# Supplementary material for: High throughput error corrected Nanopore single cell transcriptome sequencing
Source: Nat Commun. 2020 Aug 12;11:4025. doi: 10.1038/s41467-020-17800-6 (PMC7423900; doi:10.1038/s41467-020-17800-6)
Supplement: Supplementary file 2 — Supplementary Data 1 [file 41467_2020_17800_MOESM2_ESM.xlsx]

## Sheet: 1) Gene expression
Genes differentially expressed in clusters (Illumina short read data)
A) each cluster compared with rest of cells
Differentially expressed genes for the clusters in Fig.2d were defined with Illumina short read gene expression data and the FindAllMarkers function of the Seurat package (parameters: logFC threshold = 0.25, minpct = 0.1). Analysis was performed using the default parameters from Seurat::FindMarkers, using a Wilcoxon Rank Sum test. p-value adjustment was performed using Bonferroni correction based…
avg_logFC: average expression fold change (ln(fold change)) between cells of the indicated cluster and all other cells;
gene	p value	avg_logFC	Fraction cells this cluster	Fraction cells other clusters	adjusted p-value	cluster
2810417H13Rik	9.66246e-137	2.31901	0.983	0.103	2.7053e-132	cycling radial glia
Pbk	1.45761e-124	1.46884	0.866	0.065	4.08102e-120	cycling radial glia
Birc5	7.18125e-105	1.45796	0.815	0.083	2.01061e-100	cycling radial glia
Rrm2	6.77761e-104	1.4807	0.899	0.124	1.8976e-99	cycling radial glia
Cdca8	4.99453e-103	1.41874	0.899	0.12	1.39837e-98	cycling radial glia
Ccna2	6.33021e-102	1.01613	0.714	0.048	1.77233e-97	cycling radial glia
Nusap1	8.29131e-101	1.08202	0.681	0.043	2.3214e-96	cycling radial glia
Spc24	1.42201e-99	1.26076	0.849	0.1	3.98134e-95	cycling radial glia
Spc25	2.87519e-99	1.36392	0.731	0.062	8.04997e-95	cycling radial glia
Top2a	1.26188e-98	1.76407	0.815	0.094	3.53302e-94	cycling radial glia
Cdk1	9.20223e-98	1.17167	0.773	0.072	2.57644e-93	cycling radial glia
Fbxo5	3.24862e-95	0.891923	0.664	0.045	9.0955e-91	cycling radial glia
Kif22	1.99268e-93	0.997475	0.672	0.05	5.5791e-89	cycling radial glia
Tpx2	1.02514e-91	1.20371	0.731	0.069	2.87019e-87	cycling radial glia
Ckap2l	6.16315e-90	0.831741	0.597	0.035	1.72556e-85	cycling radial glia
Hmmr	1.16897e-89	0.800728	0.521	0.019	3.27288e-85	cycling radial glia
Hist1h1b	1.31269e-89	1.10285	0.723	0.071	3.67526e-85	cycling radial glia
Prc1	2.6646e-89	1.17117	0.689	0.059	7.46036e-85	cycling radial glia
Clspn	3.18516e-87	0.782998	0.58	0.034	8.91782e-83	cycling radial glia
Gmnn	1.36912e-84	0.868295	0.765	0.089	3.83327e-80	cycling radial glia
Esco2	4.42491e-83	0.744388	0.546	0.03	1.23889e-78	cycling radial glia
Cenpk	7.62276e-83	0.615477	0.622	0.047	2.13422e-78	cycling radial glia
Cenpe	1.12326e-81	0.966773	0.58	0.039	3.1449e-77	cycling radial glia
Cdca2	1.27207e-81	0.649012	0.496	0.021	3.56153e-77	cycling radial glia
Casc5	7.6389e-81	0.595411	0.513	0.024	2.13874e-76	cycling radial glia
Cenph	5.79473e-79	0.643675	0.647	0.06	1.62241e-74	cycling radial glia
Aurkb	4.56515e-78	0.607219	0.496	0.024	1.27815e-73	cycling radial glia
Mis18bp1	2.08959e-77	0.82918	0.555	0.038	5.85044e-73	cycling radial glia
Smc4	9.58383e-77	1.54915	0.933	0.236	2.68328e-72	cycling radial glia
Cenpf	1.02426e-75	1.5572	0.723	0.098	2.86773e-71	cycling radial glia
Rad51ap1	1.20842e-75	0.570243	0.521	0.031	3.38333e-71	cycling radial glia
Cdca3	1.71398e-75	1.13944	0.655	0.07	4.7988e-71	cycling radial glia
Tk1	1.02246e-74	0.793628	0.571	0.045	2.86269e-70	cycling radial glia
Smc2	2.20326e-73	1.31345	0.891	0.213	6.16868e-69	cycling radial glia
Pmf1	4.16e-73	0.874038	0.748	0.11	1.16472e-68	cycling radial glia
Kif15	7.65754e-73	0.427656	0.429	0.015	2.14396e-68	cycling radial glia
Hmgb2	8.00891e-73	2.14578	1	0.462	2.24233e-68	cycling radial glia
Sgol1	1.53668e-72	0.73278	0.521	0.036	4.3024e-68	cycling radial glia
Mns1	1.95582e-72	0.628763	0.571	0.046	5.4759e-68	cycling radial glia
Uhrf1	2.96903e-72	0.794025	0.571	0.05	8.31269e-68	cycling radial glia
Tacc3	2.59114e-71	0.825325	0.622	0.062	7.25468e-67	cycling radial glia
Foxm1	2.99958e-71	0.446547	0.387	0.01	8.39823e-67	cycling radial glia
Kif11	1.48023e-70	0.611223	0.471	0.026	4.14435e-66	cycling radial glia
Aurka	1.63108e-69	0.747264	0.529	0.041	4.56671e-65	cycling radial glia
Knstrn	6.52104e-69	0.891729	0.63	0.07	1.82576e-64	cycling radial glia
Mki67	3.60821e-68	1.02955	0.664	0.088	1.01023e-63	cycling radial glia
Cdkn2c	4.44442e-68	0.572433	0.58	0.054	1.24435e-63	cycling radial glia
Cenpm	7.56091e-68	0.889065	0.731	0.115	2.1169e-63	cycling radial glia
Lockd	7.66172e-68	1.32367	0.866	0.204	2.14513e-63	cycling radial glia
Mcm3	1.1107e-67	0.809139	0.571	0.055	3.10974e-63	cycling radial glia
Cks2	1.19463e-67	1.45378	0.824	0.179	3.34472e-63	cycling radial glia
Rad54l	1.21864e-67	0.529641	0.454	0.025	3.41194e-63	cycling radial glia
Incenp	3.11479e-67	0.801275	0.622	0.072	8.72078e-63	cycling radial glia
Cdc45	9.59653e-67	0.555276	0.496	0.036	2.68684e-62	cycling radial glia
Shcbp1	1.18449e-66	0.541194	0.454	0.026	3.31635e-62	cycling radial glia
Ska1	7.28705e-66	0.457682	0.429	0.022	2.04023e-61	cycling radial glia
Hells	3.21018e-65	0.964854	0.664	0.093	8.98787e-61	cycling radial glia
Rad51	5.49832e-65	0.525234	0.513	0.043	1.53942e-60	cycling radial glia
H2afz	8.59544e-65	1.40531	1	0.981	2.40655e-60	cycling radial glia
Ccnb2	1.31446e-64	0.812414	0.538	0.048	3.68022e-60	cycling radial glia
Ndc80	1.94261e-64	0.564169	0.429	0.023	5.43893e-60	cycling radial glia
Mxd3	2.24154e-64	0.760803	0.613	0.075	6.27585e-60	cycling radial glia
Ccnb1	5.01019e-63	0.830979	0.546	0.052	1.40275e-58	cycling radial glia
Ncapg	1.04691e-62	0.510364	0.429	0.025	2.93114e-58	cycling radial glia
Hmgn2	3.69605e-62	1.56999	1	0.749	1.03482e-57	cycling radial glia
Mcm5	4.26059e-62	0.8173	0.622	0.082	1.19288e-57	cycling radial glia
Kif23	4.98466e-61	0.622173	0.462	0.034	1.3956e-56	cycling radial glia
Neil3	8.97564e-61	0.544761	0.412	0.023	2.513e-56	cycling radial glia
Ube2c	4.82103e-60	1.93133	0.714	0.139	1.34979e-55	cycling radial glia
Fam64a	1.0205e-59	0.908836	0.605	0.079	2.85719e-55	cycling radial glia
H2afv	1.39905e-59	1.2124	1	0.906	3.91707e-55	cycling radial glia
Melk	1.79868e-59	0.433388	0.412	0.024	5.03595e-55	cycling radial glia
Mad2l1	2.97546e-59	0.481742	0.529	0.052	8.33068e-55	cycling radial glia
Mybl2	3.66076e-59	0.313989	0.353	0.013	1.02494e-54	cycling radial glia
Dhfr	7.32349e-59	0.746054	0.597	0.079	2.05043e-54	cycling radial glia
Bub1	2.95349e-58	0.401456	0.37	0.017	8.26919e-54	cycling radial glia
Sgol2a	6.32763e-58	0.535711	0.412	0.026	1.77161e-53	cycling radial glia
Kifc1	8.72675e-58	0.602724	0.454	0.037	2.44332e-53	cycling radial glia
Tyms	1.51733e-57	1.08413	0.782	0.187	4.24823e-53	cycling radial glia
Rrm1	2.75398e-57	0.812232	0.765	0.163	7.7106e-53	cycling radial glia
Arhgap11a	3.29059e-57	0.547439	0.479	0.043	9.213e-53	cycling radial glia
Aunip	3.66592e-57	0.38508	0.37	0.018	1.02638e-52	cycling radial glia
Psrc1	6.25573e-57	0.699262	0.513	0.053	1.75148e-52	cycling radial glia
Spag5	8.07805e-57	0.430932	0.403	0.025	2.26169e-52	cycling radial glia
Ttk	1.07226e-56	0.519449	0.42	0.029	3.00212e-52	cycling radial glia
Tuba1b	1.22804e-56	1.28022	1	0.906	3.43826e-52	cycling radial glia
Cks1b	1.59525e-56	1.09233	0.891	0.308	4.46638e-52	cycling radial glia
Cdca5	3.21927e-56	0.443766	0.403	0.026	9.01331e-52	cycling radial glia
Hist1h2ab	4.5828e-56	0.664219	0.504	0.052	1.28309e-51	cycling radial glia
Ect2	1.85598e-55	0.336536	0.353	0.016	5.19638e-51	cycling radial glia
Kif20b	3.15343e-55	0.499399	0.454	0.038	8.82897e-51	cycling radial glia
Lig1	2.31393e-54	1.01288	0.739	0.167	6.47853e-50	cycling radial glia
Aspm	3.54964e-54	0.479294	0.387	0.024	9.93828e-50	cycling radial glia
Plk1	4.945e-54	0.55093	0.412	0.03	1.3845e-49	cycling radial glia
Racgap1	1.32932e-53	0.992291	0.723	0.159	3.72184e-49	cycling radial glia
Cdca7	1.78566e-53	1.12262	0.807	0.196	4.99949e-49	cycling radial glia
Asf1b	5.30913e-53	0.35971	0.361	0.02	1.48645e-48	cycling radial glia
Cdt1	1.67892e-52	0.488648	0.403	0.031	4.70065e-48	cycling radial glia
Cenpu	2.51467e-52	0.46306	0.445	0.04	7.04059e-48	cycling radial glia
Dek	2.70077e-52	1.27973	0.983	0.645	7.56162e-48	cycling radial glia
E2f1	1.1218e-51	0.870521	0.697	0.153	3.14082e-47	cycling radial glia
Cit	1.89765e-51	0.45321	0.412	0.033	5.31305e-47	cycling radial glia
Chaf1a	3.16385e-51	0.579995	0.513	0.064	8.85816e-47	cycling radial glia
Cenpn	3.33261e-51	0.419548	0.395	0.029	9.33064e-47	cycling radial glia
Kif4	4.06642e-51	0.431392	0.378	0.026	1.13852e-46	cycling radial glia
Kif2c	6.27035e-51	0.52234	0.37	0.024	1.75557e-46	cycling radial glia
2700094K13Rik	1.40884e-50	0.988622	1	0.785	3.94447e-46	cycling radial glia
Zcwpw1	1.71984e-50	0.387626	0.378	0.026	4.81522e-46	cycling radial glia
Mcm2	2.29898e-50	0.755503	0.588	0.094	6.43669e-46	cycling radial glia
Nde1	2.59283e-50	0.551987	0.521	0.065	7.2594e-46	cycling radial glia
Lrr1	4.05639e-50	0.363796	0.361	0.023	1.13571e-45	cycling radial glia
Dlgap5	5.34106e-50	0.37509	0.319	0.015	1.49539e-45	cycling radial glia
Anp32b	1.44762e-49	1.22953	0.975	0.646	4.05304e-45	cycling radial glia
Cenpa	3.72502e-49	1.24508	0.613	0.11	1.04293e-44	cycling radial glia
Dut	4.2364e-49	1.18103	0.941	0.51	1.18611e-44	cycling radial glia
Hmgb1	1.23062e-48	0.782396	1	0.995	3.4455e-44	cycling radial glia
Tipin	3.26711e-48	0.891024	0.815	0.25	9.14724e-44	cycling radial glia
Nuf2	1.58461e-47	0.402751	0.403	0.036	4.43659e-43	cycling radial glia
Nasp	8.87804e-47	1.00094	0.95	0.712	2.48567e-42	cycling radial glia
Ran	1.44291e-45	0.75766	1	0.955	4.03986e-41	cycling radial glia
Hist1h2ap	1.77308e-45	1.15153	0.79	0.248	4.96428e-41	cycling radial glia
Cenpp	2.238e-45	0.407373	0.403	0.04	6.26596e-41	cycling radial glia
Hist1h2af	9.57553e-45	0.851407	0.563	0.1	2.68096e-40	cycling radial glia
Ccnd2	1.00439e-44	1.89022	0.916	0.508	2.8121e-40	cycling radial glia
Hirip3	1.69301e-44	0.720169	0.782	0.212	4.74008e-40	cycling radial glia
Rfc4	2.30146e-44	0.750516	0.773	0.224	6.44361e-40	cycling radial glia
Hist1h2ae	2.32981e-44	1.47175	0.824	0.3	6.52299e-40	cycling radial glia
Fignl1	2.41008e-44	0.328955	0.387	0.036	6.74774e-40	cycling radial glia
Mcm10	3.19891e-44	0.270609	0.294	0.015	8.9563e-40	cycling radial glia
Hist1h2an	3.57477e-44	0.803143	0.714	0.171	1.00086e-39	cycling radial glia
Tcf19	4.54795e-44	0.598665	0.445	0.057	1.27333e-39	cycling radial glia
Dscc1	5.00093e-44	0.329613	0.328	0.022	1.40016e-39	cycling radial glia
H2afx	2.46999e-43	1.49496	0.916	0.521	6.91548e-39	cycling radial glia
Rpa2	2.50767e-43	0.837645	0.681	0.175	7.02097e-39	cycling radial glia
Fam111a	4.09519e-43	0.599862	0.496	0.076	1.14657e-38	cycling radial glia
Mms22l	4.16342e-43	0.395821	0.403	0.042	1.16567e-38	cycling radial glia
Cdc20	6.9785e-43	1.11578	0.538	0.096	1.95384e-38	cycling radial glia
Hist1h3c	7.60854e-43	0.361759	0.286	0.015	2.13024e-38	cycling radial glia
Hat1	8.23757e-43	0.842126	0.706	0.193	2.30635e-38	cycling radial glia
Tmpo	1.41028e-42	0.954498	0.975	0.537	3.94849e-38	cycling radial glia
Hist2h2ac	3.15175e-42	0.51126	0.395	0.042	8.82427e-38	cycling radial glia
Anp32e	5.36594e-42	0.91854	0.95	0.53	1.50236e-37	cycling radial glia
Ube2t	7.09116e-42	0.464554	0.504	0.074	1.98538e-37	cycling radial glia
Pcna	4.79687e-41	1.0616	0.84	0.337	1.34303e-36	cycling radial glia
Atad2	6.56155e-41	0.443008	0.412	0.049	1.8371e-36	cycling radial glia
Eme1	9.44929e-41	0.281852	0.286	0.017	2.64561e-36	cycling radial glia
Hist1h1e	4.6335e-40	1.10607	0.84	0.347	1.29729e-35	cycling radial glia
Sapcd2	6.55924e-40	0.424735	0.395	0.046	1.83646e-35	cycling radial glia
Gm10282	1.52309e-39	0.671923	0.555	0.11	4.26435e-35	cycling radial glia
Kif20a	1.11714e-38	0.356248	0.319	0.027	3.12777e-34	cycling radial glia
Ankle1	2.3466e-38	0.300782	0.311	0.025	6.57002e-34	cycling radial glia
Dnajc9	3.07374e-38	0.808652	0.916	0.453	8.60585e-34	cycling radial glia
Clic1	6.58404e-38	0.768772	0.84	0.299	1.8434e-33	cycling radial glia
Rbbp8	1.64501e-37	0.454363	0.487	0.082	4.60571e-33	cycling radial glia
Dsn1	1.67732e-37	0.258959	0.303	0.024	4.69615e-33	cycling radial glia
Prim1	3.75466e-37	0.630895	0.681	0.188	1.05123e-32	cycling radial glia
Hist1h2ak	4.08764e-37	0.605225	0.555	0.115	1.14446e-32	cycling radial glia
Dtl	7.33368e-37	0.638256	0.639	0.161	2.05328e-32	cycling radial glia
Ncaph	9.6382e-37	0.27973	0.303	0.025	2.6985e-32	cycling radial glia
Mcm6	1.11686e-36	0.672479	0.639	0.16	3.12699e-32	cycling radial glia
Ckap2	1.29506e-36	0.314408	0.37	0.042	3.62591e-32	cycling radial glia
Dbf4	3.2275e-36	0.499302	0.58	0.127	9.03635e-32	cycling radial glia
Bub1b	3.52718e-36	0.412358	0.378	0.047	9.87539e-32	cycling radial glia
Gins2	1.5187e-35	0.448167	0.445	0.071	4.25206e-31	cycling radial glia
Usp1	3.58291e-35	0.693914	0.748	0.255	1.00314e-30	cycling radial glia
C330027C09Rik	3.75607e-35	0.377447	0.345	0.038	1.05163e-30	cycling radial glia
Cmc2	7.91455e-35	0.572472	0.613	0.152	2.21591e-30	cycling radial glia
Fen1	1.03945e-34	0.531747	0.538	0.118	2.91026e-30	cycling radial glia
Cdc25c	1.2671e-34	0.393614	0.303	0.028	3.54763e-30	cycling radial glia
Mis18a	1.29794e-33	0.45441	0.563	0.127	3.63396e-29	cycling radial glia
Cenpl	1.99559e-33	0.37182	0.345	0.042	5.58724e-29	cycling radial glia
Slbp	3.30716e-33	0.810008	0.798	0.343	9.25938e-29	cycling radial glia
Hist1h1a	3.93364e-33	0.352202	0.345	0.042	1.10134e-28	cycling radial glia
Srsf3	8.98118e-33	0.538089	1	0.965	2.51455e-28	cycling radial glia
Ube2s	1.6683e-32	0.989405	0.95	0.825	4.67091e-28	cycling radial glia
Ptma	1.85415e-32	0.368673	1	1	5.19126e-28	cycling radial glia
Troap	2.02556e-32	0.253804	0.244	0.017	5.67117e-28	cycling radial glia
Rnaseh2b	4.64715e-32	0.668828	0.79	0.285	1.30111e-27	cycling radial glia
Apitd1	5.71644e-32	0.452347	0.597	0.148	1.60049e-27	cycling radial glia
Hmgb3	8.53559e-32	0.704065	1	0.881	2.3898e-27	cycling radial glia
Cenpq	1.79045e-31	0.421262	0.454	0.084	5.01289e-27	cycling radial glia
Hist1h2ag	2.11127e-31	0.333606	0.328	0.04	5.91114e-27	cycling radial glia
Lmnb1	2.42741e-31	0.687675	0.941	0.61	6.79627e-27	cycling radial glia
Ticrr	2.52065e-31	0.298896	0.319	0.037	7.05731e-27	cycling radial glia
Cenpw	6.62159e-31	0.545448	0.664	0.201	1.85391e-26	cycling radial glia
Ascl1	1.25649e-30	0.738411	0.563	0.143	3.51791e-26	cycling radial glia
Sox2	1.25653e-30	0.700643	0.882	0.348	3.51802e-26	cycling radial glia
Olig2	1.39815e-30	0.520593	0.235	0.017	3.91454e-26	cycling radial glia
Tpm4	2.2928e-30	0.728026	0.765	0.327	6.41939e-26	cycling radial glia
Rdm1	1.13206e-29	0.429097	0.378	0.06	3.16953e-25	cycling radial glia
Rcc1	1.23764e-29	0.472229	0.546	0.132	3.46513e-25	cycling radial glia
Hmgn1	2.05686e-29	0.505433	1	0.953	5.7588e-25	cycling radial glia
Cdk4	4.58039e-29	0.541686	1	0.946	1.28242e-24	cycling radial glia
Wdr76	5.49661e-29	0.275591	0.328	0.044	1.53894e-24	cycling radial glia
Hist1h4d	1.06392e-28	0.848693	0.622	0.201	2.97876e-24	cycling radial glia
Hjurp	1.844e-28	0.700468	0.824	0.367	5.16282e-24	cycling radial glia
Lsm5	1.97942e-28	0.614866	0.899	0.577	5.54198e-24	cycling radial glia
Rbm3	1.0557e-27	0.59178	0.975	0.863	2.95574e-23	cycling radial glia
Timeless	1.40414e-27	0.401778	0.42	0.082	3.93131e-23	cycling radial glia
Mcm7	1.66465e-27	0.653386	0.798	0.377	4.66069e-23	cycling radial glia
Rfc3	1.70384e-27	0.628762	0.815	0.383	4.77041e-23	cycling radial glia
Lbr	3.35151e-27	0.318502	0.395	0.072	9.38356e-23	cycling radial glia
Ranbp1	5.0905e-27	0.767979	0.983	0.909	1.42524e-22	cycling radial glia
Pold1	7.98577e-27	0.348587	0.403	0.077	2.23585e-22	cycling radial glia
Rps24	9.46464e-27	0.352288	1	0.997	2.64991e-22	cycling radial glia
Phgdh	1.43397e-26	0.379366	0.563	0.143	4.01482e-22	cycling radial glia
Rangap1	2.28859e-26	0.602494	0.807	0.385	6.40758e-22	cycling radial glia
Ccdc34	2.44673e-26	0.638025	0.95	0.683	6.85036e-22	cycling radial glia
Nt5dc2	3.02147e-26	0.509016	0.681	0.231	8.45952e-22	cycling radial glia
Snrpg	3.65846e-26	0.367967	1	0.994	1.0243e-21	cycling radial glia
Paics	5.62535e-26	0.690867	0.79	0.403	1.57499e-21	cycling radial glia
Ncapd3	6.5204e-26	0.423172	0.504	0.129	1.82558e-21	cycling radial glia
Grb10	1.27763e-25	0.430745	0.462	0.105	3.5771e-21	cycling radial glia
Gadd45g	1.337e-25	0.998213	0.756	0.348	3.74333e-21	cycling radial glia
Mdk	2.49612e-25	0.782266	0.899	0.54	6.98864e-21	cycling radial glia
Myo10	2.53251e-25	0.363864	0.361	0.066	7.09052e-21	cycling radial glia
H1fx	2.74987e-25	0.67311	0.941	0.603	7.69909e-21	cycling radial glia
H1f0	5.13426e-25	0.767348	0.958	0.656	1.43749e-20	cycling radial glia
Ezh2	7.6601e-25	0.656418	0.899	0.672	2.14467e-20	cycling radial glia
Plk4	1.26697e-24	0.303069	0.378	0.074	3.54727e-20	cycling radial glia
Cdc25b	1.76844e-24	0.363697	0.387	0.079	4.95129e-20	cycling radial glia
Fbln1	2.37821e-24	0.391772	0.487	0.131	6.65852e-20	cycling radial glia
Atp5g2	4.23032e-24	0.444107	1	0.921	1.18441e-19	cycling radial glia
Pim1	4.29879e-24	0.50596	0.588	0.194	1.20358e-19	cycling radial glia
Dlx1	7.53838e-24	0.585207	0.655	0.217	2.1106e-19	cycling radial glia
Hist1h4i	7.86842e-24	0.541513	0.588	0.198	2.203e-19	cycling radial glia
Lsm2	1.20756e-23	0.64157	0.84	0.544	3.38093e-19	cycling radial glia
Mcm4	1.43352e-23	0.320018	0.378	0.077	4.01356e-19	cycling radial glia
Six3	1.46943e-23	0.70382	0.353	0.065	4.11412e-19	cycling radial glia
Prim2	1.64126e-23	0.404378	0.471	0.121	4.5952e-19	cycling radial glia
Nup62	2.29086e-23	0.372247	0.588	0.183	6.41394e-19	cycling radial glia
Gltp	3.63534e-23	0.282476	0.378	0.077	1.01782e-18	cycling radial glia
Diaph3	5.65789e-23	0.306111	0.37	0.074	1.5841e-18	cycling radial glia
Ccnd1	6.88042e-23	0.499326	0.336	0.064	1.92638e-18	cycling radial glia
Haus4	7.75802e-23	0.315782	0.403	0.091	2.17209e-18	cycling radial glia
Snrpb	7.9146e-23	0.510728	0.966	0.861	2.21593e-18	cycling radial glia
4930427A07Rik	8.99971e-23	0.30509	0.361	0.075	2.51974e-18	cycling radial glia
Wee1	1.12707e-22	0.333513	0.378	0.078	3.15557e-18	cycling radial glia
Gapdh	1.95388e-22	0.436043	1	0.993	5.47048e-18	cycling radial glia
Tead2	2.3535e-22	0.488287	0.605	0.204	6.58932e-18	cycling radial glia
Hmgn5	3.2585e-22	0.618444	0.731	0.346	9.12314e-18	cycling radial glia
Rfc5	4.76829e-22	0.405901	0.538	0.163	1.33503e-17	cycling radial glia
Tpt1	5.44601e-22	0.282576	1	1	1.52477e-17	cycling radial glia
Pola2	7.10826e-22	0.288944	0.361	0.076	1.99017e-17	cycling radial glia
Nxt1	9.16655e-22	0.513748	0.689	0.286	2.56645e-17	cycling radial glia
Clic4	9.2307e-22	0.437031	0.597	0.207	2.58441e-17	cycling radial glia
Rnaseh2c	1.11281e-21	0.559251	0.84	0.483	3.11565e-17	cycling radial glia
Nsmce4a	2.12048e-21	0.525281	0.79	0.399	5.93692e-17	cycling radial glia
Id1	2.31276e-21	0.334494	0.403	0.093	6.47528e-17	cycling radial glia
Nmral1	3.64861e-21	0.575361	0.714	0.323	1.02154e-16	cycling radial glia
Ska2	4.1996e-21	0.564595	0.63	0.256	1.1758e-16	cycling radial glia
Hdgf	4.30033e-21	0.65027	0.933	0.723	1.20401e-16	cycling radial glia
Gins1	5.78485e-21	0.383534	0.445	0.124	1.61964e-16	cycling radial glia
Tox3	8.22163e-21	0.516201	0.639	0.241	2.30189e-16	cycling radial glia
Haus5	8.23471e-21	0.294774	0.37	0.083	2.30555e-16	cycling radial glia
Abracl	9.03775e-21	0.758822	0.975	0.721	2.53039e-16	cycling radial glia
Shfm1	1.02647e-20	0.503227	0.992	0.955	2.87391e-16	cycling radial glia
Dynlt1f	1.10178e-20	0.43482	0.647	0.245	3.08476e-16	cycling radial glia
Skp2	1.27772e-20	0.360654	0.479	0.135	3.57737e-16	cycling radial glia
Chaf1b	1.84537e-20	0.415796	0.471	0.137	5.16666e-16	cycling radial glia
Cdk6	2.11976e-20	0.388801	0.336	0.072	5.93492e-16	cycling radial glia
Sox21	2.49228e-20	0.333693	0.345	0.072	6.97787e-16	cycling radial glia
Siva1	3.92569e-20	0.587657	0.79	0.438	1.09912e-15	cycling radial glia
Actl6a	3.94778e-20	0.475863	0.891	0.546	1.1053e-15	cycling radial glia
Trim59	5.37998e-20	0.541012	0.681	0.307	1.50629e-15	cycling radial glia
Dnmt1	7.70496e-20	0.507803	0.681	0.288	2.15723e-15	cycling radial glia
Sumo2	8.46945e-20	0.318331	0.992	0.987	2.37128e-15	cycling radial glia
Rps27l	8.47675e-20	0.509119	0.983	0.834	2.37332e-15	cycling radial glia
Tex30	1.4358e-19	0.375146	0.521	0.168	4.01995e-15	cycling radial glia
Psmc3ip	1.64708e-19	0.42064	0.571	0.209	4.61151e-15	cycling radial glia
Lsm3	1.69823e-19	0.511159	0.908	0.603	4.75472e-15	cycling radial glia
Exosc8	1.98072e-19	0.486512	0.739	0.357	5.54562e-15	cycling radial glia
Rnd3	2.03557e-19	0.514924	0.571	0.2	5.6992e-15	cycling radial glia
Nap1l1	2.6153e-19	0.508543	0.95	0.84	7.32233e-15	cycling radial glia
Snrpe	2.95513e-19	0.364387	0.992	0.969	8.27376e-15	cycling radial glia
Efhd2	3.79296e-19	0.371142	0.479	0.139	1.06195e-14	cycling radial glia
Srsf2	3.87312e-19	0.46644	0.983	0.877	1.08439e-14	cycling radial glia
Dbi	5.46872e-19	0.265312	0.916	0.735	1.53113e-14	cycling radial glia
Ncapd2	5.58776e-19	0.526053	0.546	0.201	1.56446e-14	cycling radial glia
Pkmyt1	6.57895e-19	0.307372	0.311	0.066	1.84197e-14	cycling radial glia
Marcks	6.97891e-19	0.435629	0.975	0.913	1.95396e-14	cycling radial glia
Csrp1	6.98633e-19	0.391796	0.353	0.084	1.95603e-14	cycling radial glia
Vim	8.29082e-19	0.350501	0.798	0.408	2.32126e-14	cycling radial glia
Notch1	8.92932e-19	0.27208	0.395	0.098	2.50003e-14	cycling radial glia
Ppia	9.80653e-19	0.322982	1	1	2.74563e-14	cycling radial glia
Dnph1	9.85474e-19	0.265069	0.395	0.103	2.75913e-14	cycling radial glia
Rhoc	1.30369e-18	0.282944	0.336	0.076	3.65008e-14	cycling radial glia
Nudt4	1.42794e-18	0.607776	0.739	0.364	3.99795e-14	cycling radial glia
Suv39h2	2.94319e-18	0.282138	0.445	0.13	8.24035e-14	cycling radial glia
Syce2	2.98051e-18	0.41388	0.588	0.236	8.34482e-14	cycling radial glia
Lsm6	3.24779e-18	0.47071	0.916	0.695	9.09316e-14	cycling radial glia
Cxxc5	3.71217e-18	0.353465	0.571	0.206	1.03933e-13	cycling radial glia
Ung	4.72934e-18	0.539217	0.345	0.088	1.32412e-13	cycling radial glia
Rfc2	7.4848e-18	0.513833	0.723	0.372	2.09559e-13	cycling radial glia
Hn1l	7.81714e-18	0.36574	0.521	0.182	2.18864e-13	cycling radial glia
Zeb1	1.14908e-17	0.40931	0.513	0.171	3.2172e-13	cycling radial glia
Cdca4	1.86886e-17	0.368376	0.529	0.191	5.23244e-13	cycling radial glia
Dtymk	2.11566e-17	0.488064	0.798	0.503	5.92343e-13	cycling radial glia
Nrm	2.50207e-17	0.279187	0.328	0.077	7.0053e-13	cycling radial glia
Ezr	3.02104e-17	0.463956	0.639	0.265	8.45832e-13	cycling radial glia
Atf5	3.05933e-17	0.409512	0.454	0.146	8.5655e-13	cycling radial glia
Chd7	4.18436e-17	0.422114	0.605	0.234	1.17154e-12	cycling radial glia
Rad21	4.64491e-17	0.527121	0.655	0.323	1.30048e-12	cycling radial glia
Topbp1	5.11708e-17	0.366225	0.471	0.161	1.43268e-12	cycling radial glia
Mfng	7.48701e-17	0.394593	0.521	0.181	2.09621e-12	cycling radial glia
Itgb3bp	9.27145e-17	0.278831	0.403	0.118	2.59582e-12	cycling radial glia
Hnrnpf	1.20736e-16	0.561328	0.882	0.73	3.38036e-12	cycling radial glia
Banf1	1.38723e-16	0.475589	0.908	0.747	3.88397e-12	cycling radial glia
1810037I17Rik	1.63064e-16	0.487961	0.807	0.486	4.56547e-12	cycling radial glia
Tubb4b	1.66318e-16	0.763579	0.866	0.656	4.65657e-12	cycling radial glia
Kpna2	2.31645e-16	0.344849	0.328	0.083	6.4856e-12	cycling radial glia
Nucks1	2.36709e-16	0.578174	0.857	0.652	6.62737e-12	cycling radial glia
Rnaseh2a	4.363e-16	0.407534	0.555	0.228	1.22155e-11	cycling radial glia
S100a16	5.05245e-16	0.342268	0.311	0.075	1.41459e-11	cycling radial glia
Tuba1c	6.61708e-16	0.438945	0.319	0.082	1.85265e-11	cycling radial glia
Mis12	7.737e-16	0.338023	0.454	0.155	2.16621e-11	cycling radial glia
Txn1	8.23654e-16	0.402054	0.95	0.852	2.30607e-11	cycling radial glia
Rnf26	9.14388e-16	0.396417	0.496	0.184	2.5601e-11	cycling radial glia
Pax6	1.01519e-15	0.390053	0.622	0.253	2.84234e-11	cycling radial glia
Rpl22l1	1.05369e-15	0.415434	0.975	0.864	2.95012e-11	cycling radial glia
Ss18	1.17591e-15	0.271923	0.454	0.148	3.29231e-11	cycling radial glia
Terf1	1.37006e-15	0.266279	0.395	0.117	3.8359e-11	cycling radial glia
Egr1	1.45482e-15	0.582444	0.395	0.124	4.0732e-11	cycling radial glia
Tubg1	1.53625e-15	0.437518	0.714	0.378	4.30119e-11	cycling radial glia
Gng5	1.76877e-15	0.550529	0.891	0.671	4.95221e-11	cycling radial glia
Sae1	1.97995e-15	0.436939	0.857	0.522	5.54348e-11	cycling radial glia
Tcf3	2.02819e-15	0.424844	0.723	0.391	5.67853e-11	cycling radial glia
Pole3	2.28087e-15	0.436666	0.714	0.381	6.38597e-11	cycling radial glia
Lsm8	3.5917e-15	0.453126	0.756	0.466	1.00561e-10	cycling radial glia
Pold2	3.77902e-15	0.395284	0.529	0.207	1.05805e-10	cycling radial glia
Alyref	4.00609e-15	0.389335	0.555	0.243	1.12162e-10	cycling radial glia
Srsf7	4.53149e-15	0.423298	0.933	0.827	1.26873e-10	cycling radial glia
Cdk2ap1	4.86505e-15	0.514535	0.773	0.486	1.36212e-10	cycling radial glia
Prdx4	5.11665e-15	0.424392	0.613	0.286	1.43256e-10	cycling radial glia
Cep83	6.1353e-15	0.273115	0.437	0.146	1.71776e-10	cycling radial glia
Dlx2	1.02522e-14	0.632989	0.571	0.251	2.8704e-10	cycling radial glia
Ssrp1	1.10341e-14	0.475765	0.924	0.693	3.08934e-10	cycling radial glia
Prdx1	1.14715e-14	0.517618	0.857	0.656	3.21178e-10	cycling radial glia
Ngdn	1.25214e-14	0.319164	0.639	0.296	3.50575e-10	cycling radial glia
Ddx39b	3.06075e-14	0.408483	0.958	0.787	8.56949e-10	cycling radial glia
Lsm4	3.51804e-14	0.360152	0.941	0.779	9.84981e-10	cycling radial glia
Hnrnpa3	3.77435e-14	0.383406	0.983	0.871	1.05674e-09	cycling radial glia
Nedd4	3.99514e-14	0.359506	0.958	0.736	1.11856e-09	cycling radial glia
Larp7	4.35031e-14	0.339494	0.588	0.262	1.218e-09	cycling radial glia
Slc25a5	5.14821e-14	0.527699	0.916	0.798	1.4414e-09	cycling radial glia
Eif1	5.33017e-14	0.258386	1	0.997	1.49234e-09	cycling radial glia
Mrpl18	5.68188e-14	0.361994	0.899	0.746	1.59081e-09	cycling radial glia
Hspa14	6.35452e-14	0.37001	0.639	0.307	1.77914e-09	cycling radial glia
Tsen15	6.3936e-14	0.284995	0.454	0.163	1.79008e-09	cycling radial glia
Smc1a	7.39661e-14	0.475375	0.832	0.644	2.0709e-09	cycling radial glia
Baz1b	9.2296e-14	0.392185	0.773	0.428	2.5841e-09	cycling radial glia
Ube2i	9.59797e-14	0.392953	0.975	0.777	2.68724e-09	cycling radial glia
Tmem123	9.64385e-14	0.266622	0.269	0.066	2.70008e-09	cycling radial glia
Erdr1	1.02138e-13	0.468552	0.79	0.469	2.85967e-09	cycling radial glia
Gm13889	1.10777e-13	0.400768	0.546	0.223	3.10153e-09	cycling radial glia
Cbx5	1.22922e-13	0.404328	0.899	0.645	3.44157e-09	cycling radial glia
Cep57	1.26281e-13	0.388572	0.605	0.283	3.53562e-09	cycling radial glia
Hnrnpab	1.35962e-13	0.320298	0.992	0.934	3.80667e-09	cycling radial glia
Nudt21	1.79861e-13	0.381808	0.908	0.677	5.03574e-09	cycling radial glia
Eef1d	1.84633e-13	0.432932	0.849	0.57	5.16937e-09	cycling radial glia
Erh	2.63164e-13	0.267749	1	0.975	7.36808e-09	cycling radial glia
Qk	2.74479e-13	0.266031	0.613	0.25	7.68487e-09	cycling radial glia
Orc6	2.85004e-13	0.401013	0.672	0.36	7.97954e-09	cycling radial glia
Tdp2	4.53475e-13	0.256056	0.462	0.172	1.26964e-08	cycling radial glia
Naa50	4.67963e-13	0.41435	0.597	0.307	1.3102e-08	cycling radial glia
Smarca5	7.66799e-13	0.397114	0.857	0.616	2.14688e-08	cycling radial glia
Rfc1	9.68392e-13	0.421265	0.571	0.279	2.7113e-08	cycling radial glia
Ptbp1	1.25461e-12	0.328854	0.471	0.194	3.51267e-08	cycling radial glia
Ubald2	1.36157e-12	0.439106	0.916	0.787	3.81213e-08	cycling radial glia
Cntrl	1.4972e-12	0.252874	0.319	0.096	4.19187e-08	cycling radial glia
Ppih	1.76553e-12	0.318948	0.706	0.369	4.94312e-08	cycling radial glia
Stag1	1.97171e-12	0.322029	0.639	0.314	5.52041e-08	cycling radial glia
Smc6	2.02971e-12	0.377765	0.824	0.544	5.68279e-08	cycling radial glia
Nes	2.15303e-12	0.295822	0.42	0.155	6.02806e-08	cycling radial glia
Hnrnpd	2.85315e-12	0.422899	0.849	0.626	7.98825e-08	cycling radial glia
Smc3	2.86294e-12	0.357902	0.958	0.722	8.01566e-08	cycling radial glia
Mrfap1	3.23086e-12	0.361485	0.958	0.88	9.04575e-08	cycling radial glia
Mfap2	3.30329e-12	0.426216	0.807	0.568	9.24854e-08	cycling radial glia
Arpp19	3.90691e-12	0.355677	0.916	0.756	1.09386e-07	cycling radial glia
Tdrkh	4.0709e-12	0.260286	0.487	0.198	1.13977e-07	cycling radial glia
D030056L22Rik	4.29685e-12	0.365121	0.748	0.444	1.20303e-07	cycling radial glia
Hnrnpa1	4.94228e-12	0.27731	1	0.982	1.38374e-07	cycling radial glia
Pgp	5.71845e-12	0.344066	0.639	0.331	1.60105e-07	cycling radial glia
H3f3b	6.85533e-12	0.308977	1	1	1.91936e-07	cycling radial glia
Snrpd1	8.46965e-12	0.301515	0.966	0.942	2.37133e-07	cycling radial glia
Myl12a	9.06322e-12	0.294718	0.63	0.306	2.53752e-07	cycling radial glia
Mthfd2	9.14178e-12	0.27297	0.345	0.119	2.55951e-07	cycling radial glia
Oard1	9.65675e-12	0.335828	0.655	0.358	2.7037e-07	cycling radial glia
Wbp5	1.00275e-11	0.375331	0.941	0.879	2.80749e-07	cycling radial glia
Gnai2	1.14393e-11	0.397565	0.882	0.626	3.20276e-07	cycling radial glia
Fam60a	1.14809e-11	0.321888	0.622	0.296	3.21443e-07	cycling radial glia
Scaf11	1.16839e-11	0.34943	0.697	0.383	3.27125e-07	cycling radial glia
Npm1	1.35999e-11	0.332048	1	0.991	3.80769e-07	cycling radial glia
Rbbp4	1.4551e-11	0.380501	0.815	0.59	4.07399e-07	cycling radial glia
Pbdc1	1.72393e-11	0.36147	0.613	0.32	4.82667e-07	cycling radial glia
Hmg20b	1.7469e-11	0.333593	0.605	0.289	4.89098e-07	cycling radial glia
Arl6ip6	1.96606e-11	0.361261	0.529	0.254	5.50459e-07	cycling radial glia
Mbd3	1.97338e-11	0.347417	0.908	0.755	5.52506e-07	cycling radial glia
Snrnp25	1.97637e-11	0.288726	0.622	0.303	5.53343e-07	cycling radial glia
Nol7	2.02322e-11	0.344291	0.933	0.8	5.66461e-07	cycling radial glia
Impdh2	2.54006e-11	0.400683	0.815	0.542	7.11166e-07	cycling radial glia
Atf4	2.54976e-11	0.351645	0.891	0.596	7.13883e-07	cycling radial glia
Thoc7	2.98387e-11	0.372178	0.908	0.706	8.35424e-07	cycling radial glia
Tra2b	3.13275e-11	0.340863	0.983	0.884	8.77108e-07	cycling radial glia
Ddx39	3.37133e-11	0.33953	0.639	0.352	9.43905e-07	cycling radial glia
Nudcd2	3.38396e-11	0.344943	0.588	0.308	9.47442e-07	cycling radial glia
Mrps14	3.45915e-11	0.360324	0.84	0.624	9.68492e-07	cycling radial glia
Bub3	4.47621e-11	0.499494	0.765	0.573	1.25325e-06	cycling radial glia
Ppwd1	4.63159e-11	0.2874	0.471	0.204	1.29675e-06	cycling radial glia
Cnot6	4.88314e-11	0.362069	0.681	0.393	1.36718e-06	cycling radial glia
Dctpp1	4.94874e-11	0.467067	0.824	0.682	1.38555e-06	cycling radial glia
Coq7	5.16238e-11	0.290439	0.664	0.344	1.44536e-06	cycling radial glia
Dnaaf2	8.5295e-11	0.308916	0.454	0.2	2.38809e-06	cycling radial glia
Cenpc1	1.12141e-10	0.25963	0.454	0.191	3.13973e-06	cycling radial glia
Xrcc1	1.27288e-10	0.261605	0.529	0.249	3.56382e-06	cycling radial glia
Efnb1	1.48999e-10	0.352681	0.681	0.405	4.17168e-06	cycling radial glia
Dnajb1	1.57596e-10	0.391427	0.773	0.537	4.41238e-06	cycling radial glia
G3bp1	2.54354e-10	0.331435	0.874	0.711	7.12141e-06	cycling radial glia
Ncaph2	2.74678e-10	0.337989	0.58	0.294	7.69044e-06	cycling radial glia
H2afy	2.83121e-10	0.328973	0.941	0.828	7.92683e-06	cycling radial glia
Whsc1	2.89846e-10	0.348309	0.782	0.491	8.11512e-06	cycling radial glia
Dck	3.12936e-10	0.285136	0.387	0.159	8.76157e-06	cycling radial glia
Pnrc2	3.23135e-10	0.262612	0.538	0.255	9.04714e-06	cycling radial glia
Cdkn2d	3.92752e-10	0.452172	0.613	0.375	1.09963e-05	cycling radial glia
Hsp90aa1	4.29436e-10	0.307739	1	0.994	1.20234e-05	cycling radial glia
Rbm8a	4.66676e-10	0.299879	0.95	0.805	1.3066e-05	cycling radial glia
Rbmx2	5.14912e-10	0.278173	0.546	0.272	1.44165e-05	cycling radial glia
Brd8	5.60358e-10	0.346613	0.706	0.429	1.56889e-05	cycling radial glia
Fxn	5.7528e-10	0.275001	0.513	0.247	1.61067e-05	cycling radial glia
Cbx1	5.83555e-10	0.275832	0.95	0.858	1.63384e-05	cycling radial glia
Rhno1	5.87934e-10	0.328816	0.672	0.389	1.6461e-05	cycling radial glia
Nelfe	5.90746e-10	0.284617	0.597	0.315	1.65397e-05	cycling radial glia
Magoh	7.48834e-10	0.324936	0.798	0.638	2.09659e-05	cycling radial glia
Fkbp3	8.01062e-10	0.360284	0.95	0.883	2.24281e-05	cycling radial glia
Ift27	8.89346e-10	0.299597	0.731	0.431	2.48999e-05	cycling radial glia
Rbbp7	9.04998e-10	0.367039	0.622	0.391	2.53381e-05	cycling radial glia
Glul	1.01675e-09	0.291211	0.58	0.308	2.8467e-05	cycling radial glia
Pou3f4	1.10782e-09	0.304179	0.42	0.175	3.10168e-05	cycling radial glia
Dlx6os1	1.30036e-09	0.466835	0.504	0.246	3.64075e-05	cycling radial glia
Asf1a	1.3914e-09	0.31881	0.664	0.378	3.89564e-05	cycling radial glia
Hnrnpdl	1.49642e-09	0.292879	0.975	0.856	4.18967e-05	cycling radial glia
Dnajc8	1.51521e-09	0.324871	0.95	0.798	4.24229e-05	cycling radial glia
Ak2	2.03671e-09	0.330528	0.664	0.399	5.70238e-05	cycling radial glia
Gkap1	2.10445e-09	0.286773	0.437	0.203	5.89203e-05	cycling radial glia
Insm1	2.6841e-09	0.340357	0.513	0.263	7.51493e-05	cycling radial glia
Hdac1	2.84849e-09	0.321707	0.58	0.327	7.9752e-05	cycling radial glia
Nup50	2.95191e-09	0.287587	0.429	0.205	8.26475e-05	cycling radial glia
Sp9	3.02839e-09	0.303468	0.395	0.159	8.47887e-05	cycling radial glia
Hnrnpa2b1	3.10748e-09	0.291612	0.983	0.974	8.70032e-05	cycling radial glia
Nsmce2	3.42753e-09	0.301643	0.689	0.404	9.5964e-05	cycling radial glia
Cnbp	3.59015e-09	0.298135	0.916	0.823	0.000100517	cycling radial glia
Commd1	4.30815e-09	0.294509	0.731	0.463	0.00012062	cycling radial glia
Lima1	4.51613e-09	0.293857	0.487	0.234	0.000126443	cycling radial glia
Gm8186	5.57705e-09	0.398459	0.908	0.736	0.000156146	cycling radial glia
Higd1a	5.59282e-09	0.302859	0.798	0.558	0.000156588	cycling radial glia
Jun	5.66229e-09	0.421062	0.882	0.708	0.000158533	cycling radial glia
Set	8.08189e-09	0.302084	0.933	0.881	0.000226277	cycling radial glia
Nhp2l1	8.33736e-09	0.301833	0.975	0.86	0.000233429	cycling radial glia
Lyar	9.06741e-09	0.361233	0.597	0.374	0.000253869	cycling radial glia
Tfdp2	9.27101e-09	0.333686	0.487	0.244	0.00025957	cycling radial glia
Raly	1.02546e-08	0.273192	0.924	0.793	0.000287109	cycling radial glia
Gas1	1.20611e-08	0.350074	0.353	0.146	0.000337688	cycling radial glia
Mrpl51	1.22309e-08	0.304134	0.84	0.604	0.000342441	cycling radial glia
Pantr1	1.27995e-08	0.284453	0.975	0.857	0.000358361	cycling radial glia
Nup43	1.34455e-08	0.262833	0.42	0.19	0.000376448	cycling radial glia
Eif1ad	1.55642e-08	0.281049	0.639	0.37	0.000435767	cycling radial glia
Fam204a	2.09105e-08	0.258272	0.58	0.308	0.000585452	cycling radial glia
Eif4a3	2.10328e-08	0.31915	0.748	0.56	0.000588876	cycling radial glia
Dusp1	2.1505e-08	0.32171	0.706	0.426	0.000602097	cycling radial glia
Srsf10	2.43039e-08	0.329685	0.84	0.65	0.00068046	cycling radial glia
Snrpf	2.4783e-08	0.329706	0.941	0.847	0.000693873	cycling radial glia
Sap30	2.77994e-08	0.299286	0.706	0.444	0.000778329	cycling radial glia
Smim11	2.90221e-08	0.259703	0.689	0.438	0.000812561	cycling radial glia
Eny2	3.34359e-08	0.293045	0.874	0.708	0.000936138	cycling radial glia
2810006K23Rik	3.45273e-08	0.271285	0.403	0.193	0.000966694	cycling radial glia
Efs	3.58744e-08	0.251758	0.345	0.143	0.00100441	cycling radial glia
Chic2	3.93173e-08	0.295438	0.597	0.352	0.00110081	cycling radial glia
Smarcc1	4.14449e-08	0.315587	0.84	0.678	0.00116038	cycling radial glia
Trp53	4.53413e-08	0.316533	0.748	0.492	0.00126947	cycling radial glia
Ewsr1	4.95401e-08	0.268093	0.916	0.781	0.00138702	cycling radial glia
Pa2g4	6.37773e-08	0.297632	0.815	0.613	0.00178564	cycling radial glia
U2af1	6.50297e-08	0.266292	0.933	0.872	0.0018207	cycling radial glia
2610318N02Rik	6.50712e-08	0.257128	0.21	0.068	0.00182186	cycling radial glia
Srrt	6.69605e-08	0.257942	0.706	0.437	0.00187476	cycling radial glia
Supt16	9.32257e-08	0.297684	0.622	0.382	0.00261013	cycling radial glia
Srsf4	9.80156e-08	0.274464	0.765	0.527	0.00274424	cycling radial glia
Ddah2	1.17742e-07	0.291644	0.975	0.825	0.00329654	cycling radial glia
Parp1	1.18277e-07	0.298616	0.697	0.461	0.00331151	cycling radial glia
2700029M09Rik	1.19262e-07	0.287275	0.723	0.51	0.00333909	cycling radial glia
Med9	1.25629e-07	0.270301	0.571	0.321	0.00351735	cycling radial glia
Btg2	1.25818e-07	0.363532	0.697	0.452	0.00352264	cycling radial glia
Phf5a	1.54814e-07	0.273178	0.874	0.682	0.00433447	cycling radial glia
Ssb	1.57501e-07	0.253894	0.924	0.873	0.00440973	cycling radial glia
Eif4h	1.6154e-07	0.262106	0.899	0.772	0.0045228	cycling radial glia
Hnrnpm	2.24918e-07	0.27609	0.866	0.692	0.00629725	cycling radial glia
Hnrnpu	2.28663e-07	0.304197	0.874	0.753	0.0064021	cycling radial glia
Rdx	2.35044e-07	0.288665	0.84	0.684	0.00658078	cycling radial glia
Ppil1	3.12973e-07	0.273201	0.647	0.42	0.00876263	cycling radial glia
Ptges3	3.37561e-07	0.262143	0.773	0.558	0.00945102	cycling radial glia
Ckap5	3.37791e-07	0.283418	0.529	0.307	0.00945748	cycling radial glia
Nsmce1	3.53635e-07	0.266043	0.731	0.496	0.00990107	cycling radial glia
Dlx5	3.61858e-07	0.264008	0.412	0.195	0.0101313	cycling radial glia
Taf10	3.90509e-07	0.265307	0.58	0.337	0.0109335	cycling radial glia
Etv1	4.16118e-07	0.266959	0.303	0.127	0.0116505	cycling radial glia
Txnip	4.41073e-07	0.290859	0.513	0.291	0.0123492	cycling radial glia
Hnrnpul1	5.09148e-07	0.254579	0.655	0.412	0.0142551	cycling radial glia
Pkig	5.24336e-07	0.268293	0.765	0.552	0.0146804	cycling radial glia
Polr2m	5.81121e-07	0.253487	0.857	0.703	0.0162702	cycling radial glia
Carhsp1	5.94655e-07	0.303224	0.773	0.543	0.0166491	cycling radial glia
Oxct1	6.2581e-07	0.303665	0.756	0.56	0.0175214	cycling radial glia
Idh2	6.61349e-07	0.309443	0.697	0.504	0.0185164	cycling radial glia
Ppp1cc	8.57692e-07	0.268146	0.832	0.693	0.0240137	cycling radial glia
Apex1	8.65526e-07	0.254184	0.899	0.713	0.024233	cycling radial glia
Olig1	8.71202e-07	0.574395	0.101	0.021	0.0243919	cycling radial glia
Pcbp2	9.20606e-07	0.252269	0.966	0.881	0.0257751	cycling radial glia
Stoml2	9.3661e-07	0.255236	0.697	0.481	0.0262232	cycling radial glia
Tdp1	9.60909e-07	0.25024	0.42	0.22	0.0269035	cycling radial glia
Hes6	9.64352e-07	0.436761	0.765	0.647	0.0269999	cycling radial glia
Trim28	1.11551e-06	0.299918	0.874	0.716	0.031232	cycling radial glia
Ncl	1.36554e-06	0.259569	0.983	0.936	0.0382324	cycling radial glia
Hist1h2al	2.25079e-06	1.62674	0.303	0.148	0.0630176	cycling radial glia
Sarnp	2.57599e-06	0.259376	0.874	0.763	0.0721225	cycling radial glia
Arl2bp	2.72417e-06	0.255619	0.664	0.429	0.0762713	cycling radial glia
Arl6ip1	5.08692e-06	0.64589	0.849	0.823	0.142424	cycling radial glia
Igsf8	5.36325e-06	0.320434	0.655	0.453	0.15016	cycling radial glia
Ppp1r14b	6.02933e-06	0.279363	0.882	0.754	0.168809	cycling radial glia
Ier2	1.34351e-05	0.276185	0.639	0.45	0.376156	cycling radial glia
Zic1	6.07029e-05	0.340058	0.218	0.1	1	cycling radial glia
Nop56	6.68028e-05	0.250645	0.832	0.667	1	cycling radial glia
Rbmxl1	0.000134814	0.26447	0.832	0.722	1	cycling radial glia
Mpped2	0.000176924	0.39123	0.849	0.73	1	cycling radial glia
Gm10073	0.000303274	0.325797	0.832	0.697	1	cycling radial glia
Zic5	0.000457627	0.25186	0.176	0.08	1	cycling radial glia
Hspd1	0.000583347	0.254431	0.899	0.75	1	cycling radial glia
Ckb	0.00306132	0.409299	0.899	0.893	1	cycling radial glia
Tiam2	0.00947582	0.279039	0.336	0.241	1	cycling radial glia
Atp1a2	7.47987e-140	1.4949	0.843	0.026	2.09421e-135	radial glia
Ccdc80	8.95765e-134	0.925024	0.757	0.018	2.50796e-129	radial glia
Sparc	6.14831e-132	1.68568	0.871	0.036	1.7214e-127	radial glia
Veph1	1.85038e-120	0.825658	0.657	0.013	5.18068e-116	radial glia
Rgcc	3.57928e-109	1.24487	0.771	0.036	1.00213e-104	radial glia
Scrg1	3.93213e-107	1.08214	0.771	0.036	1.10092e-102	radial glia
Vcam1	5.00215e-106	0.743431	0.657	0.02	1.4005e-101	radial glia
Tnc	1.3512e-105	0.819584	0.643	0.019	3.7831e-101	radial glia
Mlc1	2.14624e-105	1.04372	0.729	0.03	6.00903e-101	radial glia
Pdpn	5.82921e-105	0.846527	0.7	0.028	1.63206e-100	radial glia
1500015O10Rik	2.50216e-102	1.2829	0.671	0.026	7.00555e-98	radial glia
Aldoc	9.44407e-102	2.20202	0.943	0.088	2.64415e-97	radial glia
Zfp36l1	4.07626e-98	0.959918	0.814	0.052	1.14127e-93	radial glia
Hes1	1.03354e-92	0.902158	0.7	0.035	2.8937e-88	radial glia
Plce1	4.53925e-92	0.48896	0.543	0.013	1.2709e-87	radial glia
Mfge8	1.71587e-90	1.88219	0.929	0.103	4.80409e-86	radial glia
Slc9a3r1	1.52119e-87	1.1327	0.771	0.057	4.25902e-83	radial glia
Wwtr1	9.23758e-86	0.579085	0.543	0.017	2.58634e-81	radial glia
Htra1	1.93028e-84	0.653992	0.543	0.018	5.40439e-80	radial glia
Gpx8	2.1762e-84	0.703367	0.7	0.042	6.09293e-80	radial glia
Pon2	4.18467e-84	0.762963	0.686	0.04	1.17162e-79	radial glia
Ttyh1	7.3837e-83	1.16787	0.857	0.088	2.06729e-78	radial glia
Slc14a2	1.65941e-82	0.520093	0.443	0.008	4.64602e-78	radial glia
Eepd1	3.50935e-81	0.430087	0.486	0.012	9.82548e-77	radial glia
Trip6	8.04816e-81	0.475795	0.529	0.018	2.25332e-76	radial glia
Phgdh	1.36352e-80	2.09524	0.943	0.137	3.81758e-76	radial glia
Slco1c1	2.26125e-79	0.77937	0.543	0.022	6.33104e-75	radial glia
Mt1	1.42618e-76	1.87804	0.971	0.151	3.99301e-72	radial glia
Anxa2	3.16497e-75	0.688495	0.457	0.012	8.86128e-71	radial glia
Creb5	1.04014e-74	1.01586	0.729	0.063	2.91218e-70	radial glia
Serpinh1	1.68333e-74	1.17152	0.943	0.129	4.71298e-70	radial glia
Acsbg1	1.35462e-73	0.642573	0.471	0.015	3.79266e-69	radial glia
Tns3	1.51373e-73	0.522567	0.586	0.031	4.23815e-69	radial glia
Ednrb	2.81716e-71	0.635371	0.529	0.025	7.88749e-67	radial glia
Myl9	4.5982e-71	0.70069	0.514	0.023	1.2874e-66	radial glia
Pter	2.00611e-70	0.363965	0.357	0.005	5.61669e-66	radial glia
Suclg2	2.35664e-70	0.323337	0.471	0.016	6.59813e-66	radial glia
Plpp3	6.84362e-70	1.53191	0.886	0.136	1.91608e-65	radial glia
Col2a1	1.30291e-69	0.465909	0.457	0.015	3.64788e-65	radial glia
Cbs	1.4287e-69	0.579999	0.6	0.038	4.00008e-65	radial glia
S100a6	3.07525e-69	0.583773	0.343	0.004	8.61008e-65	radial glia
Hes5	2.21769e-68	1.69969	0.814	0.101	6.20909e-64	radial glia
Lfng	3.07801e-68	0.382894	0.4	0.01	8.61781e-64	radial glia
Rcn1	2.97081e-67	0.761467	0.743	0.074	8.31769e-63	radial glia
Igfbp5	9.90232e-67	0.655965	0.571	0.035	2.77245e-62	radial glia
Psph	1.58545e-66	0.959431	0.886	0.131	4.43893e-62	radial glia
Bcan	1.04857e-65	0.745627	0.571	0.037	2.9358e-61	radial glia
2810459M11Rik	1.34817e-65	0.391837	0.429	0.014	3.77462e-61	radial glia
Fstl1	2.97199e-64	0.783028	0.7	0.069	8.32097e-60	radial glia
Nim1k	2.27055e-63	0.599788	0.614	0.048	6.35708e-59	radial glia
Entpd2	9.25089e-62	0.307818	0.343	0.007	2.59006e-57	radial glia
Pbxip1	1.64677e-61	0.480403	0.457	0.021	4.61063e-57	radial glia
Prkcdbp	1.30111e-60	0.658382	0.643	0.059	3.64286e-56	radial glia
Aldh1l1	3.48171e-60	0.531112	0.4	0.014	9.74808e-56	radial glia
Nr2e1	6.3035e-60	0.583133	0.629	0.053	1.76486e-55	radial glia
S1pr1	8.31193e-60	0.419294	0.443	0.02	2.32717e-55	radial glia
Ndrg2	1.53812e-59	1.88674	1	0.294	4.30643e-55	radial glia
Ddah1	3.5248e-59	1.95831	0.914	0.197	9.86873e-55	radial glia
Tagln2	5.10332e-59	0.680261	0.486	0.028	1.42883e-54	radial glia
Clu	6.28585e-59	1.27103	0.714	0.088	1.75991e-54	radial glia
Kcne1l	2.29116e-58	0.769342	0.657	0.064	6.4148e-54	radial glia
Kbtbd11	9.8275e-58	0.629672	0.657	0.063	2.7515e-53	radial glia
Nacc2	5.45039e-57	0.768235	0.8	0.102	1.526e-52	radial glia
Vit	6.73669e-57	0.445419	0.429	0.02	1.88614e-52	radial glia
Trim47	1.00754e-56	0.345108	0.329	0.008	2.8209e-52	radial glia
Camk2d	1.36419e-56	0.565789	0.629	0.057	3.81946e-52	radial glia
Fgfr3	4.21198e-56	0.493911	0.529	0.038	1.17927e-51	radial glia
Kcnj10	4.87399e-56	0.45721	0.429	0.021	1.36462e-51	radial glia
Plcd4	5.33715e-56	0.27114	0.286	0.004	1.49429e-51	radial glia
Cyr61	6.45618e-56	0.909243	0.657	0.07	1.8076e-51	radial glia
Tfap2c	9.13156e-56	0.372309	0.486	0.029	2.55665e-51	radial glia
Pmp22	1.12546e-55	0.541552	0.457	0.026	3.15105e-51	radial glia
Psat1	1.3417e-55	1.17244	0.8	0.133	3.75649e-51	radial glia
E130114P18Rik	6.50114e-55	0.798599	0.686	0.078	1.82019e-50	radial glia
Mfsd2a	7.15322e-55	0.423742	0.457	0.027	2.00276e-50	radial glia
Egln3	8.72812e-55	0.440477	0.457	0.027	2.4437e-50	radial glia
Tmem100	9.43816e-55	0.330567	0.243	0.001	2.64249e-50	radial glia
Mt2	1.36264e-54	1.63912	0.786	0.127	3.81511e-50	radial glia
Rhoc	2.55433e-53	0.621027	0.643	0.068	7.15161e-49	radial glia
Fkbp9	2.74817e-53	0.403229	0.471	0.029	7.69431e-49	radial glia
Hadh	2.6451e-52	0.583365	0.614	0.064	7.40575e-48	radial glia
Cyba	4.57011e-52	0.425843	0.429	0.024	1.27954e-47	radial glia
Mt3	1.31233e-51	3.02097	0.957	0.333	3.67426e-47	radial glia
Ifitm3	1.41421e-51	0.58999	0.243	0.002	3.95951e-47	radial glia
Vim	1.49671e-50	2.27585	1	0.413	4.1905e-46	radial glia
Afap1l2	2.59887e-50	0.275624	0.271	0.005	7.27631e-46	radial glia
Rfx4	2.53163e-49	0.359032	0.357	0.015	7.08806e-45	radial glia
Smpdl3a	4.80002e-49	0.531958	0.529	0.047	1.34391e-44	radial glia
Asrgl1	1.01263e-48	0.964544	0.814	0.154	2.83517e-44	radial glia
Id3	5.60856e-48	1.26794	0.7	0.101	1.57029e-43	radial glia
Emid1	6.62125e-48	0.551339	0.5	0.042	1.85382e-43	radial glia
Nrarp	2.22464e-47	0.519104	0.6	0.067	6.22854e-43	radial glia
Gm11627	8.49174e-47	0.338521	0.329	0.013	2.37752e-42	radial glia
Sdc2	1.28319e-46	0.344713	0.357	0.017	3.59268e-42	radial glia
Msn	1.88849e-46	0.419364	0.557	0.055	5.28738e-42	radial glia
Apoe	2.15922e-46	2.08851	0.829	0.186	6.0454e-42	radial glia
Acot1	6.50424e-46	1.21616	0.886	0.226	1.82106e-41	radial glia
Pxdc1	7.47029e-46	0.279951	0.343	0.015	2.09153e-41	radial glia
Tst	7.33856e-45	0.918977	0.729	0.127	2.05465e-40	radial glia
Gas1	9.01252e-45	0.891906	0.757	0.128	2.52332e-40	radial glia
Notch1	2.59307e-44	0.635523	0.657	0.094	7.26007e-40	radial glia
Sox3	1.04907e-43	0.25909	0.314	0.013	2.93718e-39	radial glia
Sall3	1.4498e-43	0.421184	0.457	0.038	4.05916e-39	radial glia
Dbi	1.73376e-43	2.79968	1	0.737	4.85419e-39	radial glia
S100a13	1.98345e-43	0.431907	0.371	0.023	5.55328e-39	radial glia
Slc1a3	2.23989e-43	1.46182	0.914	0.286	6.27124e-39	radial glia
Fbln2	8.96181e-43	0.387666	0.4	0.028	2.50913e-38	radial glia
Ak3	3.23116e-42	0.680654	0.714	0.121	9.0466e-38	radial glia
Tgfb2	3.44019e-42	0.587692	0.571	0.069	9.63184e-38	radial glia
Mgst1	4.58926e-42	0.396377	0.357	0.021	1.2849e-37	radial glia
Rhbdf1	4.9575e-42	0.289506	0.286	0.01	1.388e-37	radial glia
Rgs20	5.46354e-42	0.461886	0.486	0.047	1.52968e-37	radial glia
Etv4	5.60152e-42	0.268483	0.314	0.014	1.56831e-37	radial glia
Fabp7	8.71239e-42	3.59726	0.971	0.513	2.4393e-37	radial glia
S1pr3	1.12581e-41	0.340568	0.2	0.002	3.15205e-37	radial glia
Pea15a	2.09147e-41	1.52334	0.986	0.468	5.8557e-37	radial glia
Nes	2.45429e-41	0.689211	0.757	0.145	6.87153e-37	radial glia
Efemp2	2.94803e-41	0.373011	0.443	0.037	8.25389e-37	radial glia
Notch3	4.2189e-41	0.268961	0.257	0.008	1.18121e-36	radial glia
Snhg18	5.01768e-41	0.583635	0.6	0.078	1.40485e-36	radial glia
Efhd2	6.05927e-41	0.653833	0.771	0.135	1.69647e-36	radial glia
Fgfbp3	7.06136e-41	1.10622	0.729	0.139	1.97704e-36	radial glia
Abhd4	8.67508e-41	0.474215	0.514	0.057	2.42885e-36	radial glia
S100a11	1.13665e-40	0.642337	0.5	0.052	3.18239e-36	radial glia
Tcf7l2	2.5819e-40	0.29889	0.4	0.029	7.2288e-36	radial glia
Sox9	4.37406e-40	0.863127	0.829	0.186	1.22465e-35	radial glia
Etl4	6.43617e-40	0.252076	0.243	0.007	1.802e-35	radial glia
Megf10	2.05642e-39	0.256742	0.257	0.009	5.75757e-35	radial glia
Qk	3.21328e-39	1.00843	0.886	0.249	8.99655e-35	radial glia
Acadl	1.40503e-38	0.366299	0.429	0.039	3.93381e-34	radial glia
Rcn3	2.64929e-38	0.470556	0.543	0.07	7.41747e-34	radial glia
Rdm1	6.97502e-38	0.482308	0.529	0.065	1.95287e-33	radial glia
Myo10	1.34324e-37	0.458968	0.543	0.068	3.76081e-33	radial glia
Adgrv1	2.503e-37	0.282483	0.314	0.018	7.00789e-33	radial glia
Tanc1	1.02345e-36	0.271801	0.357	0.026	2.86546e-32	radial glia
Hopx	1.48792e-36	0.411375	0.3	0.017	4.16588e-32	radial glia
Pdgfrb	1.68042e-36	0.363613	0.243	0.009	4.70485e-32	radial glia
Eva1c	1.79627e-36	0.256258	0.286	0.014	5.02919e-32	radial glia
Lxn	2.83511e-36	1.11759	0.614	0.107	7.93773e-32	radial glia
S100a1	3.13741e-36	0.518941	0.3	0.017	8.78412e-32	radial glia
Cldn10	4.89413e-36	0.259541	0.257	0.01	1.37026e-31	radial glia
Bcl2l12	1.03435e-35	0.346883	0.414	0.039	2.89596e-31	radial glia
Gng5	1.04321e-35	1.15098	0.986	0.675	2.92079e-31	radial glia
Cd9	1.1681e-35	0.946454	0.829	0.234	3.27044e-31	radial glia
Rhcg	1.22612e-35	0.272563	0.214	0.006	3.43288e-31	radial glia
E2f5	1.6054e-35	0.475999	0.629	0.102	4.49481e-31	radial glia
Emp2	2.59433e-35	0.289107	0.3	0.017	7.26359e-31	radial glia
Lipg	3.60948e-35	0.250305	0.271	0.013	1.01058e-30	radial glia
Pacsin3	5.8774e-35	0.417258	0.471	0.056	1.64555e-30	radial glia
Anxa5	9.88775e-35	0.429811	0.443	0.05	2.76837e-30	radial glia
Stxbp6	1.64781e-34	0.317901	0.414	0.041	4.61353e-30	radial glia
Grb10	3.47075e-34	0.54866	0.643	0.109	9.71739e-30	radial glia
Nfatc4	4.64743e-34	0.299556	0.357	0.029	1.30119e-29	radial glia
Acadm	6.58909e-34	0.426285	0.557	0.083	1.84481e-29	radial glia
Ctnna1	1.09115e-33	0.570664	0.686	0.132	3.05501e-29	radial glia
Ppic	1.32526e-33	0.299048	0.357	0.029	3.71045e-29	radial glia
Pttg1	2.12442e-33	0.473942	0.5	0.069	5.94794e-29	radial glia
Cst3	1.11877e-32	1.28145	1	0.808	3.13232e-28	radial glia
Tmem132b	1.14784e-32	0.335396	0.386	0.037	3.21371e-28	radial glia
Csrp1	2.09593e-32	0.418229	0.557	0.083	5.86819e-28	radial glia
Prdx6	3.199e-32	1.12586	0.971	0.517	8.95656e-28	radial glia
Mid1ip1	3.55775e-32	0.889287	0.814	0.221	9.96098e-28	radial glia
Id1	7.77242e-32	0.761399	0.571	0.096	2.17612e-27	radial glia
Slc27a1	8.50901e-32	0.413099	0.543	0.083	2.38235e-27	radial glia
Add3	8.68448e-32	0.316695	0.4	0.043	2.43148e-27	radial glia
Plagl1	9.79978e-32	0.573429	0.5	0.073	2.74374e-27	radial glia
Sfrp1	1.18062e-31	1.20862	0.786	0.25	3.30551e-27	radial glia
Nde1	1.19309e-31	0.606247	0.543	0.085	3.3404e-27	radial glia
Ptn	1.84585e-31	1.44915	0.986	0.627	5.16801e-27	radial glia
Loxl1	2.00159e-31	0.35158	0.4	0.043	5.60404e-27	radial glia
Eif4ebp1	3.88189e-31	0.301611	0.386	0.04	1.08685e-26	radial glia
Litaf	3.94724e-31	0.542304	0.586	0.104	1.10515e-26	radial glia
Krcc1	5.2324e-31	0.553417	0.643	0.127	1.46497e-26	radial glia
1810037I17Rik	9.28849e-31	0.947314	0.971	0.49	2.60059e-26	radial glia
Shroom3	9.90538e-31	0.293211	0.371	0.037	2.77331e-26	radial glia
Rest	1.54311e-30	0.264682	0.4	0.043	4.3204e-26	radial glia
Tnfaip8	1.93763e-30	0.313107	0.314	0.026	5.42499e-26	radial glia
Cd63	3.47063e-30	1.00082	0.886	0.31	9.71706e-26	radial glia
Asah1	4.55603e-30	0.341104	0.457	0.062	1.2756e-25	radial glia
Sox21	4.93378e-30	0.495589	0.5	0.074	1.38136e-25	radial glia
Jam2	5.23725e-30	0.274064	0.357	0.035	1.46633e-25	radial glia
Oat	8.14739e-30	0.855415	0.771	0.237	2.28111e-25	radial glia
Per3	8.84629e-30	0.369573	0.386	0.043	2.47679e-25	radial glia
Epb41l2	9.26659e-30	0.269983	0.271	0.018	2.59446e-25	radial glia
Cdon	1.06598e-29	0.389975	0.4	0.048	2.98452e-25	radial glia
Ptx3	1.13913e-29	0.624713	0.471	0.072	3.18934e-25	radial glia
Gyg	2.26667e-29	0.309876	0.457	0.063	6.34623e-25	radial glia
Acaa2	3.74649e-29	0.5173	0.629	0.13	1.04894e-24	radial glia
Il18	5.14727e-29	0.343339	0.386	0.044	1.44113e-24	radial glia
Nxt2	5.4382e-29	0.364092	0.486	0.071	1.52259e-24	radial glia
Tead2	6.24072e-29	0.590749	0.814	0.208	1.74728e-24	radial glia
Cpne3	9.48754e-29	0.500152	0.643	0.132	2.65632e-24	radial glia
Clic1	1.11949e-28	0.8014	0.9	0.321	3.13434e-24	radial glia
Ckb	1.96692e-28	1.04266	1	0.887	5.50699e-24	radial glia
Gstm1	2.0928e-28	0.951428	0.629	0.14	5.85941e-24	radial glia
Fbxo2	2.25393e-28	0.275567	0.257	0.017	6.31056e-24	radial glia
Mmd2	2.5119e-28	0.963525	0.857	0.324	7.03283e-24	radial glia
Gnai2	3.78035e-28	0.904008	0.971	0.632	1.05842e-23	radial glia
Lgals1	7.18471e-28	0.43949	0.443	0.063	2.01158e-23	radial glia
Ptprz1	8.23174e-28	1.19185	0.914	0.44	2.30472e-23	radial glia
Gins2	1.03445e-27	0.537982	0.5	0.085	2.89626e-23	radial glia
Uaca	1.28293e-27	0.289297	0.357	0.038	3.59196e-23	radial glia
Wipi1	2.28913e-27	0.295298	0.357	0.04	6.40912e-23	radial glia
Hmgn3	3.23825e-27	1.00345	0.929	0.558	9.06645e-23	radial glia
Cpne2	3.65581e-27	0.324065	0.414	0.054	1.02355e-22	radial glia
Gli3	3.80479e-27	0.305822	0.386	0.047	1.06527e-22	radial glia
Parva	4.8722e-27	0.277916	0.386	0.047	1.36412e-22	radial glia
Rpl22l1	4.92129e-27	0.789235	1	0.868	1.37786e-22	radial glia
Cdkn3	9.16299e-27	0.398027	0.329	0.034	2.56545e-22	radial glia
Idi1	1.98376e-26	0.559706	0.629	0.143	5.55414e-22	radial glia
Thbs3	2.22287e-26	0.446204	0.571	0.114	6.22358e-22	radial glia
Mcm3	2.73982e-26	0.487632	0.5	0.084	7.67095e-22	radial glia
Bcl2	3.04817e-26	0.525521	0.643	0.138	8.53426e-22	radial glia
Smco4	8.85859e-26	0.357101	0.429	0.064	2.48023e-21	radial glia
Rlbp1	1.03248e-25	0.933208	0.786	0.282	2.89074e-21	radial glia
2010-09-01	2.64309e-25	0.267317	0.357	0.043	7.40011e-21	radial glia
Gng12	3.37504e-25	0.30033	0.386	0.051	9.44945e-21	radial glia
Gabrb1	4.6048e-25	0.284961	0.386	0.051	1.28925e-20	radial glia
Prdx1	5.47572e-25	0.857943	0.971	0.657	1.53309e-20	radial glia
3110082J24Rik	6.5897e-25	0.281389	0.414	0.059	1.84498e-20	radial glia
Hspa4l	7.54429e-25	0.522226	0.643	0.159	2.11225e-20	radial glia
Hmgb2	8.42716e-25	1.20259	0.929	0.492	2.35944e-20	radial glia
Lockd	8.96119e-25	0.85152	0.786	0.24	2.50895e-20	radial glia
Thrsp	1.11015e-24	0.433603	0.3	0.031	3.1082e-20	radial glia
Erf	1.48162e-24	0.305323	0.357	0.045	4.14823e-20	radial glia
Id4	1.51476e-24	0.455595	0.7	0.17	4.24103e-20	radial glia
Zfyve21	1.6551e-24	0.292413	0.471	0.079	4.63396e-20	radial glia
Tsen15	2.67361e-24	0.420726	0.671	0.162	7.48557e-20	radial glia
Pax6	2.69203e-24	0.99195	0.757	0.262	7.53715e-20	radial glia
E530001K10Rik	3.91264e-24	0.308838	0.386	0.054	1.09546e-19	radial glia
Npas3	4.0952e-24	0.352861	0.514	0.091	1.14658e-19	radial glia
Rnaset2a	5.89007e-24	0.291088	0.429	0.067	1.6491e-19	radial glia
Klf3	6.96287e-24	0.469094	0.586	0.127	1.94946e-19	radial glia
Nphp1	1.04119e-23	0.271331	0.343	0.043	2.91513e-19	radial glia
Actr3b	1.34852e-23	0.376905	0.414	0.066	3.77558e-19	radial glia
Tpbg	1.4693e-23	0.251735	0.3	0.032	4.11373e-19	radial glia
Fam210b	2.70921e-23	0.866292	0.814	0.327	7.58524e-19	radial glia
Prom1	4.2867e-23	0.252029	0.4	0.06	1.20019e-18	radial glia
Slc25a5	4.5406e-23	0.762198	0.986	0.799	1.27128e-18	radial glia
Ctsl	4.97469e-23	0.621483	0.686	0.196	1.39281e-18	radial glia
Sox6	5.37594e-23	0.331006	0.586	0.121	1.50516e-18	radial glia
Sapcd2	8.61977e-23	0.352655	0.4	0.062	2.41336e-18	radial glia
Cnn3	9.79812e-23	0.772286	0.986	0.699	2.74328e-18	radial glia
Reep3	1.20941e-22	0.437944	0.714	0.196	3.3861e-18	radial glia
Tsc22d4	2.33257e-22	0.661638	0.686	0.201	6.53074e-18	radial glia
H19	2.42329e-22	0.418345	0.286	0.03	6.78473e-18	radial glia
Eci1	2.87201e-22	0.281633	0.5	0.095	8.04105e-18	radial glia
Nek6	2.93062e-22	0.4425	0.629	0.163	8.20514e-18	radial glia
Polr3h	3.11067e-22	0.650604	0.729	0.249	8.70927e-18	radial glia
E330013P04Rik	3.58018e-22	0.305126	0.271	0.028	1.00238e-17	radial glia
Gcsh	4.3112e-22	0.586464	0.786	0.281	1.20705e-17	radial glia
Glud1	6.19588e-22	0.760768	0.857	0.382	1.73472e-17	radial glia
Aif1l	6.48881e-22	0.275647	0.486	0.093	1.81674e-17	radial glia
Tk1	7.2561e-22	0.40699	0.443	0.078	2.03156e-17	radial glia
Myl12a	8.22432e-22	0.646234	0.843	0.307	2.30264e-17	radial glia
Aldh7a1	8.4929e-22	0.447084	0.614	0.148	2.37784e-17	radial glia
Metrn	9.5589e-22	0.285555	0.271	0.029	2.6763e-17	radial glia
Ptprg	1.11748e-21	0.266133	0.386	0.06	3.12872e-17	radial glia
Gstm5	1.17575e-21	0.735645	0.929	0.478	3.29187e-17	radial glia
Ninj1	1.2424e-21	0.309497	0.429	0.074	3.47847e-17	radial glia
Cetn2	2.03661e-21	0.596329	0.886	0.356	5.7021e-17	radial glia
Zeb1	2.84246e-21	0.436249	0.671	0.176	7.95831e-17	radial glia
Dkk3	3.33718e-21	0.329375	0.4	0.068	9.34344e-17	radial glia
Smc4	3.65564e-21	0.792528	0.786	0.278	1.02351e-16	radial glia
Ccpg1os	4.06381e-21	0.300369	0.443	0.081	1.13779e-16	radial glia
Hspe1	6.06408e-21	0.555767	1	0.926	1.69782e-16	radial glia
Npepl1	6.21737e-21	0.251629	0.386	0.061	1.74074e-16	radial glia
Hells	1.18023e-20	0.594409	0.543	0.127	3.3044e-16	radial glia
2900026A02Rik	1.21604e-20	0.311817	0.371	0.06	3.40467e-16	radial glia
Spata13	1.48868e-20	0.252251	0.414	0.072	4.16799e-16	radial glia
Limd1	1.54846e-20	0.255986	0.471	0.09	4.33539e-16	radial glia
Glo1	1.87746e-20	0.644725	0.886	0.436	5.2565e-16	radial glia
Stx4a	1.9159e-20	0.260008	0.514	0.106	5.36413e-16	radial glia
Fermt2	1.94317e-20	0.57326	0.771	0.265	5.44048e-16	radial glia
Ppp1r1a	2.02198e-20	0.760345	0.8	0.363	5.66114e-16	radial glia
Scrn1	2.15606e-20	0.691773	0.786	0.337	6.03654e-16	radial glia
Celsr1	2.47213e-20	0.274512	0.386	0.065	6.92146e-16	radial glia
Timp3	3.29781e-20	0.656887	0.457	0.096	9.2332e-16	radial glia
Pygb	4.11937e-20	0.416284	0.6	0.163	1.15334e-15	radial glia
B230118H07Rik	4.22858e-20	0.386033	0.657	0.181	1.18392e-15	radial glia
Tex9	5.40713e-20	0.304617	0.529	0.115	1.51389e-15	radial glia
Ccnd2	5.6505e-20	0.331017	0.957	0.524	1.58203e-15	radial glia
Ankle1	6.43638e-20	0.270029	0.3	0.039	1.80206e-15	radial glia
Tmem97	8.87838e-20	0.380979	0.5	0.115	2.48577e-15	radial glia
Mdk	1.14702e-19	0.771808	0.957	0.553	3.21143e-15	radial glia
Apool	1.21191e-19	0.252993	0.414	0.076	3.39309e-15	radial glia
Aldh2	1.34854e-19	0.51395	0.714	0.222	3.77563e-15	radial glia
Lmcd1	1.42741e-19	0.333183	0.314	0.046	3.99645e-15	radial glia
Rexo2	1.4975e-19	0.525907	0.757	0.273	4.19269e-15	radial glia
Vamp3	1.54174e-19	0.418642	0.629	0.174	4.31655e-15	radial glia
Pgam1	1.60996e-19	0.63922	0.971	0.764	4.50757e-15	radial glia
Nkain4	1.69488e-19	0.552273	0.6	0.168	4.74532e-15	radial glia
Wasf2	1.71784e-19	0.325928	0.543	0.129	4.80961e-15	radial glia
Jam3	1.84718e-19	0.357091	0.657	0.18	5.17175e-15	radial glia
Cenpf	2.1429e-19	0.841498	0.543	0.139	5.99968e-15	radial glia
Acads	2.33301e-19	0.315478	0.429	0.082	6.53196e-15	radial glia
Smpd2	2.38488e-19	0.268899	0.471	0.098	6.67718e-15	radial glia
Zic5	2.5607e-19	0.310115	0.4	0.069	7.16945e-15	radial glia
Rnaset2b	2.69135e-19	0.289707	0.486	0.105	7.53523e-15	radial glia
Smc2	2.7489e-19	0.582584	0.757	0.253	7.69638e-15	radial glia
Rplp1	8.08469e-19	0.396339	1	1	2.26355e-14	radial glia
Mns1	8.31095e-19	0.395977	0.414	0.081	2.3269e-14	radial glia
Dhx32	8.77472e-19	0.360044	0.514	0.123	2.45674e-14	radial glia
Dhrs1	9.42042e-19	0.508248	0.757	0.287	2.63753e-14	radial glia
Cdca3	9.62953e-19	0.748819	0.471	0.109	2.69608e-14	radial glia
Gmnn	1.10594e-18	0.445587	0.543	0.135	3.09641e-14	radial glia
Dtna	1.33361e-18	0.405056	0.4	0.077	3.73384e-14	radial glia
Mmp14	1.46292e-18	0.404151	0.657	0.195	4.0959e-14	radial glia
Fads2	1.66921e-18	0.255374	0.3	0.044	4.67345e-14	radial glia
Cenpq	1.81631e-18	0.366018	0.457	0.101	5.08529e-14	radial glia
Gpsm2	1.84343e-18	0.296681	0.329	0.052	5.16124e-14	radial glia
Fam181b	2.26831e-18	0.519979	0.643	0.199	6.35081e-14	radial glia
H2afv	3.10467e-18	0.603984	1	0.911	8.69245e-14	radial glia
Prdm16	3.66675e-18	0.262499	0.329	0.052	1.02662e-13	radial glia
Cdk1	3.80253e-18	0.710544	0.5	0.123	1.06463e-13	radial glia
Map2k1	5.30621e-18	0.295484	0.386	0.073	1.48563e-13	radial glia
Ckap2	5.55896e-18	0.346958	0.343	0.059	1.5564e-13	radial glia
Fzd2	8.17665e-18	0.282372	0.514	0.122	2.2893e-13	radial glia
Mthfd1	9.16061e-18	0.27346	0.443	0.096	2.56479e-13	radial glia
Fam64a	1.06495e-17	0.570621	0.471	0.112	2.98164e-13	radial glia
Tpx2	1.09094e-17	0.564148	0.486	0.116	3.05441e-13	radial glia
Carnmt1	1.20076e-17	0.281652	0.5	0.119	3.36188e-13	radial glia
Knstrn	1.57368e-17	0.651663	0.457	0.108	4.40599e-13	radial glia
Ilk	1.65781e-17	0.522556	0.814	0.334	4.64155e-13	radial glia
Eef1d	1.73087e-17	0.589702	0.929	0.578	4.8461e-13	radial glia
Cspg5	1.92712e-17	0.679449	0.671	0.244	5.39556e-13	radial glia
Haus4	2.15956e-17	0.272138	0.457	0.102	6.04632e-13	radial glia
Sox2	2.1664e-17	0.543943	0.871	0.374	6.0655e-13	radial glia
Ccnd1	2.19552e-17	0.32137	0.386	0.073	6.14701e-13	radial glia
Abcd3	2.77255e-17	0.447635	0.714	0.252	7.76258e-13	radial glia
Hadhb	2.94574e-17	0.358763	0.557	0.155	8.24749e-13	radial glia
Fhl1	3.18413e-17	0.519248	0.571	0.167	8.91493e-13	radial glia
Cdc25c	3.23435e-17	0.279259	0.286	0.042	9.05554e-13	radial glia
Paqr7	3.5103e-17	0.253112	0.286	0.043	9.82814e-13	radial glia
Plp2	4.17827e-17	0.334504	0.529	0.139	1.16983e-12	radial glia
Snta1	4.27343e-17	0.269739	0.329	0.056	1.19648e-12	radial glia
Ccnd3	4.77859e-17	0.375784	0.586	0.172	1.33791e-12	radial glia
Etv5	5.40147e-17	0.275525	0.343	0.06	1.5123e-12	radial glia
Gpx7	5.81385e-17	0.326013	0.414	0.088	1.62776e-12	radial glia
Pmf1	7.98232e-17	0.378889	0.557	0.152	2.23489e-12	radial glia
Hsdl2	9.92584e-17	0.281861	0.443	0.098	2.77904e-12	radial glia
B9d1	1.13792e-16	0.446454	0.629	0.214	3.18595e-12	radial glia
Snx5	1.44556e-16	0.410157	0.557	0.167	4.04729e-12	radial glia
Toporsos	1.56741e-16	0.379358	0.571	0.166	4.38842e-12	radial glia
Gpm6b	1.61117e-16	0.804116	0.929	0.741	4.51096e-12	radial glia
Morn2	2.6059e-16	0.386883	0.657	0.22	7.29599e-12	radial glia
Dtl	3.07316e-16	0.423183	0.6	0.186	8.60423e-12	radial glia
Crip1	3.13533e-16	0.447511	0.371	0.075	8.7783e-12	radial glia
Prdx4	3.37265e-16	0.544893	0.729	0.294	9.44275e-12	radial glia
Tppp3	4.04356e-16	0.370329	0.214	0.026	1.13211e-11	radial glia
Cdc42se1	4.20366e-16	0.383572	0.671	0.227	1.17694e-11	radial glia
Ift74	5.93111e-16	0.478616	0.7	0.255	1.66059e-11	radial glia
Glul	6.58031e-16	0.681295	0.743	0.31	1.84236e-11	radial glia
AI854517	7.22242e-16	0.436409	0.7	0.248	2.02213e-11	radial glia
Arhgap5	7.26551e-16	0.477797	0.657	0.24	2.0342e-11	radial glia
Usp1	8.39565e-16	0.463913	0.743	0.279	2.35061e-11	radial glia
Ndufc2	9.43494e-16	0.463973	0.986	0.923	2.6416e-11	radial glia
Tpi1	1.07462e-15	0.631767	0.986	0.659	3.00872e-11	radial glia
Hnrnpf	1.20916e-15	0.561754	0.986	0.73	3.3854e-11	radial glia
Prps2	1.41293e-15	0.252385	0.371	0.077	3.95592e-11	radial glia
Rhoa	1.41613e-15	0.606486	0.886	0.526	3.96488e-11	radial glia
B3gat2	1.62039e-15	0.287175	0.3	0.053	4.53677e-11	radial glia
Adgrb1	1.93143e-15	0.304374	0.543	0.15	5.40762e-11	radial glia
Pdlim4	2.01923e-15	0.402925	0.671	0.234	5.65344e-11	radial glia
Ptbp1	2.68441e-15	0.3732	0.614	0.197	7.5158e-11	radial glia
Lig1	3.54491e-15	0.537891	0.614	0.202	9.92505e-11	radial glia
Scp2	3.55334e-15	0.501004	0.943	0.531	9.94865e-11	radial glia
Eci2	3.56131e-15	0.542956	0.814	0.425	9.97096e-11	radial glia
Mcm5	3.58002e-15	0.413269	0.457	0.118	1.00233e-10	radial glia
H2-Ke6	3.76328e-15	0.478838	0.671	0.252	1.05364e-10	radial glia
Hspa1a	3.77522e-15	0.973271	0.414	0.101	1.05699e-10	radial glia
Cdkn2c	4.59051e-15	0.285986	0.4	0.09	1.28525e-10	radial glia
Pmm1	4.89939e-15	0.726775	0.871	0.444	1.37173e-10	radial glia
Tacc3	5.01921e-15	0.537084	0.414	0.102	1.40528e-10	radial glia
Ctdsp2	5.31353e-15	0.280232	0.486	0.127	1.48768e-10	radial glia
Ung	5.95575e-15	0.515202	0.4	0.096	1.66749e-10	radial glia
Kif23	5.97042e-15	0.314534	0.329	0.063	1.6716e-10	radial glia
Bphl	6.10247e-15	0.313381	0.5	0.137	1.70857e-10	radial glia
Rgma	6.97803e-15	0.343839	0.514	0.149	1.95371e-10	radial glia
Itgb3bp	7.08496e-15	0.255855	0.486	0.126	1.98365e-10	radial glia
Aurkb	8.15094e-15	0.278541	0.314	0.058	2.2821e-10	radial glia
Itgb1	8.1826e-15	0.48157	0.714	0.28	2.29096e-10	radial glia
Hmgcs1	9.24968e-15	0.760497	0.871	0.539	2.58973e-10	radial glia
2002-09-01	9.53106e-15	0.310645	0.643	0.21	2.66851e-10	radial glia
Rrm2	9.73176e-15	0.384413	0.586	0.181	2.7247e-10	radial glia
Rsu1	9.91829e-15	0.363782	0.529	0.157	2.77692e-10	radial glia
Cenpm	1.00974e-14	0.456537	0.514	0.158	2.82707e-10	radial glia
Cenpa	1.1667e-14	0.718089	0.486	0.142	3.26653e-10	radial glia
Mcm2	1.37257e-14	0.364118	0.471	0.125	3.84292e-10	radial glia
Txndc5	1.49863e-14	0.255306	0.443	0.112	4.19586e-10	radial glia
Arhgef26	1.61919e-14	0.319707	0.443	0.114	4.53342e-10	radial glia
H2afz	2.48317e-14	0.814974	0.986	0.983	6.95238e-10	radial glia
Ccnb2	2.6132e-14	0.59469	0.357	0.083	7.31644e-10	radial glia
Sec61b	3.04886e-14	0.426745	0.986	0.829	8.53621e-10	radial glia
Rfc1	3.08056e-14	0.470904	0.7	0.284	8.62495e-10	radial glia
Rnaseh2b	3.17666e-14	0.501712	0.757	0.311	8.89401e-10	radial glia
Csmd1	3.34131e-14	0.332671	0.329	0.069	9.35499e-10	radial glia
Tspan7	3.59361e-14	0.641609	0.743	0.362	1.00614e-09	radial glia
Rab28	3.80954e-14	0.290129	0.5	0.14	1.06659e-09	radial glia
Tnfrsf19	3.85337e-14	0.411497	0.286	0.053	1.07887e-09	radial glia
Rpl14	4.02428e-14	0.301963	1	0.998	1.12672e-09	radial glia
Kif2c	4.05171e-14	0.314461	0.271	0.047	1.1344e-09	radial glia
Dmrta2	4.38402e-14	0.342326	0.471	0.127	1.22744e-09	radial glia
Nudt5	4.86063e-14	0.268773	0.571	0.172	1.36088e-09	radial glia
Ldha	5.08507e-14	0.768381	0.929	0.606	1.42372e-09	radial glia
Ssr3	5.15598e-14	0.483716	0.843	0.415	1.44357e-09	radial glia
Diaph3	6.10961e-14	0.308801	0.371	0.088	1.71057e-09	radial glia
Tmem256	6.54317e-14	0.512155	0.971	0.775	1.83196e-09	radial glia
Atp1b2	6.9283e-14	0.292272	0.371	0.086	1.93978e-09	radial glia
Flna	7.75891e-14	0.429877	0.543	0.173	2.17234e-09	radial glia
Cks2	8.29123e-14	0.89484	0.6	0.224	2.32138e-09	radial glia
Cdc20	8.43055e-14	0.769866	0.443	0.123	2.36039e-09	radial glia
Pde1b	9.03181e-14	0.31277	0.443	0.121	2.52873e-09	radial glia
2610301B20Rik	9.21389e-14	0.270847	0.414	0.108	2.5797e-09	radial glia
Tmem33	9.49608e-14	0.375212	0.657	0.248	2.65871e-09	radial glia
Haus1	9.80082e-14	0.261846	0.4	0.1	2.74403e-09	radial glia
Tspan3	1.04823e-13	0.532344	0.971	0.737	2.93484e-09	radial glia
Selm	1.06622e-13	0.270077	0.457	0.123	2.9852e-09	radial glia
Syt11	1.13793e-13	0.624533	0.914	0.671	3.18597e-09	radial glia
Alcam	1.33317e-13	0.294855	0.443	0.118	3.73261e-09	radial glia
2015-09-01	1.4486e-13	0.456518	0.929	0.647	4.05579e-09	radial glia
Mcee	1.49552e-13	0.3235	0.514	0.157	4.18715e-09	radial glia
Cmc2	1.69261e-13	0.35685	0.557	0.177	4.73898e-09	radial glia
Cntln	2.36019e-13	0.278961	0.429	0.112	6.60805e-09	radial glia
Sri	2.63555e-13	0.445934	0.729	0.284	7.379e-09	radial glia
Dhfr	2.65519e-13	0.318262	0.429	0.114	7.43401e-09	radial glia
Mrpl33	2.84981e-13	0.517698	0.9	0.639	7.9789e-09	radial glia
Hsd17b4	3.17768e-13	0.392811	0.586	0.22	8.89686e-09	radial glia
Tmem107	3.24247e-13	0.280412	0.471	0.137	9.07827e-09	radial glia
Riiad1	3.49777e-13	0.31595	0.3	0.061	9.79307e-09	radial glia
Ezr	3.87505e-13	0.391859	0.714	0.278	1.08494e-08	radial glia
Tmed1	4.49355e-13	0.337951	0.586	0.202	1.25811e-08	radial glia
Spc24	4.52837e-13	0.326638	0.514	0.157	1.26785e-08	radial glia
Tkt	5.51401e-13	0.533567	0.957	0.731	1.54381e-08	radial glia
Ddt	5.88987e-13	0.52151	0.771	0.387	1.64904e-08	radial glia
Etfa	6.09072e-13	0.273619	0.586	0.194	1.70528e-08	radial glia
Galk1	6.40178e-13	0.355715	0.557	0.191	1.79237e-08	radial glia
Gbas	6.45818e-13	0.331066	0.543	0.177	1.80816e-08	radial glia
Etfb	6.80668e-13	0.454289	0.786	0.396	1.90573e-08	radial glia
Efnb1	7.06997e-13	0.546705	0.8	0.41	1.97945e-08	radial glia
Birc5	7.07545e-13	0.456643	0.471	0.14	1.98099e-08	radial glia
Hk2	7.11995e-13	0.28706	0.386	0.099	1.99344e-08	radial glia
Slc35a4	8.25941e-13	0.291715	0.543	0.171	2.31247e-08	radial glia
Atf5	8.39386e-13	0.280275	0.514	0.156	2.35011e-08	radial glia
Tmed10	8.88631e-13	0.499026	0.843	0.483	2.48799e-08	radial glia
Pbk	9.19874e-13	0.682486	0.443	0.13	2.57546e-08	radial glia
Rps27l	9.90349e-13	0.41778	0.957	0.843	2.77278e-08	radial glia
Hmg20b	9.92501e-13	0.403013	0.7	0.298	2.7788e-08	radial glia
Mcm6	1.01814e-12	0.528503	0.543	0.188	2.85058e-08	radial glia
Mlec	1.0589e-12	0.25792	0.443	0.127	2.96472e-08	radial glia
Elovl5	1.07184e-12	0.271328	0.4	0.106	3.00093e-08	radial glia
Tmem218	1.10204e-12	0.251345	0.429	0.115	3.08549e-08	radial glia
Myo6	1.15977e-12	0.276939	0.457	0.13	3.24712e-08	radial glia
Ntng1	1.16998e-12	0.252294	0.314	0.067	3.2757e-08	radial glia
Fam212b	1.36805e-12	0.276243	0.186	0.025	3.83027e-08	radial glia
Dtymk	1.55055e-12	0.438383	0.9	0.51	4.34124e-08	radial glia
Spc25	1.64398e-12	0.259532	0.429	0.113	4.6028e-08	radial glia
Mrpl17	1.79155e-12	0.422333	0.814	0.407	5.01597e-08	radial glia
Calu	2.17472e-12	0.362653	0.614	0.237	6.08877e-08	radial glia
Mest	2.36456e-12	0.535463	0.671	0.308	6.62029e-08	radial glia
Rpl8	2.52654e-12	0.315263	1	0.999	7.07379e-08	radial glia
Dnajc24	2.71561e-12	0.286574	0.486	0.15	7.60317e-08	radial glia
Lims1	3.03136e-12	0.327598	0.514	0.17	8.48721e-08	radial glia
Fgfr1	3.04221e-12	0.33625	0.657	0.253	8.51757e-08	radial glia
Pgpep1	3.30113e-12	0.313451	0.571	0.198	9.24249e-08	radial glia
Tbrg1	3.59124e-12	0.451992	0.771	0.4	1.00547e-07	radial glia
Ccnb1	3.86138e-12	0.698712	0.343	0.088	1.08111e-07	radial glia
Dag1	3.91669e-12	0.320845	0.543	0.183	1.0966e-07	radial glia
Sptssa	4.04766e-12	0.390102	0.857	0.482	1.13327e-07	radial glia
Ncald	5.3254e-12	0.251935	0.329	0.078	1.491e-07	radial glia
Kpna2	5.35068e-12	0.379737	0.357	0.092	1.49808e-07	radial glia
Hsp90b1	5.38263e-12	0.643088	0.886	0.663	1.50703e-07	radial glia
Mvk	5.61303e-12	0.366666	0.543	0.196	1.57154e-07	radial glia
1500009L16Rik	5.61898e-12	0.27947	0.529	0.174	1.5732e-07	radial glia
Emx2	5.69772e-12	0.288973	0.514	0.164	1.59525e-07	radial glia
Chd7	7.53188e-12	0.357648	0.657	0.247	2.10878e-07	radial glia
Sfr1	7.60716e-12	0.456673	0.957	0.809	2.12985e-07	radial glia
Cnbp	7.93824e-12	0.467847	0.957	0.825	2.22255e-07	radial glia
Golim4	8.45198e-12	0.303145	0.529	0.179	2.36639e-07	radial glia
Rpa2	9.45839e-12	0.43156	0.557	0.206	2.64816e-07	radial glia
Smim11	1.07821e-11	0.40593	0.843	0.44	3.01876e-07	radial glia
Top2a	1.0825e-11	0.606142	0.471	0.15	3.03077e-07	radial glia
Ntrk2	1.11418e-11	0.554374	0.586	0.227	3.11949e-07	radial glia
Msi2	1.18443e-11	0.343196	0.671	0.28	3.31617e-07	radial glia
Plk1	1.38554e-11	0.403101	0.271	0.057	3.87924e-07	radial glia
Akr7a5	1.43709e-11	0.357051	0.671	0.297	4.02356e-07	radial glia
Tgif2	1.49815e-11	0.331281	0.443	0.138	4.19452e-07	radial glia
Ccdc34	1.60546e-11	0.577641	0.914	0.697	4.49497e-07	radial glia
Eno1	1.71423e-11	0.603934	0.929	0.638	4.79951e-07	radial glia
Sypl	1.74309e-11	0.260871	0.486	0.156	4.88031e-07	radial glia
Cd81	1.77838e-11	0.519663	0.914	0.671	4.97911e-07	radial glia
Ldlrad3	1.78142e-11	0.268215	0.471	0.15	4.98761e-07	radial glia
Rmst	2.21148e-11	0.289848	0.343	0.087	6.19171e-07	radial glia
Rpl18	2.35817e-11	0.284585	1	0.998	6.60241e-07	radial glia
Hmgn2	2.66069e-11	0.40836	0.957	0.763	7.44941e-07	radial glia
Hdac1	3.02966e-11	0.323483	0.743	0.328	8.48245e-07	radial glia
Nusap1	3.08049e-11	0.429082	0.357	0.094	8.62475e-07	radial glia
Evi5	3.09752e-11	0.380899	0.6	0.244	8.67243e-07	radial glia
Pdcd5	3.14606e-11	0.409277	0.971	0.852	8.80833e-07	radial glia
Hip1	3.23758e-11	0.271278	0.457	0.142	9.06456e-07	radial glia
Anp32b	3.44413e-11	0.477545	0.914	0.665	9.64288e-07	radial glia
Ranbp1	3.47453e-11	0.396979	1	0.912	9.728e-07	radial glia
Mrfap1	3.62024e-11	0.401293	0.986	0.882	1.0136e-06	radial glia
Nudcd2	4.0902e-11	0.354653	0.7	0.314	1.14517e-06	radial glia
Srsf9	4.53523e-11	0.312299	0.671	0.289	1.26977e-06	radial glia
Pstk	4.68107e-11	0.263983	0.429	0.13	1.31061e-06	radial glia
Dars	5.60877e-11	0.336159	0.714	0.331	1.57034e-06	radial glia
Rpl41	5.61557e-11	0.336977	1	1	1.57225e-06	radial glia
Racgap1	5.67935e-11	0.547108	0.529	0.198	1.5901e-06	radial glia
Swi5	6.12098e-11	0.362315	0.971	0.909	1.71375e-06	radial glia
Atp1a1	6.58835e-11	0.357175	0.529	0.195	1.84461e-06	radial glia
Mki67	7.26008e-11	0.450189	0.414	0.131	2.03268e-06	radial glia
Ost4	7.89969e-11	0.378969	0.714	0.334	2.21176e-06	radial glia
Prc1	8.40947e-11	0.592068	0.371	0.109	2.35448e-06	radial glia
Tipin	8.59085e-11	0.406572	0.643	0.288	2.40526e-06	radial glia
Fxn	8.86407e-11	0.363942	0.614	0.252	2.48176e-06	radial glia
Chmp4b	8.89312e-11	0.405554	0.743	0.39	2.48989e-06	radial glia
Ccna2	8.89932e-11	0.517751	0.357	0.103	2.49163e-06	radial glia
Bola3	9.20214e-11	0.373372	0.586	0.245	2.57641e-06	radial glia
Pbdc1	9.2093e-11	0.397716	0.7	0.328	2.57842e-06	radial glia
Pfn1	9.6391e-11	0.497018	0.857	0.581	2.69875e-06	radial glia
Fam162a	1.00812e-10	0.411196	0.914	0.535	2.82255e-06	radial glia
Atp5g2	1.05357e-10	0.367358	1	0.925	2.94979e-06	radial glia
Tubb4b	1.06903e-10	0.710957	0.886	0.664	2.99307e-06	radial glia
Bbx	1.08665e-10	0.317182	0.529	0.186	3.0424e-06	radial glia
Ran	1.11334e-10	0.409086	0.971	0.959	3.11713e-06	radial glia
Aplp2	1.16048e-10	0.317623	0.729	0.339	3.24911e-06	radial glia
Higd1a	1.28834e-10	0.494813	0.886	0.563	3.60709e-06	radial glia
Mpv17	1.39075e-10	0.294486	0.571	0.219	3.89383e-06	radial glia
RP23-207N5.2	1.46268e-10	0.27665	0.5	0.179	4.09522e-06	radial glia
Lap3	1.52542e-10	0.274741	0.529	0.19	4.27087e-06	radial glia
Aspm	1.66887e-10	0.26229	0.243	0.05	4.67249e-06	radial glia
Hsd17b10	1.71831e-10	0.385738	0.9	0.552	4.81094e-06	radial glia
Wbscr22	1.75311e-10	0.292051	0.686	0.284	4.90835e-06	radial glia
Cldnd1	1.94452e-10	0.40111	0.743	0.368	5.44427e-06	radial glia
2310039H08Rik	2.08078e-10	0.375292	0.743	0.357	5.82578e-06	radial glia
Ctbp2	2.3606e-10	0.285982	0.686	0.295	6.60921e-06	radial glia
Nt5dc2	2.38327e-10	0.337298	0.629	0.255	6.67267e-06	radial glia
Tuba1c	2.38394e-10	0.561916	0.329	0.092	6.67455e-06	radial glia
Impdh2	2.39684e-10	0.413758	0.871	0.551	6.71069e-06	radial glia
Tmbim6	2.5747e-10	0.45456	0.8	0.487	7.20864e-06	radial glia
Gapdh	2.58197e-10	0.349584	1	0.993	7.22899e-06	radial glia
Snx3	2.62462e-10	0.366649	0.886	0.64	7.3484e-06	radial glia
Rap1a	2.8657e-10	0.374608	0.7	0.342	8.02338e-06	radial glia
Gnas	3.23366e-10	0.319931	1	0.978	9.0536e-06	radial glia
Rnh1	4.15548e-10	0.256816	0.571	0.215	1.16345e-05	radial glia
Pura	4.50926e-10	0.288606	0.7	0.304	1.2625e-05	radial glia
Rrbp1	4.89908e-10	0.308447	0.614	0.25	1.37164e-05	radial glia
Arl2bp	4.94307e-10	0.401947	0.786	0.432	1.38396e-05	radial glia
1500011K16Rik	4.96661e-10	0.367262	0.643	0.302	1.39055e-05	radial glia
Cks1b	5.34362e-10	0.447021	0.686	0.349	1.49611e-05	radial glia
Sbds	5.37884e-10	0.32761	0.586	0.236	1.50597e-05	radial glia
Rpl3	6.52049e-10	0.298395	1	0.996	1.82561e-05	radial glia
Snapin	6.58892e-10	0.288608	0.614	0.25	1.84476e-05	radial glia
Rps20	6.69592e-10	0.252715	1	0.999	1.87472e-05	radial glia
Actn1	6.87723e-10	0.254838	0.443	0.147	1.92549e-05	radial glia
Rnaseh2c	7.006e-10	0.444717	0.814	0.501	1.96154e-05	radial glia
Tmem138	7.14012e-10	0.256787	0.471	0.164	1.99909e-05	radial glia
2810417H13Rik	7.1939e-10	0.268387	0.5	0.176	2.01415e-05	radial glia
2310009B15Rik	7.61888e-10	0.284242	0.586	0.233	2.13313e-05	radial glia
Tuba1b	8.52206e-10	0.595603	0.986	0.912	2.38601e-05	radial glia
Mrps14	8.6187e-10	0.399856	0.871	0.632	2.41306e-05	radial glia
Ttyh3	8.88614e-10	0.389701	0.786	0.435	2.48794e-05	radial glia
Scd2	1.07412e-09	0.458991	0.886	0.592	3.00733e-05	radial glia
Dpm3	1.10603e-09	0.384336	0.871	0.578	3.09665e-05	radial glia
Cdca8	1.13467e-09	0.629736	0.471	0.185	3.17684e-05	radial glia
Paics	1.18563e-09	0.440793	0.771	0.422	3.31953e-05	radial glia
Adgrb2	1.22536e-09	0.274537	0.457	0.159	3.43075e-05	radial glia
Hsd17b12	1.46488e-09	0.430283	0.757	0.444	4.10136e-05	radial glia
Dad1	1.46929e-09	0.346765	0.986	0.806	4.11373e-05	radial glia
Gm2a	1.47882e-09	0.307004	0.357	0.112	4.14039e-05	radial glia
Rangrf	1.75338e-09	0.263108	0.486	0.184	4.90911e-05	radial glia
Rorb	1.75986e-09	0.34972	0.4	0.128	4.92725e-05	radial glia
Tpm4	1.91939e-09	0.366105	0.729	0.35	5.3739e-05	radial glia
Rps2	1.9386e-09	0.29022	1	0.997	5.4277e-05	radial glia
2700094K13Rik	2.0604e-09	0.478255	0.943	0.799	5.7687e-05	radial glia
Npm1	2.15443e-09	0.323919	1	0.991	6.03198e-05	radial glia
Atp5e	2.31909e-09	0.290929	1	0.982	6.49299e-05	radial glia
Ccs	2.43003e-09	0.255099	0.514	0.197	6.8036e-05	radial glia
Rps18	2.50516e-09	0.293178	1	1	7.01394e-05	radial glia
Timp2	2.6194e-09	0.343527	0.5	0.197	7.33381e-05	radial glia
Incenp	2.6307e-09	0.282239	0.371	0.114	7.36544e-05	radial glia
Med25	2.69658e-09	0.499626	0.771	0.439	7.54988e-05	radial glia
Stag2	2.76626e-09	0.277031	0.629	0.274	7.74498e-05	radial glia
Lima1	3.19902e-09	0.334262	0.571	0.24	8.95661e-05	radial glia
Lamp1	3.39292e-09	0.371974	0.971	0.651	9.49951e-05	radial glia
Siva1	3.42442e-09	0.408172	0.757	0.457	9.58768e-05	radial glia
Casc5	3.596e-09	0.289949	0.257	0.064	0.000100681	radial glia
Ccdc58	3.74858e-09	0.256072	0.543	0.216	0.000104953	radial glia
Zbtb20	3.82901e-09	0.362779	0.943	0.689	0.000107205	radial glia
Shisa4	3.9548e-09	0.383209	0.714	0.381	0.000110726	radial glia
Rps12	3.99302e-09	0.253564	0.986	0.999	0.000111797	radial glia
Pole4	4.37804e-09	0.273533	0.729	0.344	0.000122576	radial glia
Rpl10a	4.58413e-09	0.283438	1	0.995	0.000128346	radial glia
Cenpe	4.5989e-09	0.388267	0.3	0.083	0.00012876	radial glia
Nedd4	4.65593e-09	0.414183	0.914	0.749	0.000130357	radial glia
Mfap2	5.23088e-09	0.439116	0.914	0.572	0.000146454	radial glia
S100a16	6.75742e-09	0.425293	0.3	0.087	0.000189194	radial glia
Txn1	7.2004e-09	0.465014	0.943	0.857	0.000201597	radial glia
Abce1	7.43956e-09	0.301051	0.571	0.244	0.000208293	radial glia
Hn1l	7.80392e-09	0.259633	0.5	0.199	0.000218494	radial glia
Dek	7.92261e-09	0.469584	0.829	0.671	0.000221817	radial glia
Ift57	9.53631e-09	0.285042	0.486	0.191	0.000266998	radial glia
Adsl	9.95102e-09	0.274985	0.457	0.174	0.000278609	radial glia
Ube2c	9.9837e-09	0.56129	0.457	0.183	0.000279524	radial glia
Fundc2	1.19359e-08	0.35258	0.743	0.4	0.000334182	radial glia
Snrpb	1.23655e-08	0.362065	0.971	0.866	0.00034621	radial glia
Hat1	1.42983e-08	0.287644	0.543	0.227	0.000400325	radial glia
Rabggtb	1.53494e-08	0.287703	0.614	0.267	0.000429752	radial glia
Echs1	1.69798e-08	0.37405	0.771	0.467	0.0004754	radial glia
Fam96a	1.76871e-08	0.27284	0.743	0.365	0.000495203	radial glia
Msmo1	2.20533e-08	0.423835	0.686	0.378	0.000617449	radial glia
Canx	2.22988e-08	0.335991	0.857	0.516	0.000624323	radial glia
Mettl1	2.38118e-08	0.262704	0.529	0.227	0.000666682	radial glia
Oaz1	2.49558e-08	0.262346	0.986	0.977	0.000698712	radial glia
Akr1b3	2.81791e-08	0.325906	0.586	0.266	0.000788957	radial glia
1810058I24Rik	3.13587e-08	0.345966	0.829	0.5	0.00087798	radial glia
D10Jhu81e	3.15634e-08	0.294448	0.543	0.232	0.000883711	radial glia
Pdcd10	3.16621e-08	0.32671	0.671	0.346	0.000886476	radial glia
Mocs2	3.22068e-08	0.384766	0.8	0.448	0.000901726	radial glia
Idh2	3.24033e-08	0.338437	0.786	0.507	0.000907227	radial glia
Ak2	3.31462e-08	0.319128	0.757	0.405	0.000928027	radial glia
Npc2	3.34538e-08	0.335885	0.943	0.697	0.000936641	radial glia
Ddr1	3.35835e-08	0.300842	0.571	0.256	0.000940272	radial glia
Cuta	3.51941e-08	0.345282	0.9	0.628	0.000985364	radial glia
Pnrc2	3.87103e-08	0.306633	0.586	0.265	0.00108381	radial glia
Tpm1	4.39015e-08	0.397716	0.686	0.363	0.00122916	radial glia
Eif3j1	4.40755e-08	0.336034	0.886	0.61	0.00123403	radial glia
Nsmce4a	4.92881e-08	0.30841	0.743	0.421	0.00137997	radial glia
Tmpo	5.22589e-08	0.412061	0.8	0.569	0.00146315	radial glia
Krtcap2	5.46852e-08	0.331528	0.957	0.827	0.00153108	radial glia
Hist1h1e	5.65408e-08	0.53756	0.757	0.376	0.00158303	radial glia
Lsm2	5.76191e-08	0.379961	0.829	0.559	0.00161322	radial glia
Nap1l1	5.84867e-08	0.334288	0.986	0.843	0.00163751	radial glia
Rbbp7	6.22309e-08	0.32187	0.7	0.397	0.00174234	radial glia
Serf2	6.52635e-08	0.297193	1	0.971	0.00182725	radial glia
Naa50	6.77132e-08	0.308625	0.657	0.317	0.00189583	radial glia
2310022B05Rik	6.93291e-08	0.331657	0.629	0.315	0.00194108	radial glia
Hspd1	6.97197e-08	0.360272	0.914	0.756	0.00195201	radial glia
Cnih4	8.08692e-08	0.284446	0.714	0.363	0.00226418	radial glia
Tmem14c	8.62846e-08	0.32875	0.829	0.534	0.0024158	radial glia
Arl6ip6	9.96831e-08	0.266891	0.586	0.264	0.00279093	radial glia
N6amt1	9.97425e-08	0.277589	0.486	0.204	0.00279259	radial glia
Adgrg1	1.21046e-07	0.300681	0.643	0.305	0.00338905	radial glia
Ech1	1.26074e-07	0.289893	0.686	0.35	0.00352981	radial glia
Anapc13	1.37432e-07	0.324675	0.957	0.774	0.00384783	radial glia
Thoc7	1.40808e-07	0.363906	0.9	0.716	0.00394235	radial glia
Desi2	1.45216e-07	0.278071	0.657	0.34	0.00406577	radial glia
Lsm4	1.49393e-07	0.338005	0.986	0.784	0.00418272	radial glia
Pgd	1.51768e-07	0.268427	0.529	0.242	0.00424921	radial glia
Rab9	1.71549e-07	0.264129	0.657	0.324	0.00480303	radial glia
Tceal8	1.71677e-07	0.300227	0.9	0.554	0.00480661	radial glia
Kif22	1.76503e-07	0.25486	0.314	0.103	0.00494172	radial glia
Commd1	2.32766e-07	0.299057	0.814	0.47	0.006517	radial glia
Ndufa12	2.44802e-07	0.286341	0.971	0.864	0.00685396	radial glia
Tprgl	2.50612e-07	0.355216	0.743	0.433	0.00701662	radial glia
Pole3	2.58682e-07	0.312991	0.729	0.396	0.00724257	radial glia
Pdcd4	2.65862e-07	0.351601	0.614	0.315	0.00744359	radial glia
Uqcr10	2.966e-07	0.268704	1	0.906	0.00830422	radial glia
Hspa5	2.98493e-07	0.382975	0.871	0.636	0.00835721	radial glia
Rdx	3.05802e-07	0.322051	0.871	0.689	0.00856185	radial glia
Tcf3	3.28382e-07	0.251326	0.757	0.404	0.00919404	radial glia
Nfia	3.40419e-07	0.278733	0.743	0.421	0.00953106	radial glia
Srek1ip1	3.57561e-07	0.257645	0.629	0.312	0.010011	radial glia
Eif3i	4.03806e-07	0.29994	0.943	0.78	0.0113057	radial glia
Pak4	4.10836e-07	0.256066	0.457	0.202	0.0115026	radial glia
Slc25a3	4.12676e-07	0.271339	0.986	0.904	0.0115541	radial glia
Ruvbl1	4.24978e-07	0.283632	0.814	0.48	0.0118985	radial glia
Olig1	4.36648e-07	0.258639	0.129	0.023	0.0122253	radial glia
Cenpw	4.64872e-07	0.337169	0.486	0.234	0.0130155	radial glia
Sparcl1	4.74706e-07	0.27188	0.286	0.095	0.0132908	radial glia
Rpl12	4.82163e-07	0.270256	1	0.989	0.0134996	radial glia
Smap1	4.93932e-07	0.303581	0.843	0.541	0.0138291	radial glia
Gm14698	5.19533e-07	0.265327	0.571	0.268	0.0145459	radial glia
Igfbp2	5.7508e-07	0.4272	0.771	0.522	0.0161011	radial glia
2007-09-01	6.46732e-07	0.389384	0.929	0.771	0.0181072	radial glia
0610007P14Rik	6.85625e-07	0.325863	0.814	0.462	0.0191961	radial glia
Abhd14a	7.12316e-07	0.312176	0.614	0.322	0.0199434	radial glia
Samm50	7.32264e-07	0.269652	0.714	0.379	0.0205019	radial glia
Rpl36al	7.99588e-07	0.258055	0.986	0.956	0.0223869	radial glia
Dph3	8.07781e-07	0.270217	0.757	0.432	0.0226163	radial glia
Pkn2	8.15024e-07	0.317662	0.743	0.467	0.022819	radial glia
Hdgf	1.07079e-06	0.360437	0.886	0.735	0.02998	radial glia
Umps	1.09061e-06	0.252025	0.4	0.164	0.030535	radial glia
Eif1ax	1.18183e-06	0.296942	0.914	0.67	0.0330888	radial glia
Emc2	1.22965e-06	0.284593	0.543	0.264	0.0344277	radial glia
D8Ertd738e	1.25314e-06	0.256002	0.971	0.825	0.0350853	radial glia
Col4a1	1.57592e-06	0.548119	0.129	0.025	0.0441225	radial glia
Aurka	1.66342e-06	0.2671	0.257	0.082	0.0465726	radial glia
1110001J03Rik	1.78603e-06	0.294918	0.843	0.611	0.0500053	radial glia
Lhx2	1.96732e-06	0.324935	0.743	0.456	0.0550811	radial glia
St13	2.03115e-06	0.304803	1	0.815	0.0568681	radial glia
Serp1	2.05808e-06	0.251654	0.743	0.413	0.0576221	radial glia
Capns1	2.16879e-06	0.28503	0.8	0.493	0.0607219	radial glia
Pantr1	2.28083e-06	0.28159	0.986	0.862	0.0638586	radial glia
Ddx39	2.35773e-06	0.310664	0.643	0.365	0.0660117	radial glia
Fjx1	2.51716e-06	0.290268	0.529	0.245	0.0704753	radial glia
Fkbp3	2.83869e-06	0.299428	0.957	0.886	0.0794775	radial glia
Emg1	3.74037e-06	0.300144	0.9	0.68	0.104723	radial glia
2810004N23Rik	3.87523e-06	0.349893	0.657	0.391	0.108499	radial glia
Ppib	4.05187e-06	0.281724	0.929	0.775	0.113444	radial glia
Snx17	4.11762e-06	0.284954	0.757	0.46	0.115285	radial glia
Tmco1	4.80389e-06	0.274633	0.8	0.5	0.134499	radial glia
Cby1	4.82305e-06	0.27231	0.843	0.517	0.135036	radial glia
Cdo1	4.94753e-06	0.253703	0.4	0.167	0.138521	radial glia
Sqle	5.27383e-06	0.285875	0.743	0.437	0.147657	radial glia
Slbp	6.20349e-06	0.263068	0.643	0.375	0.173685	radial glia
Dazap2	6.24732e-06	0.256642	0.643	0.357	0.174912	radial glia
Rfc2	6.63355e-06	0.302818	0.686	0.391	0.185726	radial glia
P4hb	6.78881e-06	0.25495	0.6	0.33	0.190073	radial glia
Ssu72	7.91263e-06	0.261261	0.829	0.584	0.221538	radial glia
Atp1b1	8.08851e-06	0.370144	0.529	0.268	0.226462	radial glia
Aldoa	9.0296e-06	0.434175	0.886	0.604	0.252811	radial glia
Cdh2	9.80436e-06	0.295106	0.829	0.604	0.274502	radial glia
Ddrgk1	9.91873e-06	0.256652	0.657	0.357	0.277705	radial glia
Sdhc	1.12056e-05	0.280688	0.814	0.496	0.313733	radial glia
Gpi1	1.28609e-05	0.276739	0.757	0.516	0.360079	radial glia
Anp32e	1.28734e-05	0.320155	0.8	0.559	0.360429	radial glia
Fdps	1.39762e-05	0.383475	0.857	0.627	0.391305	radial glia
Npm3	1.41719e-05	0.298306	0.7	0.474	0.396786	radial glia
Marcks	1.43792e-05	0.273768	0.943	0.918	0.402588	radial glia
1110004E09Rik	1.51907e-05	0.275335	0.571	0.301	0.425309	radial glia
Gdi2	1.74591e-05	0.315662	0.929	0.814	0.488821	radial glia
Srsf10	1.7881e-05	0.254925	0.871	0.657	0.500633	radial glia
Mydgf	1.9121e-05	0.29898	0.743	0.445	0.53535	radial glia
Gm10073	2.05202e-05	0.365303	0.914	0.697	0.574524	radial glia
Rac1	2.07703e-05	0.266501	0.943	0.727	0.581528	radial glia
Stub1	2.17813e-05	0.265803	0.986	0.716	0.609833	radial glia
Pdlim7	2.34843e-05	0.284137	0.757	0.454	0.657513	radial glia
Spcs1	2.56691e-05	0.258007	0.943	0.666	0.718684	radial glia
Dnajc9	2.8776e-05	0.360073	0.686	0.49	0.805671	radial glia
Psap	2.95774e-05	0.372242	0.843	0.676	0.828109	radial glia
Pdia6	3.19144e-05	0.314042	0.886	0.66	0.89354	radial glia
Ndufs8	3.23096e-05	0.264993	0.8	0.504	0.904605	radial glia
Elavl1	3.29183e-05	0.255181	0.743	0.49	0.921645	radial glia
Tex261	3.38787e-05	0.271557	0.614	0.386	0.948536	radial glia
Ctnnb1	3.51483e-05	0.261238	0.914	0.674	0.984082	radial glia
Ndufb6	3.6734e-05	0.255913	0.929	0.797	1	radial glia
Tmem167	3.67506e-05	0.258899	0.786	0.522	1	radial glia
Rbmxl1	5.20118e-05	0.268816	0.886	0.723	1	radial glia
Gtf2i	5.2371e-05	0.258553	0.7	0.444	1	radial glia
Sap30	5.66973e-05	0.290955	0.657	0.46	1	radial glia
Pdia3	6.0496e-05	0.261682	0.743	0.48	1	radial glia
Pkm	6.78738e-05	0.273839	0.986	0.939	1	radial glia
Mrps33	7.37679e-05	0.253973	0.957	0.866	1	radial glia
Dut	8.24681e-05	0.341391	0.743	0.543	1	radial glia
Jun	8.38617e-05	0.370498	0.929	0.713	1	radial glia
Maged2	8.95333e-05	0.276193	0.8	0.594	1	radial glia
Myl6	9.52952e-05	0.263469	1	0.927	1	radial glia
H2afx	0.000132036	0.447772	0.7	0.554	1	radial glia
Rad21	0.000158112	0.25777	0.571	0.344	1	radial glia
Srsf2	0.000173892	0.289547	0.971	0.883	1	radial glia
Pgls	0.000191974	0.261313	0.886	0.721	1	radial glia
Pcna	0.000254229	0.3706	0.543	0.381	1	radial glia
Gm3764	0.000338504	0.279816	0.929	0.798	1	radial glia
2011-09-01	0.000439756	0.271259	0.686	0.436	1	radial glia
Fosb	0.000466068	0.26952	0.257	0.117	1	radial glia
H1fx	0.00108101	0.285379	0.771	0.63	1	radial glia
Gm10076	0.00141697	0.278525	0.843	0.635	1	radial glia
Sae1	0.00163321	0.254695	0.714	0.547	1	radial glia
Klf2	0.00236752	0.306588	0.129	0.046	1	radial glia
Lmnb1	0.00259838	0.383232	0.771	0.637	1	radial glia
Fos	0.00267657	0.550215	0.657	0.473	1	radial glia
Arl6ip1	0.00515483	0.589828	0.9	0.821	1	radial glia
Acat2	0.00960329	0.310406	0.8	0.629	1	radial glia
Eomes	4.15446e-61	1.49864	0.632	0.071	1.16317e-56	intermediate progenitor
Mfap4	7.45985e-58	1.11777	0.747	0.12	2.08861e-53	intermediate progenitor
Neurog2	4.76686e-36	1.44118	0.678	0.173	1.33462e-31	intermediate progenitor
Btbd17	1.68949e-35	0.771448	0.552	0.102	4.73024e-31	intermediate progenitor
Sstr2	1.52393e-31	0.835317	0.609	0.139	4.2667e-27	intermediate progenitor
Cdk2ap1	6.1295e-28	0.835138	0.92	0.483	1.71614e-23	intermediate progenitor
Mdk	2.32376e-27	1.0539	0.931	0.548	6.50607e-23	intermediate progenitor
Lhx2	3.79939e-27	0.87363	0.874	0.44	1.06375e-22	intermediate progenitor
Pax6	1.00233e-26	0.775948	0.77	0.252	2.80632e-22	intermediate progenitor
Snhg18	1.76589e-25	0.655834	0.437	0.083	4.94413e-21	intermediate progenitor
Dmrta2	4.82323e-23	0.52601	0.494	0.119	1.35041e-18	intermediate progenitor
Mfng	2.02662e-22	0.65228	0.609	0.184	5.67414e-18	intermediate progenitor
Rpl32	8.39941e-22	0.334385	1	0.998	2.35167e-17	intermediate progenitor
Rpl13a	9.37865e-22	0.331371	1	0.999	2.62583e-17	intermediate progenitor
Rnd2	6.08151e-21	0.611082	0.575	0.179	1.7027e-16	intermediate progenitor
Nxph4	1.022e-20	0.279643	0.207	0.019	2.86139e-16	intermediate progenitor
Dhrs4	1.68349e-20	0.690052	0.529	0.164	4.71345e-16	intermediate progenitor
Ezr	5.80796e-20	0.775344	0.678	0.274	1.62611e-15	intermediate progenitor
Rps9	9.05278e-20	0.339784	1	0.999	2.5346e-15	intermediate progenitor
Emx1	1.34525e-19	0.656856	0.701	0.304	3.76643e-15	intermediate progenitor
Plekhf2	1.81234e-19	0.533862	0.563	0.183	5.07419e-15	intermediate progenitor
Unc5d	2.59072e-19	0.511516	0.437	0.106	7.25349e-15	intermediate progenitor
Plcb1	3.22202e-19	0.698811	0.621	0.239	9.02101e-15	intermediate progenitor
Rps21	6.58609e-19	0.30846	1	1	1.84397e-14	intermediate progenitor
Rpl18a	1.16821e-18	0.30958	1	1	3.27074e-14	intermediate progenitor
Tead2	1.57411e-18	0.565824	0.621	0.215	4.40718e-14	intermediate progenitor
Igsf8	1.82068e-18	0.821934	0.77	0.45	5.09754e-14	intermediate progenitor
Igfbpl1	2.4438e-18	0.716731	0.977	0.93	6.84215e-14	intermediate progenitor
Pcp4	6.12937e-18	1.10246	0.609	0.256	1.7161e-13	intermediate progenitor
Rpl23	8.26642e-18	0.289697	1	1	2.31443e-13	intermediate progenitor
Rhbdl3	1.30538e-17	0.433795	0.287	0.052	3.6548e-13	intermediate progenitor
Rps24	2.23577e-17	0.323477	1	0.997	6.2597e-13	intermediate progenitor
Pam	3.67405e-17	0.618333	0.632	0.254	1.02866e-12	intermediate progenitor
Abcd2	6.04569e-17	0.293973	0.299	0.057	1.69267e-12	intermediate progenitor
Neurod1	7.35069e-17	0.735525	0.609	0.234	2.05805e-12	intermediate progenitor
Rasgef1b	1.60928e-16	0.529723	0.575	0.211	4.50565e-12	intermediate progenitor
Neurod4	1.97196e-16	0.253068	0.149	0.013	5.52109e-12	intermediate progenitor
Hs3st1	2.12124e-16	0.429365	0.379	0.096	5.93905e-12	intermediate progenitor
Inppl1	2.36048e-16	0.27514	0.276	0.05	6.60888e-12	intermediate progenitor
Ulk4	2.61601e-16	0.419242	0.276	0.051	7.32431e-12	intermediate progenitor
Fam210b	6.43589e-16	0.544251	0.713	0.328	1.80192e-11	intermediate progenitor
Loxl1	1.13108e-15	0.29048	0.264	0.048	3.16681e-11	intermediate progenitor
Nfia	1.24252e-15	0.608957	0.782	0.412	3.4788e-11	intermediate progenitor
Tac2	1.62666e-15	0.658965	0.115	0.007	4.55433e-11	intermediate progenitor
Vps37b	2.19191e-15	0.539615	0.782	0.424	6.1369e-11	intermediate progenitor
Cxcl12	2.87449e-15	0.312486	0.241	0.04	8.04799e-11	intermediate progenitor
Slc30a10	4.84035e-15	0.341463	0.276	0.056	1.3552e-10	intermediate progenitor
Slc17a6	5.27645e-15	0.448981	0.379	0.103	1.4773e-10	intermediate progenitor
Uaca	5.7545e-15	0.527074	0.241	0.043	1.61114e-10	intermediate progenitor
Cd164	1.01271e-14	0.320958	0.402	0.114	2.83537e-10	intermediate progenitor
Cox7a2l	1.12993e-14	0.384007	0.989	0.938	3.16358e-10	intermediate progenitor
Rps18	1.54413e-14	0.355623	1	1	4.32326e-10	intermediate progenitor
Rplp0	1.81697e-14	0.309363	1	1	5.08714e-10	intermediate progenitor
Rpl39	2.15722e-14	0.271659	1	1	6.03978e-10	intermediate progenitor
Rps6	3.00025e-14	0.360397	1	0.994	8.4001e-10	intermediate progenitor
Rpl8	4.81153e-14	0.31392	1	0.999	1.34713e-09	intermediate progenitor
Elavl2	5.40931e-14	0.572036	0.885	0.672	1.5145e-09	intermediate progenitor
Rpl4	6.01305e-14	0.275601	1	0.997	1.68353e-09	intermediate progenitor
F2r	1.24242e-13	0.348255	0.345	0.095	3.47853e-09	intermediate progenitor
Dbi	2.75952e-13	0.406187	0.943	0.738	7.7261e-09	intermediate progenitor
Lrp8	8.18548e-13	0.517144	0.69	0.411	2.29177e-08	intermediate progenitor
Chd7	1.35485e-12	0.609574	0.575	0.248	3.7933e-08	intermediate progenitor
Acot1	1.45167e-12	0.380259	0.575	0.242	4.06438e-08	intermediate progenitor
Rpl9	1.55052e-12	0.280815	1	0.997	4.34115e-08	intermediate progenitor
Nrn1	1.80673e-12	0.423324	0.356	0.109	5.05847e-08	intermediate progenitor
Serping1	1.84242e-12	0.260337	0.207	0.038	5.1584e-08	intermediate progenitor
Epha4	4.12458e-12	0.502297	0.897	0.595	1.1548e-07	intermediate progenitor
Rpl35a	4.47027e-12	0.270542	1	0.998	1.25159e-07	intermediate progenitor
Npc2	4.95961e-12	0.579896	0.897	0.697	1.38859e-07	intermediate progenitor
Rcor2	5.1072e-12	0.495819	0.632	0.314	1.42991e-07	intermediate progenitor
Rps4x	6.95735e-12	0.262007	1	0.996	1.94792e-07	intermediate progenitor
Cul1	7.42408e-12	0.453173	0.805	0.497	2.07859e-07	intermediate progenitor
Rpl18	1.08899e-11	0.279931	1	0.998	3.04894e-07	intermediate progenitor
Rpl41	1.35308e-11	0.270726	1	1	3.78837e-07	intermediate progenitor
Clvs1	1.93152e-11	0.321813	0.379	0.125	5.40788e-07	intermediate progenitor
B3glct	2.14403e-11	0.26529	0.287	0.076	6.00287e-07	intermediate progenitor
Clic1	2.20057e-11	0.40601	0.678	0.33	6.16117e-07	intermediate progenitor
Rps27a	3.48649e-11	0.268244	1	1	9.76148e-07	intermediate progenitor
Zbtb20	6.68291e-11	0.46682	0.943	0.685	1.87108e-06	intermediate progenitor
Rpl12	8.23118e-11	0.348383	1	0.988	2.30457e-06	intermediate progenitor
Palmd	8.28278e-11	0.363429	0.414	0.155	2.31901e-06	intermediate progenitor
Slc25a5	9.3857e-11	0.466153	0.977	0.797	2.62781e-06	intermediate progenitor
Ppp2r2b	1.03711e-10	0.500776	0.805	0.538	2.90369e-06	intermediate progenitor
Emx2	1.50224e-10	0.315712	0.437	0.164	4.20596e-06	intermediate progenitor
Lrrc16b	1.70126e-10	0.438763	0.46	0.195	4.76318e-06	intermediate progenitor
Fam53b	2.08954e-10	0.462943	0.448	0.189	5.85029e-06	intermediate progenitor
Rpl10a	2.59916e-10	0.306777	1	0.995	7.27712e-06	intermediate progenitor
Adgrg1	4.23862e-10	0.384911	0.609	0.303	1.18673e-05	intermediate progenitor
Btg2	4.32321e-10	0.56757	0.701	0.459	1.21041e-05	intermediate progenitor
Eef2	4.54922e-10	0.264126	1	0.991	1.27369e-05	intermediate progenitor
H1f0	4.89459e-10	0.459254	0.908	0.669	1.37039e-05	intermediate progenitor
Cdk4	4.98404e-10	0.328014	0.977	0.95	1.39543e-05	intermediate progenitor
Atp6v0e	5.39671e-10	0.38824	0.839	0.568	1.51097e-05	intermediate progenitor
Nfib	5.58856e-10	0.588174	0.966	0.839	1.56469e-05	intermediate progenitor
Gadd45g	5.61364e-10	0.753831	0.644	0.37	1.57171e-05	intermediate progenitor
Ddah2	5.65397e-10	0.431303	0.966	0.831	1.583e-05	intermediate progenitor
Nfix	7.3565e-10	0.581311	0.885	0.732	2.05967e-05	intermediate progenitor
Ap3s1	9.09324e-10	0.47493	0.851	0.621	2.54593e-05	intermediate progenitor
2600014E21Rik	9.72848e-10	0.355697	0.299	0.093	2.72378e-05	intermediate progenitor
Ppib	1.24329e-09	0.42312	0.908	0.774	3.48096e-05	intermediate progenitor
Hist1h2bc	1.3899e-09	0.566095	0.793	0.566	3.89143e-05	intermediate progenitor
Elavl4	2.01946e-09	0.493644	0.759	0.511	5.65409e-05	intermediate progenitor
Itpk1	2.30036e-09	0.410658	0.621	0.339	6.44054e-05	intermediate progenitor
Gamt	2.83275e-09	0.336496	0.322	0.113	7.93112e-05	intermediate progenitor
Acadvl	3.08529e-09	0.31454	0.414	0.17	8.63818e-05	intermediate progenitor
Rps3	3.16317e-09	0.26538	1	0.999	8.85623e-05	intermediate progenitor
Eif3f	3.26571e-09	0.280034	0.989	0.966	9.14332e-05	intermediate progenitor
Bbx	3.56297e-09	0.335964	0.448	0.188	9.97561e-05	intermediate progenitor
Hmg20b	4.24766e-09	0.377516	0.575	0.302	0.000118926	intermediate progenitor
Rpl22	4.30015e-09	0.271963	1	0.991	0.000120396	intermediate progenitor
Nek6	4.34386e-09	0.352722	0.414	0.173	0.000121619	intermediate progenitor
Klf3	6.13475e-09	0.43806	0.356	0.139	0.000171761	intermediate progenitor
Trim2	7.71324e-09	0.392261	0.851	0.789	0.000215955	intermediate progenitor
Scrt2	8.01783e-09	0.355415	0.437	0.192	0.000224483	intermediate progenitor
Kdm7a	1.0762e-08	0.277156	0.414	0.168	0.000301315	intermediate progenitor
Ccdc136	1.14268e-08	0.296078	0.368	0.15	0.000319928	intermediate progenitor
Rps2	1.18255e-08	0.294968	1	0.997	0.000331091	intermediate progenitor
Cited2	1.99149e-08	0.499764	0.793	0.538	0.000557578	intermediate progenitor
H2afv	2.48396e-08	0.25154	1	0.909	0.00069546	intermediate progenitor
Hes6	2.77645e-08	0.539195	0.805	0.647	0.000777351	intermediate progenitor
Tgif2	3.21332e-08	0.258626	0.356	0.14	0.000899665	intermediate progenitor
Epha3	4.15057e-08	0.38087	0.655	0.374	0.00116208	intermediate progenitor
Cdk6	4.15441e-08	0.314627	0.264	0.086	0.00116315	intermediate progenitor
Ankrd6	4.25153e-08	0.31985	0.299	0.11	0.00119034	intermediate progenitor
Slc1a3	4.4106e-08	0.395534	0.575	0.305	0.00123488	intermediate progenitor
Rbfox3	4.41998e-08	0.399619	0.552	0.298	0.00123751	intermediate progenitor
Wdr89	4.51793e-08	0.282032	1	0.989	0.00126493	intermediate progenitor
Ppp1r14b	5.3726e-08	0.388359	0.943	0.753	0.00150422	intermediate progenitor
Ypel3	5.50335e-08	0.300202	0.931	0.753	0.00154083	intermediate progenitor
Chp1	5.5079e-08	0.273241	0.425	0.193	0.0015421	intermediate progenitor
Zfand6	5.9142e-08	0.337051	0.805	0.567	0.00165586	intermediate progenitor
Pantr1	7.58185e-08	0.365459	0.954	0.863	0.00212277	intermediate progenitor
Lrpap1	7.92144e-08	0.465229	0.655	0.426	0.00221785	intermediate progenitor
Dnajc15	9.38797e-08	0.367049	0.621	0.368	0.00262844	intermediate progenitor
Rpl22l1	1.03722e-07	0.293775	0.989	0.867	0.00290401	intermediate progenitor
Hadha	1.34947e-07	0.277469	0.552	0.297	0.00377824	intermediate progenitor
Sox4	1.43077e-07	0.304142	0.977	0.976	0.00400587	intermediate progenitor
Mfap2	1.53616e-07	0.448456	0.759	0.579	0.00430093	intermediate progenitor
Kif21a	1.89422e-07	0.396266	0.862	0.645	0.00530343	intermediate progenitor
Rlbp1	2.922e-07	0.282535	0.552	0.293	0.008181	intermediate progenitor
Ddit4	3.69084e-07	0.465919	0.667	0.442	0.0103336	intermediate progenitor
Gadd45gip1	3.74815e-07	0.348672	0.736	0.485	0.0104941	intermediate progenitor
Rpl3	3.83607e-07	0.272242	1	0.996	0.0107402	intermediate progenitor
Gng5	4.5215e-07	0.399722	0.805	0.685	0.0126593	intermediate progenitor
St3gal5	5.02791e-07	0.310232	0.391	0.19	0.0140771	intermediate progenitor
Sox11	5.42261e-07	0.348371	0.977	0.986	0.0151822	intermediate progenitor
Baz2b	5.74376e-07	0.318055	0.609	0.358	0.0160814	intermediate progenitor
Pdlim4	6.10967e-07	0.305591	0.483	0.243	0.0171059	intermediate progenitor
Eci2	7.15981e-07	0.389912	0.655	0.432	0.020046	intermediate progenitor
Mrpl24	8.23557e-07	0.319637	0.724	0.505	0.0230579	intermediate progenitor
Tcf3	8.76804e-07	0.310321	0.655	0.407	0.0245488	intermediate progenitor
Rmst	8.90328e-07	0.303758	0.253	0.09	0.0249274	intermediate progenitor
Myl12a	9.65056e-07	0.269721	0.575	0.321	0.0270196	intermediate progenitor
Phf21b	9.9952e-07	0.264914	0.425	0.207	0.0279845	intermediate progenitor
Rplp1	1.16652e-06	0.269995	1	1	0.0326601	intermediate progenitor
Pou3f2	1.21135e-06	0.476887	0.782	0.589	0.0339152	intermediate progenitor
Cmc1	1.32375e-06	0.27139	0.471	0.253	0.0370624	intermediate progenitor
Scp2	1.3868e-06	0.284709	0.759	0.54	0.0388277	intermediate progenitor
Cd1d1	1.44989e-06	0.264449	0.483	0.242	0.040594	intermediate progenitor
Mmd2	1.51193e-06	0.263313	0.575	0.339	0.0423311	intermediate progenitor
Cd63	2.81175e-06	0.463525	0.54	0.33	0.0787235	intermediate progenitor
Gm8730	2.95497e-06	0.330182	1	0.911	0.0827333	intermediate progenitor
Heg1	3.10631e-06	0.250418	0.253	0.1	0.0869704	intermediate progenitor
Dcaf8	4.22022e-06	0.276727	0.494	0.29	0.118158	intermediate progenitor
Nr2f1	4.78348e-06	0.385983	0.724	0.547	0.133928	intermediate progenitor
Tenm4	5.46581e-06	0.306066	0.552	0.347	0.153032	intermediate progenitor
Cald1	5.50598e-06	0.378772	0.575	0.397	0.154156	intermediate progenitor
Dusp14	7.07158e-06	0.321905	0.207	0.074	0.19799	intermediate progenitor
Rps27l	7.74015e-06	0.290737	0.989	0.838	0.216709	intermediate progenitor
Cxxc5	9.39078e-06	0.25096	0.425	0.229	0.262923	intermediate progenitor
Vim	1.14836e-05	0.58097	0.644	0.433	0.321517	intermediate progenitor
Idnk	1.43673e-05	0.308832	0.517	0.326	0.402256	intermediate progenitor
Jund	1.46454e-05	0.359973	0.782	0.607	0.410042	intermediate progenitor
Trmt112	1.57189e-05	0.297607	0.839	0.661	0.440098	intermediate progenitor
Rab8b	1.73032e-05	0.318266	0.425	0.236	0.484456	intermediate progenitor
Hmgn5	1.94963e-05	0.27522	0.598	0.369	0.545856	intermediate progenitor
Cplx2	2.06011e-05	0.342605	0.529	0.35	0.57679	intermediate progenitor
Pkm	2.15948e-05	0.272238	0.989	0.938	0.604611	intermediate progenitor
Gstm5	2.21809e-05	0.330984	0.667	0.492	0.62102	intermediate progenitor
Mthfd2l	2.23272e-05	0.292656	0.552	0.351	0.625116	intermediate progenitor
Urod	2.36383e-05	0.30226	0.425	0.246	0.661826	intermediate progenitor
Fam114a2	2.62428e-05	0.374181	0.747	0.568	0.734746	intermediate progenitor
Rps18-ps3	2.74209e-05	0.357425	0.897	0.821	0.76773	intermediate progenitor
Ly6e	2.95562e-05	0.264016	0.471	0.276	0.827515	intermediate progenitor
Ldhb	3.14595e-05	0.272328	0.943	0.852	0.880804	intermediate progenitor
Mxd4	3.22667e-05	0.272754	0.529	0.35	0.903404	intermediate progenitor
Kif21b	3.92609e-05	0.353751	0.598	0.426	1	intermediate progenitor
Mcl1	4.03165e-05	0.250785	0.46	0.268	1	intermediate progenitor
Rbpj	4.54761e-05	0.262597	0.471	0.287	1	intermediate progenitor
Nt5dc2	5.70434e-05	0.361256	0.448	0.264	1	intermediate progenitor
Cotl1	7.75194e-05	0.288627	0.874	0.706	1	intermediate progenitor
Ier2	8.02199e-05	0.288276	0.644	0.456	1	intermediate progenitor
Mllt3	8.53213e-05	0.274825	0.747	0.591	1	intermediate progenitor
Tcf4	9.10769e-05	0.250711	0.954	0.916	1	intermediate progenitor
Tsc22d1	9.17622e-05	0.259214	0.943	0.89	1	intermediate progenitor
Coro1c	9.72181e-05	0.322868	0.655	0.484	1	intermediate progenitor
Enc1	0.000103004	0.254128	0.632	0.428	1	intermediate progenitor
Nkain4	0.000118626	0.260749	0.345	0.183	1	intermediate progenitor
Aldoa	0.000122011	0.287986	0.77	0.609	1	intermediate progenitor
Miat	0.000139903	0.288927	0.793	0.66	1	intermediate progenitor
Itm2b	0.000153935	0.400662	0.92	0.804	1	intermediate progenitor
Numbl	0.000196139	0.256321	0.333	0.191	1	intermediate progenitor
Flrt1	0.000244602	0.252586	0.287	0.151	1	intermediate progenitor
Pabpc1	0.000281981	0.276603	0.885	0.788	1	intermediate progenitor
Tmem176b	0.000297214	0.278411	0.368	0.204	1	intermediate progenitor
Dph3	0.000339095	0.257728	0.609	0.439	1	intermediate progenitor
Tmed4	0.000350061	0.263725	0.506	0.343	1	intermediate progenitor
Bcl7a	0.00038379	0.263092	0.724	0.619	1	intermediate progenitor
Sncaip	0.000409184	0.260068	0.345	0.209	1	intermediate progenitor
Bri3	0.00052043	0.257838	0.828	0.73	1	intermediate progenitor
Pdcd4	0.00107901	0.257734	0.46	0.323	1	intermediate progenitor
Ctsd	0.00148164	0.78199	0.471	0.324	1	intermediate progenitor
Nfkbia	0.00633189	0.275786	0.391	0.287	1	intermediate progenitor
Lima1	0.00887951	0.27364	0.356	0.252	1	intermediate progenitor
Neurod2	2.85251e-79	1.07108	0.991	0.466	7.98646e-75	imature Glutamatergic
Ttc28	1.90353e-68	1.04846	0.936	0.59	5.3295e-64	imature Glutamatergic
Gria2	4.6881e-59	0.927492	0.966	0.681	1.31257e-54	imature Glutamatergic
Sox11	5.50477e-56	0.68726	1	0.982	1.54122e-51	imature Glutamatergic
Pou3f2	4.34245e-55	0.976501	0.91	0.523	1.2158e-50	imature Glutamatergic
Igfbpl1	1.7083e-49	0.645761	1	0.917	4.78289e-45	imature Glutamatergic
Tsc22d1	1.75721e-48	0.786103	0.97	0.874	4.91984e-44	imature Glutamatergic
Cntn2	6.64233e-46	0.731162	0.812	0.34	1.85972e-41	imature Glutamatergic
Zbtb18	3.49144e-45	0.71286	0.897	0.48	9.77533e-41	imature Glutamatergic
Neurod6	2.32263e-43	0.721218	0.983	0.499	6.5029e-39	imature Glutamatergic
Nrp1	7.82907e-43	0.835098	0.799	0.369	2.19198e-38	imature Glutamatergic
Frmd4a	8.30547e-43	0.709402	0.846	0.458	2.32537e-38	imature Glutamatergic
Cd24a	3.43271e-41	0.468952	0.996	0.973	9.61089e-37	imature Glutamatergic
Cttnbp2	3.55875e-41	0.739116	0.816	0.464	9.96379e-37	imature Glutamatergic
Frmd4b	2.78197e-40	0.688467	0.701	0.306	7.78895e-36	imature Glutamatergic
Pou3f3	4.82176e-35	0.615098	0.829	0.532	1.35e-30	imature Glutamatergic
Pantr1	5.38491e-34	0.609045	0.962	0.846	1.50767e-29	imature Glutamatergic
Robo2	1.92957e-33	0.704908	0.701	0.333	5.4024e-29	imature Glutamatergic
Igsf3	2.66974e-33	0.606317	0.748	0.391	7.47474e-29	imature Glutamatergic
Ppp2r2b	2.7727e-33	0.638489	0.833	0.486	7.76301e-29	imature Glutamatergic
Mllt3	2.32509e-32	0.587484	0.842	0.54	6.50978e-28	imature Glutamatergic
Basp1	3.87962e-32	0.442796	0.987	0.919	1.08622e-27	imature Glutamatergic
Id2	6.67969e-32	0.617558	0.915	0.583	1.87018e-27	imature Glutamatergic
Myt1l	1.16576e-31	0.623355	0.855	0.495	3.2639e-27	imature Glutamatergic
Nfib	1.97201e-31	0.53678	0.97	0.817	5.52122e-27	imature Glutamatergic
Gpm6a	2.61701e-30	0.621747	0.932	0.718	7.32709e-26	imature Glutamatergic
Clmp	4.48057e-30	0.550866	0.799	0.418	1.25447e-25	imature Glutamatergic
Bhlhe22	1.32679e-29	0.59091	0.667	0.3	3.71476e-25	imature Glutamatergic
Celf2	2.99296e-28	0.439675	0.987	0.919	8.3797e-24	imature Glutamatergic
Plxna4	1.30412e-26	0.542483	0.581	0.259	3.65127e-22	imature Glutamatergic
Rbfox1	5.03405e-26	0.514446	0.722	0.347	1.40943e-21	imature Glutamatergic
Lmo1	4.67925e-25	0.54311	0.709	0.366	1.3101e-20	imature Glutamatergic
Foxg1	7.58499e-25	0.466317	0.915	0.72	2.12365e-20	imature Glutamatergic
Nr2f1	8.41816e-25	0.726852	0.778	0.504	2.35692e-20	imature Glutamatergic
Hs6st2	1.29799e-24	0.531317	0.457	0.169	3.63411e-20	imature Glutamatergic
Satb2	3.31901e-24	0.477813	0.474	0.174	9.29257e-20	imature Glutamatergic
2600014E21Rik	3.18733e-23	0.337988	0.286	0.062	8.92387e-19	imature Glutamatergic
Tbr1	3.71555e-23	0.579688	0.487	0.202	1.04028e-18	imature Glutamatergic
Gm16152	5.24816e-23	0.358481	0.385	0.122	1.46938e-18	imature Glutamatergic
Itm2b	2.64108e-22	0.427127	0.932	0.781	7.3945e-18	imature Glutamatergic
Meis2	2.95357e-22	0.469709	0.94	0.706	8.2694e-18	imature Glutamatergic
Tcf4	4.58713e-22	0.393408	0.996	0.899	1.2843e-17	imature Glutamatergic
Sox4	1.42138e-21	0.3793	1	0.97	3.97958e-17	imature Glutamatergic
Nkain3	1.51458e-21	0.432702	0.496	0.207	4.24053e-17	imature Glutamatergic
Enc1	1.7579e-21	0.476695	0.688	0.38	4.92176e-17	imature Glutamatergic
Unc5d	2.19941e-21	0.380015	0.316	0.083	6.15792e-17	imature Glutamatergic
Neurod1	2.59574e-21	0.419251	0.504	0.2	7.26756e-17	imature Glutamatergic
Epha3	3.2252e-21	0.56952	0.637	0.333	9.02991e-17	imature Glutamatergic
Pdzrn3	4.4891e-21	0.324495	0.248	0.051	1.25686e-16	imature Glutamatergic
Lhx2	5.34064e-21	0.503268	0.726	0.407	1.49527e-16	imature Glutamatergic
Sema3c	8.83575e-21	0.431154	0.423	0.158	2.47383e-16	imature Glutamatergic
Limch1	1.34381e-20	0.45518	0.641	0.347	3.7624e-16	imature Glutamatergic
Gm17750	1.34545e-20	0.429386	0.868	0.703	3.76699e-16	imature Glutamatergic
Tagln3	2.46544e-20	0.356262	0.966	0.849	6.90273e-16	imature Glutamatergic
Kcnq3	3.0331e-20	0.379435	0.363	0.125	8.49207e-16	imature Glutamatergic
Kif5c	3.25599e-20	0.425937	0.88	0.76	9.11612e-16	imature Glutamatergic
Dpy19l1	7.65749e-20	0.328651	0.393	0.142	2.14394e-15	imature Glutamatergic
Wnt7b	9.60484e-20	0.590985	0.397	0.154	2.68916e-15	imature Glutamatergic
Zfp462	1.5039e-19	0.459431	0.701	0.444	4.21061e-15	imature Glutamatergic
Tmsb4x	1.61265e-19	0.317113	1	1	4.51509e-15	imature Glutamatergic
Pou3f1	1.03253e-18	0.380583	0.675	0.359	2.89087e-14	imature Glutamatergic
Epha5	1.54844e-18	0.458188	0.893	0.685	4.33532e-14	imature Glutamatergic
Tnik	3.01295e-18	0.380393	0.692	0.409	8.43567e-14	imature Glutamatergic
Aff3	8.65871e-18	0.304401	0.372	0.143	2.42426e-13	imature Glutamatergic
Nfasc	1.03672e-17	0.360331	0.453	0.205	2.90261e-13	imature Glutamatergic
Nuak1	1.43767e-17	0.383431	0.517	0.255	4.02518e-13	imature Glutamatergic
Ppfia2	3.78136e-17	0.397284	0.479	0.232	1.0587e-12	imature Glutamatergic
Trim2	5.71953e-17	0.361199	0.893	0.768	1.60135e-12	imature Glutamatergic
Nfix	7.99016e-17	0.462973	0.897	0.703	2.23708e-12	imature Glutamatergic
Tfap2d	8.63105e-17	0.396959	0.132	0.015	2.41652e-12	imature Glutamatergic
Jakmip1	1.42234e-16	0.422216	0.491	0.247	3.98225e-12	imature Glutamatergic
Bzw2	1.53383e-16	0.321743	0.944	0.884	4.29443e-12	imature Glutamatergic
Akap9	1.98696e-16	0.414741	0.897	0.812	5.56309e-12	imature Glutamatergic
Sstr2	6.67147e-16	0.357805	0.355	0.129	1.86788e-11	imature Glutamatergic
Jph4	1.22468e-15	0.359283	0.65	0.378	3.42886e-11	imature Glutamatergic
Kif21b	1.32404e-15	0.386591	0.637	0.388	3.70705e-11	imature Glutamatergic
Olfm1	1.6397e-15	0.40579	0.744	0.539	4.59084e-11	imature Glutamatergic
Bcl7a	1.64922e-15	0.413084	0.774	0.589	4.6175e-11	imature Glutamatergic
Mdga1	3.74425e-15	0.3827	0.474	0.234	1.04831e-10	imature Glutamatergic
Mn1	6.64356e-15	0.410903	0.547	0.306	1.86007e-10	imature Glutamatergic
Syt4	2.4911e-14	0.348724	0.637	0.362	6.97459e-10	imature Glutamatergic
Prex1	2.61376e-14	0.289666	0.286	0.103	7.318e-10	imature Glutamatergic
Wwc1	2.85434e-14	0.327521	0.312	0.123	7.99159e-10	imature Glutamatergic
Laptm4a	3.3778e-14	0.305318	0.885	0.743	9.45717e-10	imature Glutamatergic
Ddah2	4.14749e-14	0.284515	0.953	0.812	1.16121e-09	imature Glutamatergic
Fam19a2	4.66612e-14	0.296314	0.239	0.072	1.30642e-09	imature Glutamatergic
Rbfox2	5.8756e-14	0.302389	0.919	0.794	1.64505e-09	imature Glutamatergic
Emx1	1.2194e-13	0.284817	0.526	0.284	3.41408e-09	imature Glutamatergic
Insm1	1.45163e-13	0.284279	0.474	0.241	4.06428e-09	imature Glutamatergic
Arhgef25	1.63208e-13	0.270135	0.363	0.165	4.5695e-09	imature Glutamatergic
Cirbp	1.75005e-13	0.285132	0.944	0.888	4.89978e-09	imature Glutamatergic
Dcx	3.57427e-13	0.297417	0.94	0.78	1.00072e-08	imature Glutamatergic
Elavl3	5.0643e-13	0.266426	0.987	0.903	1.4179e-08	imature Glutamatergic
1700025G04Rik	7.37899e-13	0.428422	0.624	0.419	2.06597e-08	imature Glutamatergic
Rab3a	7.67054e-13	0.291496	0.949	0.767	2.1476e-08	imature Glutamatergic
Trak1	1.1779e-12	0.31082	0.547	0.337	3.29787e-08	imature Glutamatergic
Eif4a2	1.23449e-12	0.2687	0.962	0.861	3.45633e-08	imature Glutamatergic
Plxna2	1.26623e-12	0.381222	0.624	0.426	3.54518e-08	imature Glutamatergic
Pcdh9	1.28122e-12	0.353896	0.513	0.285	3.58716e-08	imature Glutamatergic
2003-09-01	1.35761e-12	0.300718	0.966	0.87	3.80103e-08	imature Glutamatergic
Fam107b	1.37718e-12	0.30922	0.457	0.242	3.85584e-08	imature Glutamatergic
Gsk3b	1.4946e-12	0.274238	0.949	0.924	4.18458e-08	imature Glutamatergic
Gng3	1.70674e-12	0.328512	0.821	0.637	4.77853e-08	imature Glutamatergic
Ptn	1.7844e-12	0.369835	0.816	0.605	4.99598e-08	imature Glutamatergic
Chd3	1.99829e-12	0.252805	0.97	0.899	5.59482e-08	imature Glutamatergic
Rtn4	2.16843e-12	0.265833	0.944	0.852	6.07118e-08	imature Glutamatergic
Nedd4l	2.90965e-12	0.366024	0.611	0.424	8.14645e-08	imature Glutamatergic
Ppp2r1b	4.02548e-12	0.312977	0.308	0.134	1.12705e-07	imature Glutamatergic
Dpysl5	4.70492e-12	0.302773	0.833	0.654	1.31728e-07	imature Glutamatergic
Fam49a	5.90544e-12	0.281824	0.551	0.316	1.65341e-07	imature Glutamatergic
Cdkn1b	1.54012e-11	0.285227	0.491	0.285	4.31203e-07	imature Glutamatergic
Pgap1	1.70375e-11	0.260991	0.419	0.216	4.77015e-07	imature Glutamatergic
Mycl	2.18595e-11	0.34624	0.543	0.351	6.12022e-07	imature Glutamatergic
Cux1	2.90854e-11	0.403286	0.667	0.502	8.14332e-07	imature Glutamatergic
Flrt3	3.37901e-11	0.399099	0.427	0.233	9.46056e-07	imature Glutamatergic
Serp2	4.16672e-11	0.276121	0.765	0.528	1.1666e-06	imature Glutamatergic
Ctxn1	1.07766e-10	0.295619	0.902	0.751	3.01723e-06	imature Glutamatergic
Slf1	1.74579e-10	0.493565	0.509	0.344	4.88787e-06	imature Glutamatergic
6330403K07Rik	2.57241e-10	0.28859	0.97	0.922	7.20224e-06	imature Glutamatergic
Cxadr	3.0122e-10	0.263838	0.624	0.416	8.43357e-06	imature Glutamatergic
Cacna2d1	5.05206e-10	0.282767	0.389	0.211	1.41448e-05	imature Glutamatergic
Bcl11a	5.72065e-10	0.39968	0.795	0.751	1.60167e-05	imature Glutamatergic
Stmn4	6.73204e-10	0.289157	0.94	0.788	1.88484e-05	imature Glutamatergic
Ccl27a	1.38322e-09	0.28524	0.748	0.625	3.87274e-05	imature Glutamatergic
Zc2hc1a	1.92028e-09	0.279552	0.667	0.508	5.37639e-05	imature Glutamatergic
Dab1	1.98668e-09	0.386351	0.517	0.343	5.56231e-05	imature Glutamatergic
Nav2	2.28725e-09	0.308402	0.457	0.278	6.40384e-05	imature Glutamatergic
Cyth2	2.34173e-09	0.260478	0.859	0.766	6.55638e-05	imature Glutamatergic
Sbk1	2.60103e-09	0.28963	0.769	0.651	7.28237e-05	imature Glutamatergic
Tspan13	3.66562e-09	0.294273	0.812	0.693	0.00010263	imature Glutamatergic
Lrpap1	3.8053e-09	0.31289	0.581	0.407	0.000106541	imature Glutamatergic
Cdh4	4.13721e-09	0.385352	0.312	0.162	0.000115834	imature Glutamatergic
Rae1	8.33204e-09	0.264249	0.611	0.457	0.000233281	imature Glutamatergic
Tmem151b	1.03669e-08	0.264051	0.564	0.393	0.000290252	imature Glutamatergic
Efnb2	1.42643e-08	0.275783	0.496	0.325	0.000399371	imature Glutamatergic
Tenm4	1.72533e-08	0.265299	0.504	0.326	0.000483058	imature Glutamatergic
Eif1b	2.36424e-08	0.387806	0.915	0.91	0.000661939	imature Glutamatergic
Gpr85	2.80176e-08	0.284205	0.543	0.361	0.000784436	imature Glutamatergic
Phf20l1	4.4182e-08	0.278374	0.534	0.383	0.00123701	imature Glutamatergic
Itpk1	5.02051e-08	0.28566	0.474	0.331	0.00140564	imature Glutamatergic
Gabra2	6.21522e-08	0.26219	0.47	0.287	0.00174014	imature Glutamatergic
Robo1	1.36561e-07	0.259854	0.299	0.158	0.00382344	imature Glutamatergic
Kdm2b	1.54988e-07	0.287076	0.692	0.581	0.00433936	imature Glutamatergic
Kcnk2	2.1515e-07	0.262172	0.581	0.426	0.00602376	imature Glutamatergic
Pik3r1	3.04883e-06	0.315435	0.513	0.372	0.0853613	imature Glutamatergic
Lsamp	4.08549e-06	0.333269	0.329	0.209	0.114385	imature Glutamatergic
Ube2ql1	4.95732e-06	0.252816	0.389	0.263	0.138795	imature Glutamatergic
Sorbs2	5.73609e-06	0.251501	0.44	0.306	0.160599	imature Glutamatergic
Fam171b	8.30583e-06	0.284215	0.474	0.365	0.232547	imature Glutamatergic
Fam84a	1.38643e-05	0.259482	0.201	0.104	0.388173	imature Glutamatergic
Mir124-2hg	3.13494e-05	0.260326	0.513	0.391	0.877722	imature Glutamatergic
Alcam	3.85688e-05	0.258734	0.214	0.118	1	imature Glutamatergic
Camk2b	4.44513e-102	0.880663	0.784	0.132	1.24455e-97	mature Glutamatergic
Lrfn5	1.52618e-100	0.831203	0.615	0.044	4.273e-96	mature Glutamatergic
Opcml	6.55557e-94	1.38485	0.763	0.16	1.83543e-89	mature Glutamatergic
Mapt	3.44133e-74	0.883996	0.993	0.781	9.63503e-70	mature Glutamatergic
Ndrg1	3.87879e-74	0.732474	0.604	0.093	1.08598e-69	mature Glutamatergic
Dync1i1	1.41801e-71	0.760731	0.622	0.106	3.97015e-67	mature Glutamatergic
Neurod6	2.40189e-70	1.02751	0.986	0.473	6.72482e-66	mature Glutamatergic
Grin2b	3.60652e-70	0.946203	0.95	0.473	1.00975e-65	mature Glutamatergic
Gap43	8.31007e-64	0.840664	0.942	0.562	2.32665e-59	mature Glutamatergic
Thra	8.41649e-64	0.696798	1	0.841	2.35645e-59	mature Glutamatergic
Stmn2	2.27054e-63	0.74069	1	0.887	6.35707e-59	mature Glutamatergic
Tmsb4x	2.6873e-62	0.577656	1	1	7.52389e-58	mature Glutamatergic
Bend6	4.78825e-62	0.494476	0.478	0.053	1.34061e-57	mature Glutamatergic
Arpp21	1.83248e-61	0.719129	0.665	0.151	5.13058e-57	mature Glutamatergic
Map1b	8.36593e-60	0.731279	1	0.949	2.34229e-55	mature Glutamatergic
Sla	2.26693e-58	0.587948	0.417	0.04	6.34695e-54	mature Glutamatergic
Scn2a1	8.30126e-56	0.48291	0.496	0.074	2.32419e-51	mature Glutamatergic
Ly6h	2.05959e-54	0.684276	0.993	0.719	5.76643e-50	mature Glutamatergic
Ldb2	3.43606e-54	0.546016	0.45	0.063	9.62029e-50	mature Glutamatergic
Prkce	7.5555e-54	0.536062	0.662	0.172	2.11539e-49	mature Glutamatergic
Uchl1	2.82785e-53	0.634513	1	0.892	7.91742e-49	mature Glutamatergic
Ntm	2.28371e-52	0.849794	0.773	0.282	6.39392e-48	mature Glutamatergic
Tuba1a	7.92155e-52	0.492472	1	1	2.21787e-47	mature Glutamatergic
Rac3	1.06669e-51	0.678501	0.874	0.446	2.98652e-47	mature Glutamatergic
Lrrtm1	1.02432e-50	0.397558	0.428	0.056	2.86789e-46	mature Glutamatergic
Ptprd	1.09331e-48	0.889214	0.827	0.389	3.06105e-44	mature Glutamatergic
Fam49a	4.26679e-48	0.604981	0.723	0.247	1.19461e-43	mature Glutamatergic
Lingo1	6.75624e-48	0.468516	0.504	0.098	1.89161e-43	mature Glutamatergic
Syt4	3.03296e-46	0.873602	0.752	0.31	8.49168e-42	mature Glutamatergic
Fabp3	6.77709e-46	0.420506	0.558	0.128	1.89745e-41	mature Glutamatergic
Cacna1e	7.94737e-46	0.394469	0.371	0.043	2.22511e-41	mature Glutamatergic
Nrxn1	9.72628e-46	0.644869	0.809	0.339	2.72316e-41	mature Glutamatergic
Hspa12a	4.43529e-44	0.298384	0.396	0.056	1.24179e-39	mature Glutamatergic
Camkv	2.58737e-43	0.387397	0.392	0.057	7.24413e-39	mature Glutamatergic
Dab1	2.64143e-43	0.676682	0.705	0.272	7.39548e-39	mature Glutamatergic
Neurod2	3.00303e-43	0.614051	0.989	0.439	8.40789e-39	mature Glutamatergic
Nlgn1	6.1299e-43	0.404652	0.439	0.082	1.71625e-38	mature Glutamatergic
Hecw1	7.28829e-43	0.45394	0.673	0.197	2.04058e-38	mature Glutamatergic
Sh3gl2	8.35097e-43	0.469663	0.54	0.129	2.3381e-38	mature Glutamatergic
Stmn3	1.76333e-42	0.488212	0.989	0.938	4.93696e-38	mature Glutamatergic
Sncb	3.04921e-42	0.413496	0.446	0.083	8.53718e-38	mature Glutamatergic
Cnih2	4.66743e-42	0.589939	0.899	0.489	1.30679e-37	mature Glutamatergic
Crip2	4.97022e-42	0.556393	0.978	0.737	1.39156e-37	mature Glutamatergic
Baiap2	5.97866e-41	0.418925	0.439	0.085	1.6739e-36	mature Glutamatergic
Mif	1.11051e-40	0.517997	0.986	0.958	3.10921e-36	mature Glutamatergic
Crym	2.7334e-40	1.03584	0.371	0.065	7.65297e-36	mature Glutamatergic
Dpysl3	2.82006e-40	0.505125	1	0.902	7.8956e-36	mature Glutamatergic
Efna3	5.7687e-40	0.328387	0.45	0.088	1.61512e-35	mature Glutamatergic
Khdrbs2	5.86658e-40	0.555942	0.723	0.275	1.64252e-35	mature Glutamatergic
Mgst3	9.52871e-40	0.533955	0.748	0.326	2.66785e-35	mature Glutamatergic
Nell2	1.33326e-39	0.493462	0.741	0.28	3.73286e-35	mature Glutamatergic
Acot7	1.5079e-39	0.505987	0.799	0.369	4.22182e-35	mature Glutamatergic
Hivep2	2.876e-39	0.45113	0.493	0.119	8.05223e-35	mature Glutamatergic
Aig1	4.88875e-39	0.407295	0.637	0.193	1.36875e-34	mature Glutamatergic
Sepw1	1.02683e-38	0.396503	0.982	0.983	2.87492e-34	mature Glutamatergic
Crmp1	4.15963e-38	0.452648	0.996	0.884	1.16461e-33	mature Glutamatergic
Zbtb18	4.68121e-38	0.524891	0.917	0.452	1.31065e-33	mature Glutamatergic
Fabp5	5.46208e-38	0.367159	0.996	0.992	1.52927e-33	mature Glutamatergic
Bhlhe22	7.97691e-38	0.557736	0.709	0.267	2.23338e-33	mature Glutamatergic
Ntrk3	1.2553e-37	0.489332	0.691	0.267	3.51458e-33	mature Glutamatergic
Nefl	1.85273e-37	0.673289	0.363	0.064	5.18727e-33	mature Glutamatergic
S100a10	2.0754e-37	0.7154	0.665	0.259	5.8107e-33	mature Glutamatergic
Cnr1	2.13425e-37	0.420554	0.655	0.212	5.97548e-33	mature Glutamatergic
Id2	7.29841e-37	0.801618	0.899	0.571	2.04341e-32	mature Glutamatergic
Dok5	1.07319e-36	0.647707	0.619	0.246	3.00473e-32	mature Glutamatergic
Cck	1.09695e-36	0.818367	0.428	0.096	3.07124e-32	mature Glutamatergic
Atp2b1	9.5794e-36	0.631309	0.795	0.4	2.68204e-31	mature Glutamatergic
Itsn1	1.34104e-35	0.477749	0.766	0.337	3.75464e-31	mature Glutamatergic
Runx1t1	1.61896e-35	0.573892	0.752	0.332	4.53275e-31	mature Glutamatergic
Fezf2	1.65124e-35	0.732892	0.561	0.192	4.62315e-31	mature Glutamatergic
Tmsb10	2.10171e-35	0.411083	1	0.999	5.88437e-31	mature Glutamatergic
Jakmip1	2.20963e-35	0.387579	0.619	0.192	6.18653e-31	mature Glutamatergic
Plppr1	2.4602e-35	0.425671	0.594	0.199	6.88808e-31	mature Glutamatergic
Foxp1	2.47275e-35	0.270333	0.734	0.298	6.9232e-31	mature Glutamatergic
Jph4	2.56999e-35	0.43732	0.791	0.317	7.19546e-31	mature Glutamatergic
Clstn2	3.99914e-35	0.337859	0.435	0.096	1.11968e-30	mature Glutamatergic
Tenm2	4.29016e-35	0.477792	0.669	0.234	1.20116e-30	mature Glutamatergic
Tubb2a	7.48934e-35	0.497574	0.993	0.846	2.09687e-30	mature Glutamatergic
Lmo7	8.52735e-35	0.408736	0.338	0.057	2.38749e-30	mature Glutamatergic
Macrod2	1.76309e-34	0.490419	0.777	0.368	4.93629e-30	mature Glutamatergic
Rabgap1l	2.21395e-34	0.435883	0.529	0.155	6.19862e-30	mature Glutamatergic
Nefm	5.62727e-34	0.536804	0.579	0.19	1.57552e-29	mature Glutamatergic
Itpr1	6.59517e-34	0.365646	0.435	0.103	1.84652e-29	mature Glutamatergic
Map9	1.85663e-33	0.467866	0.763	0.359	5.19818e-29	mature Glutamatergic
Celf2	4.13206e-33	0.453105	0.986	0.916	1.15689e-28	mature Glutamatergic
Rtn1	5.50408e-33	0.418376	1	0.98	1.54103e-28	mature Glutamatergic
Mef2c	1.73483e-32	0.970762	0.788	0.485	4.85716e-28	mature Glutamatergic
Shtn1	2.14834e-32	0.426571	0.885	0.439	6.01493e-28	mature Glutamatergic
Add2	2.26243e-32	0.402696	0.813	0.371	6.33434e-28	mature Glutamatergic
Nme1	2.36761e-32	0.399193	0.982	0.953	6.62883e-28	mature Glutamatergic
Lrrc73	2.47426e-32	0.273401	0.388	0.084	6.92743e-28	mature Glutamatergic
Gabra2	2.84096e-32	0.523035	0.615	0.23	7.95412e-28	mature Glutamatergic
Fam177a	5.50006e-32	0.457654	0.831	0.438	1.53991e-27	mature Glutamatergic
Ablim1	3.04237e-31	0.279494	0.317	0.055	8.51804e-27	mature Glutamatergic
Pcsk1n	5.08511e-31	0.490651	0.917	0.587	1.42373e-26	mature Glutamatergic
Arhgdig	5.14573e-31	0.277026	0.363	0.074	1.4407e-26	mature Glutamatergic
Stmn4	5.51364e-31	0.428435	0.986	0.765	1.54371e-26	mature Glutamatergic
Mllt11	6.05762e-31	0.404492	0.978	0.897	1.69601e-26	mature Glutamatergic
Msra	6.85497e-31	0.449645	0.683	0.304	1.91926e-26	mature Glutamatergic
Dlg2	8.48675e-31	0.287266	0.378	0.082	2.37612e-26	mature Glutamatergic
Nenf	9.18519e-31	0.436523	0.921	0.644	2.57167e-26	mature Glutamatergic
Ldha	1.26355e-30	0.481181	0.881	0.542	3.5377e-26	mature Glutamatergic
Syt7	2.74029e-30	0.297191	0.457	0.121	7.67228e-26	mature Glutamatergic
Ptp4a3	4.22688e-30	0.323192	0.536	0.173	1.18344e-25	mature Glutamatergic
Serp2	5.05027e-30	0.436736	0.874	0.479	1.41397e-25	mature Glutamatergic
Caly	8.92838e-30	0.38408	0.468	0.132	2.49977e-25	mature Glutamatergic
Syt5	9.2154e-30	0.347397	0.594	0.204	2.58013e-25	mature Glutamatergic
Gm38112	2.93429e-29	0.278017	0.266	0.037	8.21542e-25	mature Glutamatergic
Atpif1	4.47496e-29	0.280982	1	0.999	1.2529e-24	mature Glutamatergic
Igfbp2	5.83061e-29	0.403404	0.856	0.433	1.63246e-24	mature Glutamatergic
Nfix	2.51092e-28	0.517844	0.957	0.674	7.03007e-24	mature Glutamatergic
Cdh13	2.52292e-28	0.481301	0.417	0.115	7.06368e-24	mature Glutamatergic
Tubb2b	2.57966e-28	0.326526	1	1	7.22253e-24	mature Glutamatergic
Ppp1r14c	3.04459e-28	0.396884	0.428	0.119	8.52426e-24	mature Glutamatergic
Camkk2	5.26592e-28	0.34101	0.637	0.238	1.47435e-23	mature Glutamatergic
Tenm3	1.26873e-27	0.385406	0.403	0.106	3.55219e-23	mature Glutamatergic
Gpr85	1.68801e-27	0.415502	0.698	0.3	4.7261e-23	mature Glutamatergic
Tnik	2.33329e-27	0.434201	0.763	0.371	6.53274e-23	mature Glutamatergic
Cdkn1c	2.63052e-27	0.406849	0.791	0.414	7.36493e-23	mature Glutamatergic
Crlf1	8.17736e-27	0.273731	0.324	0.069	2.2895e-22	mature Glutamatergic
1110008P14Rik	8.54074e-27	0.354614	0.673	0.304	2.39124e-22	mature Glutamatergic
Tubb3	1.14222e-26	0.388048	1	0.963	3.19799e-22	mature Glutamatergic
Ptms	1.31167e-26	0.308712	0.989	0.969	3.67242e-22	mature Glutamatergic
Nrp1	1.62645e-26	0.634195	0.745	0.364	4.55375e-22	mature Glutamatergic
Prnp	1.72098e-26	0.453433	0.734	0.377	4.8184e-22	mature Glutamatergic
Ank2	1.80076e-26	0.441121	0.849	0.454	5.04176e-22	mature Glutamatergic
Slit3	1.954e-26	0.303638	0.227	0.028	5.4708e-22	mature Glutamatergic
Csrp2	2.24337e-26	0.483602	0.881	0.553	6.28098e-22	mature Glutamatergic
Cntn2	5.31379e-26	0.525461	0.716	0.348	1.48776e-21	mature Glutamatergic
Ralyl	6.07381e-26	0.320326	0.504	0.173	1.70054e-21	mature Glutamatergic
Nckap5	8.01363e-26	0.290421	0.378	0.101	2.24366e-21	mature Glutamatergic
Slc16a2	8.21347e-26	0.450562	0.457	0.16	2.29961e-21	mature Glutamatergic
Ina	1.04481e-25	0.483476	0.91	0.598	2.92526e-21	mature Glutamatergic
Map1lc3a	1.57717e-25	0.373734	0.935	0.776	4.41576e-21	mature Glutamatergic
Rab3a	3.52359e-25	0.363747	0.96	0.753	9.86533e-21	mature Glutamatergic
Syngr3	3.61886e-25	0.264704	0.572	0.209	1.01321e-20	mature Glutamatergic
Nsg1	4.31558e-25	0.352876	0.975	0.906	1.20828e-20	mature Glutamatergic
Sec11c	6.80075e-25	0.32136	0.59	0.228	1.90408e-20	mature Glutamatergic
mt-Atp6	1.21288e-24	0.353704	1	0.999	3.39581e-20	mature Glutamatergic
Ydjc	3.42537e-24	0.253683	0.442	0.135	9.59035e-20	mature Glutamatergic
Calm1	4.48533e-24	0.302513	1	0.993	1.2558e-19	mature Glutamatergic
Sez6	5.30889e-24	0.419221	0.662	0.307	1.48638e-19	mature Glutamatergic
Fdft1	6.04554e-24	0.422543	0.835	0.528	1.69263e-19	mature Glutamatergic
Aprt	6.44157e-24	0.356311	0.903	0.601	1.80351e-19	mature Glutamatergic
Satb2	9.30499e-24	0.427106	0.464	0.161	2.60521e-19	mature Glutamatergic
Serf1	1.26722e-23	0.354682	0.978	0.917	3.54796e-19	mature Glutamatergic
Grp	1.35763e-23	0.346027	0.212	0.03	3.8011e-19	mature Glutamatergic
B3galt2	1.65176e-23	0.344327	0.356	0.097	4.6246e-19	mature Glutamatergic
Ctxn1	3.24882e-23	0.333819	0.957	0.725	9.09604e-19	mature Glutamatergic
Gm1673	4.30514e-23	0.285791	1	0.992	1.20535e-18	mature Glutamatergic
Ppp3ca	1.01223e-22	0.419779	0.91	0.594	2.83404e-18	mature Glutamatergic
Aplp1	1.73704e-22	0.351389	0.95	0.739	4.86337e-18	mature Glutamatergic
Rspo3	1.8152e-22	0.385348	0.385	0.119	5.0822e-18	mature Glutamatergic
Prr7	2.74234e-22	0.322087	0.68	0.324	7.67801e-18	mature Glutamatergic
Phactr1	2.8486e-22	0.353779	0.716	0.364	7.97552e-18	mature Glutamatergic
Lmo4	2.99935e-22	0.50035	0.853	0.604	8.39757e-18	mature Glutamatergic
L1cam	3.24692e-22	0.258233	0.604	0.237	9.09073e-18	mature Glutamatergic
Ifngr2	3.39928e-22	0.261426	0.572	0.23	9.51731e-18	mature Glutamatergic
Rbfox1	4.9078e-22	0.323488	0.698	0.336	1.37409e-17	mature Glutamatergic
Cotl1	5.17105e-22	0.388849	0.91	0.656	1.44779e-17	mature Glutamatergic
Sybu	5.46816e-22	0.305397	0.277	0.066	1.53098e-17	mature Glutamatergic
Sptbn2	9.01734e-22	0.296897	0.511	0.191	2.52467e-17	mature Glutamatergic
Hcfc1r1	9.90144e-22	0.343531	0.917	0.66	2.77221e-17	mature Glutamatergic
Ptprz1	1.02712e-21	0.329093	0.763	0.372	2.87574e-17	mature Glutamatergic
Svbp	1.05314e-21	0.323095	0.939	0.732	2.94859e-17	mature Glutamatergic
Reep1	1.26582e-21	0.278992	0.604	0.249	3.54403e-17	mature Glutamatergic
Tmem158	2.12345e-21	0.365778	0.572	0.253	5.94523e-17	mature Glutamatergic
Schip1.1	2.33134e-21	0.29246	0.367	0.112	6.52728e-17	mature Glutamatergic
Coro1a	3.46595e-21	0.275731	0.59	0.25	9.70396e-17	mature Glutamatergic
Ank3	4.28018e-21	0.385801	0.849	0.524	1.19836e-16	mature Glutamatergic
Bach2	5.60435e-21	0.296822	0.622	0.278	1.56911e-16	mature Glutamatergic
Znrf2	1.1214e-20	0.251805	0.468	0.171	3.13971e-16	mature Glutamatergic
Atp5g1	1.26496e-20	0.292285	0.982	0.906	3.54163e-16	mature Glutamatergic
Islr2	1.71358e-20	0.470398	0.734	0.422	4.79768e-16	mature Glutamatergic
Ncam1	2.27131e-20	0.362764	0.968	0.77	6.35921e-16	mature Glutamatergic
Dst	5.9257e-20	0.294097	0.532	0.223	1.65908e-15	mature Glutamatergic
Lix1	5.9811e-20	0.271681	0.496	0.193	1.67459e-15	mature Glutamatergic
Mpped1	7.63552e-20	0.37564	0.791	0.464	2.13779e-15	mature Glutamatergic
Bex1	8.61417e-20	0.347796	0.91	0.673	2.41179e-15	mature Glutamatergic
Ywhag	1.60245e-19	0.342995	0.899	0.668	4.48654e-15	mature Glutamatergic
Sh3bgrl3	3.32068e-19	0.333112	0.906	0.711	9.29724e-15	mature Glutamatergic
Myl12b	3.63722e-19	0.29841	0.917	0.665	1.01835e-14	mature Glutamatergic
Rala	3.96597e-19	0.290746	0.953	0.835	1.11039e-14	mature Glutamatergic
Ier5	4.57566e-19	0.417713	0.719	0.434	1.28109e-14	mature Glutamatergic
mt-Nd4	1.00856e-18	0.346885	1	0.992	2.82377e-14	mature Glutamatergic
Calm2	1.44597e-18	0.28523	0.996	0.983	4.04843e-14	mature Glutamatergic
Tubb4a	2.53606e-18	0.305273	0.719	0.378	7.10045e-14	mature Glutamatergic
Pmm1	2.7822e-18	0.258017	0.705	0.394	7.7896e-14	mature Glutamatergic
Tbcb	3.26542e-18	0.289655	0.95	0.813	9.14251e-14	mature Glutamatergic
Nop10	4.04744e-18	0.284282	0.96	0.796	1.1332e-13	mature Glutamatergic
Kctd13	6.50938e-18	0.259374	0.694	0.351	1.8225e-13	mature Glutamatergic
mt-Cytb	1.19464e-17	0.337178	0.996	0.993	3.34475e-13	mature Glutamatergic
Bex4	1.61339e-17	0.300732	0.874	0.645	4.51718e-13	mature Glutamatergic
Cadm1	1.61498e-17	0.453912	0.723	0.464	4.52162e-13	mature Glutamatergic
Kidins220	1.86543e-17	0.28648	0.698	0.368	5.22283e-13	mature Glutamatergic
Limch1	2.01412e-17	0.345486	0.633	0.335	5.63913e-13	mature Glutamatergic
Tmem108	2.45511e-17	0.520124	0.683	0.394	6.87381e-13	mature Glutamatergic
Pak7	3.17682e-17	0.270775	0.64	0.318	8.89445e-13	mature Glutamatergic
Fasn	3.48824e-17	0.28469	0.514	0.236	9.76636e-13	mature Glutamatergic
Fkbp1a	3.68762e-17	0.270122	0.957	0.872	1.03246e-12	mature Glutamatergic
Hmgcs1	3.94942e-17	0.354528	0.777	0.488	1.10576e-12	mature Glutamatergic
2003-09-01	5.25126e-17	0.273686	0.978	0.861	1.47025e-12	mature Glutamatergic
Rnf182	7.33375e-17	0.347047	0.608	0.318	2.0533e-12	mature Glutamatergic
Clmp	1.18395e-16	0.287549	0.748	0.415	3.31482e-12	mature Glutamatergic
Tspan13	1.41349e-16	0.315833	0.892	0.661	3.9575e-12	mature Glutamatergic
Mien1	5.9605e-16	0.255689	0.903	0.734	1.66882e-11	mature Glutamatergic
Gria2	6.77514e-16	0.281245	0.95	0.671	1.8969e-11	mature Glutamatergic
Ywhah	6.89447e-16	0.289524	0.935	0.783	1.93031e-11	mature Glutamatergic
mt-Nd2	7.02609e-16	0.308224	0.993	0.97	1.96716e-11	mature Glutamatergic
Arpc3	8.32463e-16	0.265781	0.946	0.865	2.33073e-11	mature Glutamatergic
2900011O08Rik	9.23986e-16	0.254095	0.655	0.34	2.58698e-11	mature Glutamatergic
Bmyc	1.03686e-15	0.272127	0.737	0.429	2.903e-11	mature Glutamatergic
Ndrg3	1.82183e-15	0.269869	0.673	0.367	5.10076e-11	mature Glutamatergic
Ssbp2	1.95101e-15	0.516976	0.827	0.61	5.46245e-11	mature Glutamatergic
Nrp2	2.17817e-15	0.698161	0.374	0.165	6.09843e-11	mature Glutamatergic
Reep5	3.57456e-15	0.286521	0.791	0.504	1.0008e-10	mature Glutamatergic
Uchl3	3.96574e-15	0.29138	0.871	0.625	1.11033e-10	mature Glutamatergic
Cycs	4.05771e-15	0.262851	0.935	0.819	1.13608e-10	mature Glutamatergic
Smarcd3	4.61423e-15	0.285487	0.741	0.418	1.29189e-10	mature Glutamatergic
Sox5	5.2417e-15	0.536818	0.475	0.247	1.46757e-10	mature Glutamatergic
Nyap1	5.80463e-15	0.253851	0.54	0.259	1.62518e-10	mature Glutamatergic
Fdps	6.7069e-15	0.316698	0.86	0.569	1.8778e-10	mature Glutamatergic
Gucy1a3	8.37631e-15	0.270003	0.417	0.174	2.3452e-10	mature Glutamatergic
Basp1	1.01833e-14	0.263999	0.996	0.912	2.85113e-10	mature Glutamatergic
mt-Co2	1.069e-14	0.272655	0.996	0.995	2.99299e-10	mature Glutamatergic
Arl6ip5	1.15872e-14	0.261067	0.64	0.363	3.24418e-10	mature Glutamatergic
Chl1	2.25381e-14	0.302401	0.619	0.338	6.31021e-10	mature Glutamatergic
Adgrl1	3.00254e-14	0.253515	0.766	0.435	8.40651e-10	mature Glutamatergic
Sqle	5.8609e-14	0.278069	0.662	0.388	1.64094e-09	mature Glutamatergic
Gde1	1.02253e-13	0.271917	0.727	0.44	2.86288e-09	mature Glutamatergic
Ndufb2	1.15796e-13	0.251967	0.953	0.845	3.24205e-09	mature Glutamatergic
Arpc2	1.16066e-13	0.26025	0.935	0.803	3.2496e-09	mature Glutamatergic
Rtn4	1.34644e-13	0.255521	0.968	0.84	3.76976e-09	mature Glutamatergic
Xpr1	1.84217e-13	0.379881	0.633	0.397	5.15772e-09	mature Glutamatergic
Sobp	2.06956e-13	0.291025	0.619	0.343	5.79434e-09	mature Glutamatergic
B3gat1	3.78141e-13	0.27525	0.371	0.159	1.05872e-08	mature Glutamatergic
Bzw2	5.28402e-13	0.285432	0.946	0.88	1.47942e-08	mature Glutamatergic
Sparcl1	6.01951e-13	0.251736	0.223	0.069	1.68534e-08	mature Glutamatergic
mt-Co3	6.69705e-13	0.274578	1	1	1.87504e-08	mature Glutamatergic
mt-Nd5	8.70643e-13	0.304766	0.874	0.656	2.43763e-08	mature Glutamatergic
Dpysl5	3.07583e-12	0.254793	0.878	0.63	8.6117e-08	mature Glutamatergic
Cyb5a	3.74954e-12	0.26884	0.853	0.623	1.0498e-07	mature Glutamatergic
St6galnac5	3.84886e-12	0.259065	0.263	0.098	1.0776e-07	mature Glutamatergic
mt-Nd3	1.33902e-11	0.27775	0.964	0.858	3.74899e-07	mature Glutamatergic
Ssbp3	1.48781e-11	0.253958	0.755	0.502	4.16557e-07	mature Glutamatergic
Tgfbr1	7.90729e-11	0.276822	0.378	0.185	2.21388e-06	mature Glutamatergic
mt-Nd1	1.55405e-10	0.264697	1	0.995	4.35103e-06	mature Glutamatergic
Lmo1	1.173e-09	0.373529	0.586	0.389	3.28417e-05	mature Glutamatergic
Fgfr1	2.40955e-09	0.267667	0.421	0.231	6.74626e-05	mature Glutamatergic
Rprm	4.46766e-09	0.378389	0.529	0.337	0.000125086	mature Glutamatergic
Zeb2	6.23199e-07	0.25099	0.806	0.713	0.0174483	mature Glutamatergic
Nrip1	1.93372e-06	0.342217	0.349	0.216	0.0541402	mature Glutamatergic
Gad2	1.29937e-57	1.16672	0.875	0.267	3.63798e-53	imature GABAergic
Zfhx3	4.13844e-54	0.805715	0.41	0.035	1.15868e-49	imature GABAergic
Isl1	2.88036e-51	1.18075	0.34	0.02	8.06443e-47	imature GABAergic
Syt6	2.18297e-44	0.657598	0.347	0.031	6.11188e-40	imature GABAergic
Meis2	1.6609e-40	1.05871	0.965	0.724	4.65017e-36	imature GABAergic
Dlx6os1	2.63708e-38	0.979607	0.701	0.21	7.38331e-34	imature GABAergic
Islr2	5.31783e-37	0.938602	0.882	0.443	1.48889e-32	imature GABAergic
Nrxn3	6.76935e-35	0.728111	0.854	0.298	1.89528e-30	imature GABAergic
Zfp503	2.00858e-34	0.729376	0.292	0.031	5.62363e-30	imature GABAergic
Nnat	7.12017e-34	0.894337	1	0.982	1.9935e-29	imature GABAergic
Sp9	7.30704e-34	0.709425	0.549	0.13	2.04583e-29	imature GABAergic
Foxp2	9.81868e-33	1.01894	0.438	0.097	2.74903e-28	imature GABAergic
Dlx5	6.30256e-32	0.700132	0.59	0.163	1.76459e-27	imature GABAergic
Bcl11b	1.54853e-30	1.05918	0.819	0.459	4.33556e-26	imature GABAergic
Rbp1	1.96887e-30	0.956191	0.639	0.24	5.51244e-26	imature GABAergic
Pbx3	1.42513e-28	0.922387	0.424	0.101	3.99007e-24	imature GABAergic
Six3	1.30323e-26	0.905711	0.333	0.06	3.64879e-22	imature GABAergic
Mpped2	8.27803e-24	1.1692	0.875	0.723	2.31768e-19	imature GABAergic
Meg3	9.54766e-24	0.762326	0.965	0.79	2.67315e-19	imature GABAergic
Tmsb10	7.97768e-23	0.34871	1	0.999	2.23359e-18	imature GABAergic
Tubb3	3.54106e-21	0.410166	1	0.968	9.91425e-17	imature GABAergic
Ftl1	3.56314e-21	0.260763	1	1	9.97609e-17	imature GABAergic
Rxrg	2.63336e-20	0.334997	0.139	0.009	7.37289e-16	imature GABAergic
Pid1	4.89062e-20	0.646703	0.528	0.211	1.36927e-15	imature GABAergic
H3f3a	2.46448e-19	0.277098	1	0.999	6.90005e-15	imature GABAergic
Rnd3	5.63127e-19	0.556334	0.5	0.201	1.57664e-14	imature GABAergic
Gad1	1.08722e-18	0.472681	0.41	0.124	3.04399e-14	imature GABAergic
Nkx2-3	1.64701e-18	0.375711	0.243	0.046	4.6113e-14	imature GABAergic
Meis1	9.38719e-18	0.427309	0.292	0.072	2.62822e-13	imature GABAergic
Slc18a2	2.24565e-17	0.289785	0.174	0.024	6.28736e-13	imature GABAergic
Dlx1	7.72702e-17	0.571471	0.542	0.222	2.16341e-12	imature GABAergic
Hist3h2ba	8.74799e-17	0.543481	0.965	0.946	2.44926e-12	imature GABAergic
Dlx2	5.64718e-16	0.488616	0.576	0.243	1.5811e-11	imature GABAergic
Dlx6	8.15763e-16	0.328884	0.243	0.053	2.28397e-11	imature GABAergic
Actg1	6.52726e-15	0.303121	1	1	1.8275e-10	imature GABAergic
Adora2a	8.30394e-15	0.26077	0.111	0.009	2.32494e-10	imature GABAergic
Slc32a1	1.64267e-14	0.357511	0.382	0.126	4.59914e-10	imature GABAergic
Carhsp1	2.62513e-13	0.558789	0.708	0.547	7.34983e-09	imature GABAergic
Snrpn	1.3027e-12	0.42249	0.875	0.788	3.64729e-08	imature GABAergic
Rgs2	2.09297e-12	0.682924	0.514	0.291	5.85989e-08	imature GABAergic
H2afy2	3.17775e-12	0.36438	0.882	0.796	8.89705e-08	imature GABAergic
Hnrnpa1	3.70556e-12	0.266818	0.993	0.983	1.03748e-07	imature GABAergic
Gstm7	1.14372e-11	0.492395	0.528	0.324	3.2022e-07	imature GABAergic
Malat1	2.88633e-11	0.294394	1	0.999	8.08115e-07	imature GABAergic
Hmgb3	9.10014e-11	0.291842	0.931	0.888	2.54786e-06	imature GABAergic
Id4	4.16716e-10	0.469342	0.375	0.178	1.16672e-05	imature GABAergic
Phlda1	2.13366e-09	0.492596	0.382	0.192	5.97383e-05	imature GABAergic
Lypd1	2.51247e-09	0.337776	0.132	0.029	7.03442e-05	imature GABAergic
Gnai2	7.11892e-09	0.340876	0.757	0.638	0.000199315	imature GABAergic
Ube2e3	7.29071e-09	0.321845	0.84	0.814	0.000204125	imature GABAergic
Pou3f4	2.53955e-08	0.462901	0.347	0.179	0.000711024	imature GABAergic
Foxp1	2.75274e-08	1.18878	0.5	0.392	0.000770713	imature GABAergic
Nedd4	2.89605e-08	0.331994	0.833	0.748	0.000810835	imature GABAergic
Gm27032	3.9424e-08	0.283852	0.229	0.087	0.00110379	imature GABAergic
Stmn4	4.21437e-08	0.392582	0.903	0.808	0.00117994	imature GABAergic
Khdrbs1	6.07942e-08	0.32014	0.847	0.84	0.00170212	imature GABAergic
Tpgs2	9.94692e-08	0.413445	0.576	0.437	0.00278494	imature GABAergic
Nudt4	1.01483e-07	0.553821	0.521	0.387	0.00284131	imature GABAergic
Pbx1	1.25033e-07	0.378149	0.91	0.887	0.00350068	imature GABAergic
Epha4	1.39665e-07	0.482604	0.708	0.605	0.00391034	imature GABAergic
Hist1h2bc	1.68219e-07	0.508671	0.701	0.566	0.00470979	imature GABAergic
Arx	1.9167e-07	0.38136	0.528	0.321	0.00536638	imature GABAergic
Wbp1	1.92563e-07	0.324876	0.722	0.605	0.00539138	imature GABAergic
Tmem176b	5.13438e-07	0.36148	0.354	0.197	0.0143753	imature GABAergic
Zcchc12	6.99405e-07	0.279885	0.208	0.081	0.0195819	imature GABAergic
Sox2	1.42027e-06	0.456415	0.549	0.384	0.0397646	imature GABAergic
Enox1	2.2355e-06	0.317342	0.271	0.14	0.0625896	imature GABAergic
Ebf1	2.36671e-06	2.32958	0.222	0.106	0.0662631	imature GABAergic
Lmo4	2.56702e-06	0.521867	0.715	0.658	0.0718714	imature GABAergic
Evl	5.97652e-06	0.300389	0.771	0.745	0.167331	imature GABAergic
Pfn2	1.00425e-05	0.315256	0.896	0.907	0.28117	imature GABAergic
Chd3	1.38879e-05	0.308787	0.91	0.914	0.388833	imature GABAergic
Cpne5	1.45246e-05	0.296235	0.201	0.093	0.406659	imature GABAergic
Kif26a	2.53553e-05	0.260515	0.208	0.098	0.709898	imature GABAergic
Hist1h1c	3.781e-05	0.469899	0.576	0.51	1	imature GABAergic
Btg1	6.69185e-05	0.274077	0.722	0.659	1	imature GABAergic
[truncated: 790 more rows]

## Sheet: 2) Isoform expression A
Isoforms differentially expressed in clusters (Nanopore long read data)
A) each cluster compared with rest of cells
Differentially expressed transcripts for the clusters in Fig.2f were defined with Nanopore long read isoform expression data and the FindAllMarkers function of the Seurat package (parameters: logFC threshold = 0.25, minpct = 0.1).. Same analysis as in worksheet (1) "Gene expression" but for transcript isoforms instead of genes.
(1) avg_logFC: average expression fold change (ln(fold change)) between cells of the indicated cluster and all other cells; (2) adjusted p-value for differential expression of the corresponding gene (Illumina short read data). Data from "Gene expression" worksheet. N/A means that no differential expression for gene was detected with Illumina short read data.
gene	transcript	avg_logFC (1)	Fraction cells this cluster	Fraction cells all other clusters	p-value	adjusted p-value	cluster	differential gene expression adjusted p-value (Illumina data) (2)
Aldoc	ENSMUST00000017534.14	2.58741	0.929	0.021	6.75447e-171	2.23208e-166	radial glia	2.64415e-97
Sparc	ENSMUST00000018737.12	1.63971	0.743	0.01	5.69967e-150	1.88351e-145	radial glia	1.7214e-127
Scrg1	ENSMUST00000034023.3	1.4726	0.757	0.021	3.29503e-127	1.08888e-122	radial glia	1.10092e-102
Rgcc	ENSMUST00000022595.7	1.66519	0.729	0.02	1.61222e-123	5.32775e-119	radial glia	1.00213e-104
Gpm6b	ENSMUST00000112235.7	1.59473	0.714	0.019	4.05301e-122	1.33936e-117	radial glia	4.51096e-12
Mfge8	ENSMUST00000107409.4	1.9326	0.8	0.037	6.21679e-114	2.0544e-109	radial glia	4.80409e-86
Mlc1	ENSMUST00000042594.12	1.03734	0.571	0.008	8.14796e-113	2.69257e-108	radial glia	6.00903e-101
Fgfbp3	ENSMUST00000057337.7	1.35068	0.5	0.003	5.50182e-110	1.81813e-105	radial glia	1.97704e-36
AC159092.1	ENSMUST00000027217.8	1.74874	0.643	0.017	5.51742e-110	1.82329e-105	radial glia	N/A
Mt1	ENSMUST00000034215.7	2.12593	0.943	0.074	2.17416e-107	7.18473e-103	radial glia	3.99301e-72
Mt3	ENSMUST00000034211.9	2.82939	0.943	0.084	1.61564e-104	5.33904e-100	radial glia	3.67426e-47
Ttyh1	ENSMUST00000119661.7	0.685267	0.471	0.003	1.25113e-102	4.13448e-98	radial glia	2.06729e-78
Phgdh	ENSMUST00000065793.11	2.45072	0.943	0.09	2.09095e-100	6.90977e-96	radial glia	3.81758e-76
Pdpn	ENSMUST00000030317.13	0.882311	0.543	0.01	3.926e-99	1.29739e-94	radial glia	1.63206e-100
Slc9a3r1	ENSMUST00000021077.3	1.43691	0.7	0.032	1.11075e-98	3.67057e-94	radial glia	4.25902e-83
Hes5	ENSMUST00000049621.6	1.8685	0.686	0.03	3.8401e-96	1.269e-91	radial glia	6.20909e-64
Gpx8	ENSMUST00000022282.5	0.932969	0.643	0.024	5.7957e-96	1.91525e-91	radial glia	6.09293e-80
Atp1a2	ENSMUST00000085913.10	0.810302	0.443	0.003	1.30531e-95	4.31352e-91	radial glia	2.09421e-135
Aldoc	ENSMUST00000102478.3	0.872121	0.486	0.007	4.66457e-95	1.54145e-90	radial glia	2.64415e-97
Mfge8	ENSMUST00000032825.13	0.999873	0.529	0.011	9.934e-94	3.28279e-89	radial glia	4.80409e-86
Dbi	ENSMUST00000112648.7	1.79705	0.857	0.069	1.08461e-92	3.58419e-88	radial glia	4.85419e-39
Sparc	ENSMUST00000108858.7	0.685121	0.414	0.002	3.82875e-92	1.26525e-87	radial glia	1.7214e-127
Htra1	ENSMUST00000006367.7	0.900333	0.5	0.01	2.65332e-91	8.76815e-87	radial glia	5.40439e-80
Wwtr1	ENSMUST00000029380.13	0.795095	0.486	0.01	5.11282e-88	1.68958e-83	radial glia	2.58634e-81
Anxa2	ENSMUST00000034756.14	0.853919	0.429	0.006	5.06744e-84	1.67459e-79	radial glia	8.86128e-71
Rcn1	ENSMUST00000006128.6	1.00569	0.686	0.04	4.56079e-83	1.50716e-78	radial glia	8.31769e-63
Apoe	ENSMUST00000174064.8	2.36077	0.757	0.059	2.36767e-82	7.82421e-78	radial glia	6.0454e-42
Chchd3	ENSMUST00000066379.10	0.925608	0.671	0.038	4.31518e-82	1.42599e-77	radial glia	N/A
Myl9	ENSMUST00000088552.6	1.00242	0.471	0.011	5.06236e-81	1.67291e-76	radial glia	1.2874e-66
Plpp3	ENSMUST00000064139.7	1.60928	0.771	0.073	1.48049e-76	4.89244e-72	radial glia	1.91608e-65
Trip6	ENSMUST00000024119.10	0.615105	0.429	0.01	1.41434e-74	4.67381e-70	radial glia	2.25332e-76
Prkcdbp	ENSMUST00000047040.3	0.994158	0.643	0.042	5.64589e-74	1.86574e-69	radial glia	3.64286e-56
Serpinh1	ENSMUST00000094154.5	1.26401	0.771	0.075	6.47902e-71	2.14106e-66	radial glia	4.71298e-70
Atp5c1	ENSMUST00000026887.13	0.695115	0.471	0.017	1.02454e-69	3.3857e-65	radial glia	N/A
Lfng	ENSMUST00000031555.2	0.616697	0.343	0.004	2.22488e-69	7.35235e-65	radial glia	8.61781e-64
RP23-168E14.4	ENSMUST00000180555.1	1.45832	0.757	0.075	5.75116e-69	1.90053e-64	radial glia	N/A
Mt2	ENSMUST00000034214.7	1.63385	0.671	0.057	1.69933e-68	5.61559e-64	radial glia	3.81511e-50
Kcne1l	ENSMUST00000134825.2	1.16064	0.657	0.05	4.19997e-68	1.38792e-63	radial glia	6.4148e-54
Veph1	ENSMUST00000182815.1	0.754718	0.357	0.006	6.4021e-68	2.11564e-63	radial glia	5.18068e-116
Ddah1	ENSMUST00000029845.14	2.10287	0.9	0.146	2.86261e-67	9.45977e-63	radial glia	9.86873e-55
Tagln2	ENSMUST00000111230.7	0.793928	0.386	0.009	2.88786e-67	9.54322e-63	radial glia	1.42883e-54
Acsbg1	ENSMUST00000034822.11	0.68519	0.371	0.008	3.18996e-66	1.05416e-61	radial glia	3.79266e-69
Vcam1	ENSMUST00000029574.12	0.533842	0.329	0.004	6.70688e-66	2.21635e-61	radial glia	1.4005e-101
S100a6	ENSMUST00000001051.8	0.759235	0.314	0.003	2.47292e-65	8.172e-61	radial glia	8.61008e-65
Capzb	ENSMUST00000102507.9	0.517783	0.314	0.003	2.95669e-65	9.77069e-61	radial glia	N/A
Slco1c1	ENSMUST00000032362.11	0.646024	0.371	0.009	1.43184e-64	4.73165e-60	radial glia	6.33104e-75
Id3	ENSMUST00000008016.2	1.66867	0.657	0.056	1.25274e-63	4.13982e-59	radial glia	1.57029e-43
Psat1	ENSMUST00000025542.9	1.16295	0.657	0.062	9.36352e-62	3.09427e-57	radial glia	3.75649e-51
RP23-207H18.3	ENSMUST00000128571.1	0.894819	0.529	0.033	2.80434e-61	9.26722e-57	radial glia	N/A
Zfyve21	ENSMUST00000021714.8	0.434028	0.357	0.009	8.36993e-61	2.76593e-56	radial glia	4.63396e-20
Clu	ENSMUST00000022616.13	1.21224	0.571	0.044	4.39968e-60	1.45392e-55	radial glia	1.75991e-54
Sdc2	ENSMUST00000022871.6	0.525935	0.343	0.008	8.11041e-60	2.68017e-55	radial glia	3.59268e-42
Rhoc	ENSMUST00000002303.11	0.849308	0.586	0.044	1.6691e-59	5.51572e-55	radial glia	7.15161e-49
Eepd1	ENSMUST00000040677.5	0.470117	0.343	0.008	1.96669e-59	6.49913e-55	radial glia	9.82548e-77
Cbs	ENSMUST00000078509.11	0.583209	0.414	0.016	2.55285e-59	8.43615e-55	radial glia	4.00008e-65
Apoe	ENSMUST00000173739.7	1.14951	0.343	0.009	6.83282e-58	2.25797e-53	radial glia	6.0454e-42
Thbs3	ENSMUST00000153129.1	0.68084	0.429	0.02	2.84817e-57	9.41206e-53	radial glia	6.22358e-22
Fabp7	ENSMUST00000020024.11	4.01867	0.943	0.257	5.12974e-57	1.69517e-52	radial glia	2.4393e-37
Vim	ENSMUST00000028062.7	2.44285	1	0.306	5.32491e-57	1.75967e-52	radial glia	4.1905e-46
Fstl1	ENSMUST00000114763.2	0.750294	0.529	0.036	1.43811e-56	4.75238e-52	radial glia	8.32097e-60
Ifitm3	ENSMUST00000026565.6	0.92778	0.229	0	6.97906e-55	2.3063e-50	radial glia	3.95951e-47
Hes5	ENSMUST00000151480.1	0.413554	0.257	0.002	8.05924e-55	2.66326e-50	radial glia	6.20909e-64
Nkain4	ENSMUST00000103053.9	0.911885	0.529	0.04	2.70891e-54	8.95186e-50	radial glia	4.74532e-15
Hes1	ENSMUST00000023171.7	0.617323	0.343	0.01	3.17391e-54	1.04885e-49	radial glia	2.8937e-88
Ndrg2	ENSMUST00000111632.4	0.980417	0.557	0.048	3.68646e-54	1.21823e-49	radial glia	4.30643e-55
Ttyh1	ENSMUST00000129423.7	0.706028	0.5	0.035	4.95116e-53	1.63616e-48	radial glia	2.06729e-78
Efemp2	ENSMUST00000165485.7	0.46106	0.314	0.009	1.3803e-51	4.56135e-47	radial glia	8.25389e-37
Slc1a3	ENSMUST00000005493.13	0.687243	0.4	0.021	5.38913e-51	1.78089e-46	radial glia	6.27124e-39
Cyr61	ENSMUST00000029846.4	0.871197	0.443	0.028	1.04635e-50	3.45778e-46	radial glia	1.8076e-51
Asrgl1	ENSMUST00000049948.5	1.12723	0.743	0.109	1.14745e-50	3.79186e-46	radial glia	2.83517e-44
Hadh	ENSMUST00000029610.8	0.788867	0.543	0.049	2.30319e-50	7.61113e-46	radial glia	7.40575e-48
AC102506.1	ENSMUST00000027429.10	0.466061	0.314	0.01	1.13536e-49	3.7519e-45	radial glia	N/A
Acadl	ENSMUST00000027153.5	0.531829	0.371	0.017	2.30369e-49	7.61278e-45	radial glia	3.93381e-34
Cyba	ENSMUST00000017604.9	0.620597	0.357	0.015	2.8592e-49	9.44852e-45	radial glia	1.27954e-47
Kbtbd11	ENSMUST00000069399.6	0.548227	0.329	0.011	4.10157e-49	1.3554e-44	radial glia	2.7515e-53
Sh3glb2	ENSMUST00000028214.14	0.354274	0.286	0.007	5.51088e-49	1.82113e-44	radial glia	N/A
Nim1k	ENSMUST00000178142.1	0.434886	0.243	0.003	1.09684e-48	3.6246e-44	radial glia	6.35708e-59
Dbi	ENSMUST00000027634.12	3.08376	1	0.475	5.30674e-48	1.75366e-43	radial glia	4.85419e-39
Tsc22d4	ENSMUST00000141733.7	0.393036	0.257	0.005	4.37781e-47	1.44669e-42	radial glia	6.53074e-18
Acot1	ENSMUST00000168120.2	1.52493	0.843	0.197	1.96995e-46	6.50989e-42	radial glia	1.82106e-41
Sh3glb1	ENSMUST00000163279.5	0.780673	0.586	0.063	3.77926e-46	1.24889e-41	radial glia	N/A
Suclg2	ENSMUST00000204224.2	0.305237	0.286	0.009	3.93332e-45	1.2998e-40	radial glia	6.59813e-66
Trim47	ENSMUST00000106441.7	0.342884	0.214	0.002	4.55175e-45	1.50417e-40	radial glia	2.8209e-52
Ednrb	ENSMUST00000172237.1	0.42279	0.214	0.002	5.04041e-45	1.66565e-40	radial glia	7.88749e-67
Rest	ENSMUST00000080359.11	0.384112	0.2	0.001	1.04311e-44	3.44707e-40	radial glia	4.3204e-26
Tst	ENSMUST00000058659.8	1.12207	0.6	0.079	4.16216e-44	1.37543e-39	radial glia	2.05465e-40
Mgst1	ENSMUST00000008684.10	0.606567	0.343	0.017	1.18183e-43	3.90549e-39	radial glia	1.2849e-37
Vim	ENSMUST00000148248.2	0.544222	0.329	0.015	1.57598e-43	5.20799e-39	radial glia	4.1905e-46
Fkbp9	ENSMUST00000031795.7	0.415963	0.3	0.011	2.50569e-43	8.28029e-39	radial glia	7.69431e-49
Nrarp	ENSMUST00000104999.3	0.734462	0.543	0.059	2.94828e-43	9.74289e-39	radial glia	6.22854e-43
Gnas	ENSMUST00000109084.7	0.847522	0.6	0.076	4.53484e-43	1.49858e-38	radial glia	9.0536e-06
S100a1	ENSMUST00000060738.8	0.701192	0.257	0.007	5.37814e-43	1.77726e-38	radial glia	8.78412e-32
Rdm1	ENSMUST00000010506.9	0.727267	0.471	0.042	5.44795e-43	1.80033e-38	radial glia	1.95287e-33
Lxn	ENSMUST00000058981.2	1.47385	0.586	0.077	6.19461e-43	2.04707e-38	radial glia	7.93773e-32
Ak3	ENSMUST00000025696.4	0.741856	0.557	0.064	2.17442e-42	7.18559e-38	radial glia	9.0466e-38
S100a11	ENSMUST00000029515.4	0.893189	0.471	0.043	6.10057e-42	2.016e-37	radial glia	3.18239e-36
Aldh1l1	ENSMUST00000130418.7	0.266587	0.186	0.001	2.11546e-41	6.99074e-37	radial glia	9.74808e-56
Cd9	ENSMUST00000032492.8	1.22951	0.829	0.195	3.17344e-41	1.0487e-36	radial glia	3.27044e-31
Psap	ENSMUST00000105465.7	0.903189	0.529	0.061	3.38734e-41	1.11938e-36	radial glia	0.828109
Egln3	ENSMUST00000039516.3	0.440253	0.3	0.013	3.98541e-41	1.31702e-36	radial glia	2.4437e-50
Snhg18	ENSMUST00000181536.2	0.629416	0.486	0.047	6.61564e-41	2.18621e-36	radial glia	1.40485e-36
Tspan15	ENSMUST00000047883.10	0.376843	0.229	0.005	8.6123e-41	2.84602e-36	radial glia	N/A
Sox3	ENSMUST00000135107.3	0.430269	0.286	0.011	1.00933e-40	3.33542e-36	radial glia	2.93718e-39
Pea15a	ENSMUST00000125361.1	0.987821	0.6	0.087	1.80877e-40	5.97727e-36	radial glia	5.8557e-37
Hopx	ENSMUST00000113453.8	0.561639	0.286	0.012	1.96573e-39	6.49594e-35	radial glia	4.16588e-32
Necap2	ENSMUST00000030760.14	0.335652	0.271	0.01	5.6154e-39	1.85567e-34	radial glia	N/A
Pla2g16	ENSMUST00000025925.10	0.367718	0.229	0.006	7.36266e-39	2.43307e-34	radial glia	N/A
Tpd52l2	ENSMUST00000108800.7	0.399172	0.271	0.01	9.43326e-39	3.11731e-34	radial glia	N/A
RP23-313O9.1	ENSMUST00000147925.7	0.645386	0.414	0.035	1.0341e-38	3.41729e-34	radial glia	N/A
Cldn10	ENSMUST00000100314.3	0.392491	0.229	0.006	1.1631e-38	3.84357e-34	radial glia	1.37026e-31
Ergic3	ENSMUST00000006035.12	0.822492	0.657	0.105	4.36116e-38	1.44119e-33	radial glia	N/A
Aldh7a1	ENSMUST00000066208.12	0.503856	0.414	0.035	5.28528e-38	1.74657e-33	radial glia	2.37784e-17
Gpm6b	ENSMUST00000112224.7	0.704363	0.443	0.044	8.96276e-38	2.96183e-33	radial glia	4.51096e-12
Slc1a3	ENSMUST00000129325.1	0.833923	0.657	0.103	1.1772e-37	3.89019e-33	radial glia	6.27124e-39
Gpm6b	ENSMUST00000112233.7	0.364054	0.214	0.005	1.41318e-37	4.67001e-33	radial glia	4.51096e-12
Ptx3	ENSMUST00000029421.5	0.891652	0.443	0.046	3.41657e-37	1.12904e-32	radial glia	3.18934e-25
Acadm	ENSMUST00000072697.12	0.425911	0.414	0.037	1.25515e-36	4.14776e-32	radial glia	1.84481e-29
RP23-313O9.1	ENSMUST00000148653.7	0.352935	0.286	0.014	1.88492e-36	6.22891e-32	radial glia	N/A
Igfbp5	ENSMUST00000027377.8	0.413218	0.243	0.009	1.94938e-36	6.44192e-32	radial glia	2.77245e-62
Gstm1	ENSMUST00000004140.10	1.14774	0.543	0.076	2.79011e-36	9.22018e-32	radial glia	5.85941e-24
Eef1d	ENSMUST00000154584.8	1.08329	0.871	0.24	3.07735e-36	1.01694e-31	radial glia	4.8461e-13
Jam3	ENSMUST00000034472.15	0.525149	0.5	0.058	4.57564e-36	1.51206e-31	radial glia	5.17175e-15
Efhd2	ENSMUST00000036854.3	0.696217	0.586	0.084	4.74471e-36	1.56794e-31	radial glia	1.69647e-36
Prdx6	ENSMUST00000071718.11	1.3079	0.971	0.377	6.67125e-36	2.20458e-31	radial glia	8.95656e-28
Copz2	ENSMUST00000018816.13	0.304501	0.186	0.003	8.41201e-36	2.77983e-31	radial glia	N/A
S100a16	ENSMUST00000098911.9	0.626203	0.186	0.003	8.61053e-36	2.84544e-31	radial glia	0.000189194
Gng5	ENSMUST00000090031.11	1.23577	0.986	0.589	1.10856e-35	3.66334e-31	radial glia	2.92079e-31
Tsc22d4	ENSMUST00000110985.1	0.450571	0.214	0.006	1.27706e-35	4.22018e-31	radial glia	6.53074e-18
Id1	ENSMUST00000038368.8	1.14379	0.5	0.065	2.15305e-35	7.11496e-31	radial glia	2.17612e-27
Mfsd2a	ENSMUST00000030408.11	0.329126	0.229	0.008	3.78878e-35	1.25204e-30	radial glia	2.00276e-50
Mt3	ENSMUST00000211930.1	0.303341	0.171	0.002	4.64449e-35	1.53482e-30	radial glia	3.67426e-47
Pacsin3	ENSMUST00000028694.11	0.292618	0.229	0.008	5.58273e-35	1.84487e-30	radial glia	1.64555e-30
Entpd2	ENSMUST00000028328.2	0.269044	0.157	0.001	8.98024e-35	2.96761e-30	radial glia	2.59006e-57
Rhod	ENSMUST00000048197.9	0.280781	0.157	0.001	1.0526e-34	3.47842e-30	radial glia	N/A
Asah1	ENSMUST00000034000.14	0.474402	0.371	0.031	1.06677e-34	3.52524e-30	radial glia	1.2756e-25
Pmp22	ENSMUST00000108700.1	0.418899	0.2	0.005	1.54443e-34	5.10373e-30	radial glia	3.15105e-51
Tfap2c	ENSMUST00000030391.8	0.418374	0.314	0.021	2.03706e-34	6.73168e-30	radial glia	2.55665e-51
Cd63	ENSMUST00000026407.8	1.19563	0.843	0.233	2.07101e-34	6.84385e-30	radial glia	9.71706e-26
H2-K1	ENSMUST00000025181.16	0.266423	0.2	0.005	2.25441e-34	7.44991e-30	radial glia	N/A
Pea15a	ENSMUST00000013842.11	1.37301	0.829	0.259	3.612e-34	1.19362e-29	radial glia	5.8557e-37
Krcc1	ENSMUST00000204436.2	0.785541	0.557	0.086	1.04652e-33	3.45833e-29	radial glia	1.46497e-26
Smpdl3a	ENSMUST00000020022.7	0.539829	0.343	0.028	2.08596e-33	6.89328e-29	radial glia	1.34391e-44
Oat	ENSMUST00000084500.7	1.0892	0.7	0.165	2.10832e-33	6.96715e-29	radial glia	2.28111e-25
Gsta4	ENSMUST00000034903.6	0.266749	0.186	0.004	2.35925e-33	7.79637e-29	radial glia	N/A
Nr2e1	ENSMUST00000019938.10	0.522057	0.329	0.025	2.4328e-33	8.03944e-29	radial glia	1.76486e-55
Klf15	ENSMUST00000032174.11	0.269055	0.186	0.004	2.57438e-33	8.5073e-29	radial glia	N/A
Thrsp	ENSMUST00000043077.7	0.752884	0.3	0.02	3.60827e-33	1.19239e-28	radial glia	3.1082e-20
Mid1ip1	ENSMUST00000008179.6	0.964056	0.629	0.114	3.74134e-33	1.23636e-28	radial glia	9.96098e-28
E2f5	ENSMUST00000029069.12	0.533244	0.4	0.04	6.67886e-33	2.2071e-28	radial glia	4.49481e-31
Faim	ENSMUST00000035038.7	0.538334	0.357	0.031	1.17118e-32	3.87027e-28	radial glia	N/A
Vit	ENSMUST00000024880.9	0.358093	0.2	0.006	1.72147e-32	5.68878e-28	radial glia	1.88614e-52
Bcan	ENSMUST00000090971.10	0.296636	0.171	0.003	1.87057e-32	6.18149e-28	radial glia	2.9358e-61
RP23-222K15.31	ENSMUST00000185388.1	0.25609	0.2	0.006	2.09968e-32	6.9386e-28	radial glia	N/A
Nde1	ENSMUST00000023359.12	0.685829	0.4	0.042	2.62153e-32	8.66311e-28	radial glia	3.3404e-27
Pxdc1	ENSMUST00000053459.14	0.267195	0.2	0.006	2.71708e-32	8.97888e-28	radial glia	2.09153e-41
Sfrp1	ENSMUST00000033952.7	0.65033	0.429	0.049	3.23918e-32	1.07042e-27	radial glia	3.30551e-27
Acaa2	ENSMUST00000041053.9	0.753079	0.6	0.106	3.63256e-32	1.20042e-27	radial glia	1.04894e-24
Eif4ebp1	ENSMUST00000033880.6	0.521447	0.371	0.035	5.05608e-32	1.67083e-27	radial glia	1.08685e-26
Dmrta2os	ENSMUST00000124754.1	0.301436	0.243	0.011	5.28947e-32	1.74796e-27	radial glia	N/A
Add3	ENSMUST00000050096.13	0.268702	0.157	0.002	7.37693e-32	2.43778e-27	radial glia	2.43148e-27
Bak1	ENSMUST00000078691.11	0.364101	0.271	0.016	1.70187e-31	5.62401e-27	radial glia	N/A
Bnip2	ENSMUST00000034754.11	0.374644	0.271	0.016	2.05947e-31	6.80572e-27	radial glia	N/A
Palld	ENSMUST00000149042.7	0.268866	0.143	0.001	2.31119e-31	7.63754e-27	radial glia	N/A
Anxa5	ENSMUST00000029266.13	0.55654	0.371	0.038	4.13323e-31	1.36587e-26	radial glia	2.76837e-30
Meaf6	ENSMUST00000154689.7	0.323509	0.286	0.019	5.11107e-31	1.689e-26	radial glia	N/A
AC155158.1	ENSMUST00000106429.5	1.15786	0.957	0.42	5.33278e-31	1.76227e-26	radial glia	N/A
Emid1	ENSMUST00000062821.12	0.432118	0.243	0.012	5.39439e-31	1.78263e-26	radial glia	1.85382e-43
Cst3	ENSMUST00000028938.6	1.39726	0.986	0.775	6.86587e-31	2.2689e-26	radial glia	3.13232e-28
Elovl1	ENSMUST00000006557.12	0.334305	0.257	0.014	8.41097e-31	2.77949e-26	radial glia	N/A
Zfp36l2	ENSMUST00000060366.6	0.252577	0.2	0.007	1.22094e-30	4.03472e-26	radial glia	N/A
Emp2	ENSMUST00000078357.4	0.355519	0.243	0.012	1.71417e-30	5.66465e-26	radial glia	7.26359e-31
Mmd2	ENSMUST00000037048.8	1.05505	0.757	0.195	1.89107e-30	6.24922e-26	radial glia	7.03283e-24
Csrp1	ENSMUST00000027677.7	0.485629	0.457	0.058	3.74596e-30	1.23789e-25	radial glia	5.86819e-28
Ptn	ENSMUST00000101534.4	1.43473	0.957	0.455	4.03331e-30	1.33285e-25	radial glia	5.16801e-27
Sox21	ENSMUST00000170662.1	0.701385	0.471	0.065	4.38269e-30	1.4483e-25	radial glia	1.38136e-25
Ajuba	ENSMUST00000054487.9	0.279974	0.186	0.006	1.34868e-29	4.45685e-25	radial glia	N/A
Stx4a	ENSMUST00000033075.13	0.353265	0.314	0.026	1.8727e-29	6.18852e-25	radial glia	5.36413e-16
Ptn	ENSMUST00000201321.1	1.38304	0.886	0.351	1.90483e-29	6.29469e-25	radial glia	5.16801e-27
Litaf	ENSMUST00000023143.13	0.670473	0.5	0.077	1.94091e-29	6.41394e-25	radial glia	1.10515e-26
Mdk	ENSMUST00000090602.5	0.56815	0.543	0.086	2.31942e-29	7.66475e-25	radial glia	3.21143e-15
Rcn3	ENSMUST00000019683.10	0.411914	0.3	0.024	2.41534e-29	7.98175e-25	radial glia	7.41747e-34
Fhl1	ENSMUST00000023854.9	0.495867	0.386	0.043	2.71789e-29	8.98155e-25	radial glia	8.91493e-13
Dbi	ENSMUST00000128408.7	0.304964	0.2	0.008	3.36433e-29	1.11178e-24	radial glia	4.85419e-39
Rnaset2a	ENSMUST00000097420.6	0.648391	0.543	0.09	5.4249e-29	1.79271e-24	radial glia	1.6491e-19
Bcl2l12	ENSMUST00000003290.11	0.295433	0.243	0.014	1.36383e-28	4.50693e-24	radial glia	2.89596e-31
Hmgb2	ENSMUST00000067925.7	1.13958	0.814	0.232	1.79779e-28	5.94098e-24	radial glia	2.35944e-20
Fxyd1	ENSMUST00000206305.1	0.279009	0.129	0.001	4.47454e-28	1.47866e-23	radial glia	N/A
Fbxo2	ENSMUST00000047951.8	0.352614	0.214	0.01	5.50761e-28	1.82004e-23	radial glia	6.31056e-24
Hebp1	ENSMUST00000045855.8	0.335352	0.186	0.007	6.34976e-28	2.09834e-23	radial glia	N/A
Clic1	ENSMUST00000007257.9	0.97472	0.843	0.265	6.50065e-28	2.14821e-23	radial glia	3.13434e-24
Nxn	ENSMUST00000021204.3	0.287994	0.271	0.02	7.94926e-28	2.62691e-23	radial glia	N/A
Hmgn3	ENSMUST00000161796.8	1.02082	0.857	0.324	9.53533e-28	3.15104e-23	radial glia	9.06645e-23
Ap1s2	ENSMUST00000033734.13	0.277979	0.214	0.01	9.6866e-28	3.20103e-23	radial glia	N/A
Rassf10	ENSMUST00000182858.1	0.281596	0.186	0.007	1.08031e-27	3.57001e-23	radial glia	N/A
Fam210b	ENSMUST00000028995.4	1.00928	0.743	0.212	4.15228e-27	1.37216e-22	radial glia	7.58524e-19
Tgfb2	ENSMUST00000045288.13	0.44426	0.329	0.033	5.09231e-27	1.68281e-22	radial glia	9.63184e-38
Dclk1	ENSMUST00000199585.4	0.572716	0.214	0.011	8.06005e-27	2.66352e-22	radial glia	N/A
Lockd	ENSMUST00000183867.6	0.866687	0.6	0.122	8.95553e-27	2.95944e-22	radial glia	2.50895e-20
Ninj1	ENSMUST00000049022.14	0.524126	0.414	0.056	9.26909e-27	3.06306e-22	radial glia	3.47847e-17
Scrn1	ENSMUST00000019268.10	0.906251	0.7	0.186	9.76977e-27	3.22852e-22	radial glia	6.03654e-16
Ckb	ENSMUST00000001304.8	1.13882	0.986	0.805	1.63227e-26	5.39401e-22	radial glia	5.50699e-24
Vim	ENSMUST00000155605.1	0.267971	0.243	0.016	1.66604e-26	5.50561e-22	radial glia	4.1905e-46
Ntrk2	ENSMUST00000109838.9	0.333409	0.186	0.008	2.55011e-26	8.42709e-22	radial glia	3.11949e-07
Tsen15	ENSMUST00000015124.14	0.62915	0.629	0.133	2.68445e-26	8.87104e-22	radial glia	7.48557e-20
Lgals1	ENSMUST00000089377.5	0.675074	0.371	0.046	3.13488e-26	1.03595e-21	radial glia	2.01158e-23
Tmem97	ENSMUST00000103242.4	0.620121	0.486	0.084	3.70283e-26	1.22364e-21	radial glia	2.48577e-15
Slc19a1	ENSMUST00000105410.9	0.37687	0.214	0.012	1.21756e-25	4.02353e-21	radial glia	N/A
Gcsh	ENSMUST00000040484.5	0.81771	0.757	0.219	1.92186e-25	6.35099e-21	radial glia	1.20705e-17
Btg3	ENSMUST00000023570.13	0.418518	0.343	0.04	3.0848e-25	1.0194e-20	radial glia	N/A
Selenbp1	ENSMUST00000090839.11	0.300882	0.2	0.01	3.79756e-25	1.25494e-20	radial glia	N/A
Ccpg1os	ENSMUST00000124565.2	0.429652	0.429	0.063	6.21802e-25	2.05481e-20	radial glia	1.13779e-16
Actr3b	ENSMUST00000088244.5	0.330634	0.3	0.029	6.47256e-25	2.13892e-20	radial glia	3.77558e-19
Vamp3	ENSMUST00000030797.3	0.51327	0.471	0.08	7.29479e-25	2.41064e-20	radial glia	4.31655e-15
Gnai2	ENSMUST00000192615.5	0.646288	0.614	0.14	7.54976e-25	2.49489e-20	radial glia	1.05842e-23
Fabp7	ENSMUST00000165013.1	0.267121	0.114	0.001	7.84228e-25	2.59156e-20	radial glia	2.4393e-37
Cmtm5	ENSMUST00000037814.7	0.344322	0.114	0.001	8.04575e-25	2.6588e-20	radial glia	N/A
Aldh1l1	ENSMUST00000032175.10	0.329729	0.114	0.001	8.25444e-25	2.72776e-20	radial glia	9.74808e-56
Tmem100	ENSMUST00000092788.3	0.288049	0.114	0.001	8.46849e-25	2.7985e-20	radial glia	2.64249e-50
Gmnn	ENSMUST00000110382.8	0.577759	0.514	0.091	1.19325e-24	3.94321e-20	radial glia	3.09641e-14
Rlbp1	ENSMUST00000053718.14	0.762182	0.5	0.095	1.23446e-24	4.07941e-20	radial glia	2.89074e-21
Nes	ENSMUST00000090973.11	0.556186	0.471	0.082	1.92641e-24	6.36601e-20	radial glia	6.87153e-37
Tk1	ENSMUST00000026661.3	0.541407	0.386	0.052	2.18302e-24	7.214e-20	radial glia	2.03156e-17
Prdx1	ENSMUST00000135573.7	0.976308	0.943	0.564	2.94273e-24	9.72453e-20	radial glia	1.53309e-20
Snap23	ENSMUST00000110711.8	0.256142	0.2	0.011	3.5353e-24	1.16827e-19	radial glia	N/A
RP24-399B3.5	ENSMUST00000054551.2	0.407374	0.314	0.035	8.73514e-24	2.88662e-19	radial glia	N/A
Gins2	ENSMUST00000034278.5	0.73079	0.414	0.067	9.81753e-24	3.2443e-19	radial glia	2.89626e-23
Id4	ENSMUST00000021810.2	0.657776	0.757	0.204	1.20723e-23	3.98941e-19	radial glia	4.24103e-20
Fzd9	ENSMUST00000062572.2	0.403224	0.257	0.023	1.26851e-23	4.19192e-19	radial glia	N/A
Smco4	ENSMUST00000215907.1	0.280474	0.229	0.017	2.95409e-23	9.76208e-19	radial glia	2.48023e-21
Ppic	ENSMUST00000025419.7	0.385778	0.243	0.02	3.0989e-23	1.02406e-18	radial glia	3.71045e-29
Decr1	ENSMUST00000029877.8	0.321928	0.271	0.026	3.66152e-23	1.20999e-18	radial glia	N/A
Polr3h	ENSMUST00000023113.6	0.841538	0.657	0.185	4.17528e-23	1.37976e-18	radial glia	8.70927e-18
Ccnd2	ENSMUST00000000188.11	0.288088	0.886	0.283	5.34455e-23	1.76616e-18	radial glia	1.58203e-15
B9d1	ENSMUST00000102657.9	0.600798	0.557	0.126	1.48646e-22	4.91216e-18	radial glia	3.18595e-12
Slc25a5	ENSMUST00000016463.3	0.834879	0.986	0.765	1.55588e-22	5.14158e-18	radial glia	1.27128e-18
Jam2	ENSMUST00000114195.7	0.288228	0.243	0.021	1.74007e-22	5.75023e-18	radial glia	1.46633e-25
Pmm1	ENSMUST00000230229.1	0.443778	0.286	0.031	2.44005e-22	8.0634e-18	radial glia	1.37173e-10
Ppp1r1a	ENSMUST00000023133.7	0.948807	0.771	0.285	2.44278e-22	8.07242e-18	radial glia	5.66114e-16
RP23-360O1.1	ENSMUST00000136217.2	0.266653	0.171	0.009	2.74835e-22	9.08221e-18	radial glia	N/A
Myl12a	ENSMUST00000148960.7	0.827576	0.786	0.247	2.92642e-22	9.67064e-18	radial glia	2.30264e-17
Pttg1	ENSMUST00000020687.14	0.369128	0.257	0.025	3.83568e-22	1.26754e-17	radial glia	5.94794e-29
Plin3	ENSMUST00000019726.6	0.261685	0.2	0.013	5.59026e-22	1.84736e-17	radial glia	N/A
Nxt2	ENSMUST00000112914.7	0.427048	0.3	0.035	7.45354e-22	2.4631e-17	radial glia	1.52259e-24
Tuba1c	ENSMUST00000058914.9	0.787117	0.271	0.029	7.51905e-22	2.48475e-17	radial glia	6.67455e-06
Acads	ENSMUST00000031524.10	0.45206	0.371	0.055	1.0024e-21	3.31255e-17	radial glia	6.53196e-15
Ctsl	ENSMUST00000021933.7	0.825237	0.571	0.14	1.38793e-21	4.58654e-17	radial glia	1.39281e-18
Lmcd1	ENSMUST00000032376.5	0.471166	0.257	0.026	1.42516e-21	4.70957e-17	radial glia	3.99645e-15
Glo1	ENSMUST00000024823.12	0.828458	0.843	0.347	1.53111e-21	5.05971e-17	radial glia	5.2565e-16
Camk2d	ENSMUST00000131156.7	0.288305	0.186	0.011	1.84623e-21	6.10104e-17	radial glia	3.81946e-52
Mcm3	ENSMUST00000053266.10	0.438479	0.343	0.047	2.22404e-21	7.34956e-17	radial glia	7.67095e-22
Cdca3	ENSMUST00000024270.13	0.843177	0.414	0.072	2.53992e-21	8.3934e-17	radial glia	2.69608e-14
Fads2	ENSMUST00000025567.7	0.273602	0.171	0.01	2.76055e-21	9.12252e-17	radial glia	4.67345e-14
Tmpo	ENSMUST00000072239.13	0.68732	0.486	0.099	3.48977e-21	1.15323e-16	radial glia	0.00146315
Eci1	ENSMUST00000024946.5	0.421079	0.4	0.066	3.49602e-21	1.15529e-16	radial glia	8.04105e-18
Tnfaip8	ENSMUST00000148989.2	0.316769	0.2	0.014	3.72154e-21	1.22982e-16	radial glia	5.42499e-26
Pxmp2	ENSMUST00000031472.11	0.263228	0.2	0.014	4.4194e-21	1.46043e-16	radial glia	N/A
Nme4	ENSMUST00000025007.5	0.437875	0.357	0.053	4.58143e-21	1.51398e-16	radial glia	N/A
Zfand6	ENSMUST00000209117.1	0.373474	0.3	0.037	8.31371e-21	2.74735e-16	radial glia	N/A
Cspg5	ENSMUST00000196060.4	0.608672	0.429	0.081	1.01693e-20	3.36053e-16	radial glia	5.39556e-13
Dhrs1	ENSMUST00000002403.9	0.682842	0.7	0.222	1.11551e-20	3.6863e-16	radial glia	2.63753e-14
Gpm6b	ENSMUST00000060210.13	0.458099	0.414	0.073	1.42028e-20	4.69346e-16	radial glia	4.51096e-12
Knstrn	ENSMUST00000134661.7	0.82016	0.4	0.07	1.61067e-20	5.32262e-16	radial glia	4.40599e-13
Mvk	ENSMUST00000043760.14	0.489368	0.443	0.085	1.62856e-20	5.38173e-16	radial glia	1.57154e-07
Pgm2	ENSMUST00000058351.15	0.345172	0.3	0.038	1.67355e-20	5.5304e-16	radial glia	N/A
Myl6	ENSMUST00000218127.1	0.87204	0.9	0.39	1.84597e-20	6.1002e-16	radial glia	1
Cdkn2c	ENSMUST00000097921.9	0.460402	0.371	0.059	2.27621e-20	7.52196e-16	radial glia	1.28525e-10
Gstm5	ENSMUST00000004134.10	0.837623	0.857	0.388	2.44892e-20	8.09271e-16	radial glia	3.29187e-17
Set	ENSMUST00000102866.9	0.656834	0.6	0.165	2.7462e-20	9.07509e-16	radial glia	N/A
Mthfd1	ENSMUST00000021443.6	0.32702	0.271	0.031	3.21012e-20	1.06082e-15	radial glia	2.56479e-13
Zdhhc6	ENSMUST00000224897.1	0.404658	0.429	0.079	3.3838e-20	1.11821e-15	radial glia	N/A
Lims1	ENSMUST00000020078.13	0.506196	0.429	0.081	3.49775e-20	1.15587e-15	radial glia	8.48721e-08
Pkm	ENSMUST00000034834.15	0.971962	0.929	0.549	4.37557e-20	1.44595e-15	radial glia	1
Gas5	ENSMUST00000162558.7	0.731518	0.729	0.228	4.42973e-20	1.46385e-15	radial glia	N/A
Snta1	ENSMUST00000109728.7	0.379797	0.286	0.035	4.47705e-20	1.47949e-15	radial glia	1.19648e-12
AC119897.1	ENSMUST00000061537.11	0.819361	0.829	0.333	6.55658e-20	2.16669e-15	radial glia	N/A
Metrn	ENSMUST00000165838.7	0.322651	0.186	0.013	1.0654e-19	3.52073e-15	radial glia	2.6763e-17
Epdr1	ENSMUST00000002885.7	0.281993	0.229	0.022	1.31978e-19	4.36134e-15	radial glia	N/A
Cenpm	ENSMUST00000089157.10	0.544882	0.457	0.094	1.41868e-19	4.68819e-15	radial glia	2.82707e-10
Carnmt1	ENSMUST00000025632.9	0.398192	0.386	0.067	1.67489e-19	5.53483e-15	radial glia	3.36188e-13
Pmf1	ENSMUST00000056370.12	0.524919	0.5	0.108	2.1502e-19	7.10555e-15	radial glia	2.23489e-12
Fezf2	ENSMUST00000224714.1	0.348712	0.4	0.07	2.49744e-19	8.25305e-15	radial glia	N/A
Ube2l6	ENSMUST00000102642.8	0.299314	0.243	0.026	2.66285e-19	8.79964e-15	radial glia	N/A
Cdc20	ENSMUST00000006565.12	0.996242	0.386	0.069	2.70292e-19	8.93206e-15	radial glia	2.36039e-09
Blvrb	ENSMUST00000037399.15	0.400202	0.386	0.068	2.80222e-19	9.26021e-15	radial glia	N/A
Mid1ip1	ENSMUST00000115524.7	0.457733	0.286	0.037	3.12575e-19	1.03294e-14	radial glia	9.96098e-28
Rab28	ENSMUST00000031011.11	0.416856	0.414	0.077	3.60305e-19	1.19066e-14	radial glia	1.06659e-09
Cenpa	ENSMUST00000133316.7	0.651268	0.329	0.05	4.00437e-19	1.32328e-14	radial glia	3.26653e-10
Cdk1	ENSMUST00000020099.12	0.832413	0.429	0.085	4.15706e-19	1.37374e-14	radial glia	1.06463e-13
Fam64a	ENSMUST00000021164.3	0.625255	0.371	0.064	4.47179e-19	1.47775e-14	radial glia	2.98164e-13
Cryab	ENSMUST00000034562.8	0.379275	0.243	0.027	6.08142e-19	2.00967e-14	radial glia	N/A
Map2k1	ENSMUST00000005066.8	0.398343	0.314	0.046	6.2026e-19	2.04971e-14	radial glia	1.48563e-13
Cspg5	ENSMUST00000199736.1	0.296898	0.214	0.02	7.29251e-19	2.40988e-14	radial glia	5.39556e-13
Tead2	ENSMUST00000033060.13	0.471328	0.486	0.104	7.40087e-19	2.44569e-14	radial glia	1.74728e-24
Rpl22l1	ENSMUST00000194649.1	0.820858	0.971	0.655	7.47446e-19	2.47001e-14	radial glia	1.37786e-22
Rlbp1	ENSMUST00000179243.2	0.583452	0.471	0.108	7.83865e-19	2.59036e-14	radial glia	2.89074e-21
Rexo2	ENSMUST00000034524.4	0.680087	0.7	0.238	7.9277e-19	2.61979e-14	radial glia	4.19269e-15
Loxl1	ENSMUST00000061799.9	0.305214	0.2	0.017	8.28057e-19	2.7364e-14	radial glia	5.60404e-27
RP23-454I20.1	ENSMUST00000218555.1	0.397353	0.343	0.054	8.97945e-19	2.96735e-14	radial glia	N/A
Bphl	ENSMUST00000040656.7	0.526061	0.429	0.088	1.07497e-18	3.55234e-14	radial glia	1.70857e-10
Rab10os	ENSMUST00000178074.7	0.280892	0.243	0.027	1.1513e-18	3.8046e-14	radial glia	N/A
Atf5	ENSMUST00000047356.10	0.46388	0.4	0.074	1.48135e-18	4.89528e-14	radial glia	2.35011e-08
Tspo	ENSMUST00000047419.7	0.26913	0.257	0.03	1.55725e-18	5.14608e-14	radial glia	N/A
Idi1	ENSMUST00000169314.8	0.546289	0.357	0.063	1.6998e-18	5.61717e-14	radial glia	5.55414e-22
RP23-399J8.10	ENSMUST00000181711.1	0.285051	0.257	0.03	1.71207e-18	5.6577e-14	radial glia	N/A
Tppp3	ENSMUST00000014990.12	0.521762	0.171	0.012	1.80634e-18	5.96922e-14	radial glia	1.13211e-11
Ccnb2	ENSMUST00000034742.7	0.780406	0.329	0.053	2.0146e-18	6.65744e-14	radial glia	7.31644e-10
B3gat2	ENSMUST00000063663.5	0.337643	0.243	0.028	2.10896e-18	6.96927e-14	radial glia	4.53677e-11
Aldh2	ENSMUST00000031411.14	0.599146	0.614	0.169	2.27715e-18	7.52507e-14	radial glia	3.77563e-15
Hmgn3	ENSMUST00000162246.8	0.734404	0.529	0.14	2.51508e-18	8.31133e-14	radial glia	9.06645e-23
Sfrp2	ENSMUST00000029625.7	0.308178	0.271	0.034	2.61082e-18	8.62771e-14	radial glia	N/A
Dleu7	ENSMUST00000063169.9	0.311942	0.314	0.047	2.62465e-18	8.67343e-14	radial glia	N/A
RP23-313O9.1	ENSMUST00000107067.7	0.276246	0.171	0.012	3.02187e-18	9.98606e-14	radial glia	N/A
Ccnd1	ENSMUST00000093962.4	0.354834	0.243	0.028	3.21508e-18	1.06246e-13	radial glia	6.14701e-13
Ramp1	ENSMUST00000097648.5	0.279849	0.171	0.012	3.87814e-18	1.28157e-13	radial glia	N/A
Ttc32	ENSMUST00000085741.1	0.328077	0.343	0.057	6.0743e-18	2.00731e-13	radial glia	N/A
Pttg1	ENSMUST00000121638.7	0.357547	0.243	0.029	7.23534e-18	2.39099e-13	radial glia	5.94794e-29
Tceal3	ENSMUST00000060904.10	0.309646	0.386	0.07	9.45302e-18	3.12385e-13	radial glia	N/A
Cks2	ENSMUST00000075853.5	1.09499	0.529	0.139	1.04444e-17	3.45146e-13	radial glia	2.32138e-09
Tmed1	ENSMUST00000034698.8	0.511672	0.543	0.139	1.06417e-17	3.51666e-13	radial glia	1.25811e-08
Tmem165	ENSMUST00000031144.13	0.283706	0.3	0.045	1.18239e-17	3.90732e-13	radial glia	N/A
Pex2	ENSMUST00000059021.9	0.284477	0.214	0.022	1.25352e-17	4.1424e-13	radial glia	N/A
H2afv	ENSMUST00000109737.8	0.626546	1	0.826	1.25826e-17	4.15804e-13	radial glia	8.69245e-14
Plp2	ENSMUST00000033486.5	0.460876	0.443	0.096	1.29071e-17	4.26527e-13	radial glia	1.16983e-12
Fam181b	ENSMUST00000051179.9	0.753103	0.6	0.186	1.69013e-17	5.58519e-13	radial glia	6.35081e-14
Pnp	ENSMUST00000048615.12	0.285899	0.229	0.026	1.81282e-17	5.99064e-13	radial glia	N/A
AC131791.1	ENSMUST00000068996.12	0.304099	0.271	0.037	2.23737e-17	7.3936e-13	radial glia	N/A
Pygb	ENSMUST00000045441.7	0.358023	0.314	0.051	2.37078e-17	7.83449e-13	radial glia	1.15334e-15
Gng5-ps	ENSMUST00000120931.1	0.380962	0.243	0.029	2.65855e-17	8.78546e-13	radial glia	N/A
RP23-201G13.1	ENSMUST00000129661.1	0.334198	0.257	0.033	2.80063e-17	9.25495e-13	radial glia	N/A
Dnajc24	ENSMUST00000102555.10	0.366813	0.414	0.084	3.86362e-17	1.27677e-12	radial glia	7.60317e-08
Dhfr	ENSMUST00000022218.5	0.403816	0.386	0.074	4.68694e-17	1.54885e-12	radial glia	7.43401e-09
Dtymk	ENSMUST00000027503.13	0.544479	0.571	0.157	5.32352e-17	1.75921e-12	radial glia	4.34124e-08
Cnn3	ENSMUST00000029773.12	0.808451	0.929	0.58	5.34214e-17	1.76536e-12	radial glia	2.74328e-18
RP23-325I3.1	ENSMUST00000111231.9	0.507912	0.514	0.131	5.63837e-17	1.86326e-12	radial glia	N/A
Rhoa	ENSMUST00000007959.13	0.814968	0.814	0.394	6.10799e-17	2.01845e-12	radial glia	3.96488e-11
Pdlim4	ENSMUST00000018755.9	0.551637	0.586	0.171	6.28323e-17	2.07636e-12	radial glia	5.65344e-11
Ccdc8	ENSMUST00000094805.4	0.294086	0.2	0.02	6.94505e-17	2.29506e-12	radial glia	N/A
Rnaset2b	ENSMUST00000089119.12	0.552602	0.471	0.117	6.97038e-17	2.30343e-12	radial glia	7.53523e-15
Aurkb	ENSMUST00000021277.5	0.412857	0.3	0.047	7.95266e-17	2.62804e-12	radial glia	2.2821e-10
Pmp22	ENSMUST00000018361.9	0.279151	0.129	0.007	8.22682e-17	2.71864e-12	radial glia	3.15105e-51
Snx5	ENSMUST00000110030.9	0.441134	0.371	0.074	9.76793e-17	3.22791e-12	radial glia	4.04729e-12
Morn2	ENSMUST00000227729.1	0.381714	0.457	0.106	1.0468e-16	3.45925e-12	radial glia	7.29599e-12
Exoc7	ENSMUST00000106411.9	0.252969	0.171	0.014	1.15737e-16	3.82463e-12	radial glia	N/A
H2-Ke6	ENSMUST00000045467.13	0.511274	0.471	0.115	1.57063e-16	5.19032e-12	radial glia	1.05364e-10
Birc5	ENSMUST00000081387.10	0.613255	0.429	0.093	2.12349e-16	7.01729e-12	radial glia	1.98099e-08
Hadhb	ENSMUST00000026841.14	0.436552	0.4	0.087	2.56667e-16	8.48182e-12	radial glia	8.24749e-13
Fzd2	ENSMUST00000057893.6	0.403408	0.457	0.104	2.63954e-16	8.72262e-12	radial glia	2.2893e-13
Sapcd2	ENSMUST00000028329.12	0.354184	0.243	0.031	2.66856e-16	8.81852e-12	radial glia	2.41336e-18
Sri	ENSMUST00000148633.3	0.600439	0.686	0.227	2.793e-16	9.22976e-12	radial glia	7.379e-09
Tacc3	ENSMUST00000114426.9	0.545069	0.314	0.055	3.93942e-16	1.30182e-11	radial glia	1.40528e-10
Tead2	ENSMUST00000209222.1	0.251835	0.186	0.018	4.41544e-16	1.45913e-11	radial glia	1.74728e-24
Gnai2	ENSMUST00000055704.11	0.761647	0.7	0.283	4.66932e-16	1.54302e-11	radial glia	1.05842e-23
Glul	ENSMUST00000086199.11	0.791777	0.629	0.216	4.67101e-16	1.54358e-11	radial glia	1.84236e-11
Lap3	ENSMUST00000046122.10	0.481899	0.529	0.142	4.80335e-16	1.58731e-11	radial glia	4.27087e-06
Hspe1	ENSMUST00000075242.6	0.550669	1	0.894	5.49462e-16	1.81575e-11	radial glia	1.69782e-16
Ccnb1	ENSMUST00000072119.14	0.850341	0.3	0.051	6.98042e-16	2.30675e-11	radial glia	1.08111e-07
Tpi1	ENSMUST00000172132.8	0.750796	0.957	0.576	7.30151e-16	2.41286e-11	radial glia	3.00872e-11
Isoc1	ENSMUST00000025503.8	0.379835	0.386	0.08	7.49606e-16	2.47715e-11	radial glia	N/A
Borcs8	ENSMUST00000002418.14	0.308278	0.3	0.049	7.54338e-16	2.49279e-11	radial glia	N/A
Mdk	ENSMUST00000069423.12	0.644785	0.929	0.441	7.58174e-16	2.50546e-11	radial glia	3.21143e-15
Tmem33	ENSMUST00000037918.11	0.539807	0.471	0.124	8.53392e-16	2.82012e-11	radial glia	2.65871e-09
Sox2	ENSMUST00000099151.5	0.627274	0.829	0.344	8.94251e-16	2.95514e-11	radial glia	6.0655e-13
Grhpr	ENSMUST00000045078.12	0.369498	0.3	0.051	1.44042e-15	4.76001e-11	radial glia	N/A
Smpd2	ENSMUST00000019965.12	0.261573	0.286	0.046	1.44131e-15	4.76295e-11	radial glia	6.67718e-15
Nek6	ENSMUST00000054234.9	0.406781	0.443	0.107	2.46228e-15	8.13686e-11	radial glia	8.20514e-18
Ckap2	ENSMUST00000046916.8	0.268477	0.171	0.016	2.52835e-15	8.35518e-11	radial glia	1.5564e-13
Rpa2	ENSMUST00000102561.10	0.591122	0.529	0.148	2.84944e-15	9.41625e-11	radial glia	2.64816e-07
Mest	ENSMUST00000163949.8	0.644264	0.486	0.139	2.99432e-15	9.89502e-11	radial glia	6.62029e-08
Abcd3	ENSMUST00000029770.7	0.293669	0.343	0.066	3.34651e-15	1.10589e-10	radial glia	7.76258e-13
Slc1a3	ENSMUST00000133309.1	0.588061	0.429	0.104	3.41185e-15	1.12748e-10	radial glia	6.27124e-39
Cdca8	ENSMUST00000084296.9	0.722424	0.429	0.106	4.05582e-15	1.34029e-10	radial glia	3.17684e-05
Nfix	ENSMUST00000132236.1	0.358308	0.3	0.052	4.09625e-15	1.35365e-10	radial glia	N/A
Cetn2	ENSMUST00000114551.9	0.629104	0.657	0.227	4.22506e-15	1.39621e-10	radial glia	5.7021e-17
Glud1	ENSMUST00000022322.16	0.795587	0.6	0.215	4.69003e-15	1.54987e-10	radial glia	1.73472e-17
Klf3	ENSMUST00000200587.4	0.280138	0.214	0.027	4.84552e-15	1.60125e-10	radial glia	1.94946e-19
Cpne2	ENSMUST00000156894.1	0.298644	0.214	0.027	4.97983e-15	1.64563e-10	radial glia	1.02355e-22
Etfa	ENSMUST00000034866.8	0.365125	0.5	0.132	5.13837e-15	1.69803e-10	radial glia	1.70528e-08
Ctnnd2	ENSMUST00000228695.1	0.361761	0.3	0.052	6.39241e-15	2.11243e-10	radial glia	N/A
Gpx7	ENSMUST00000030332.6	0.45728	0.314	0.06	7.20408e-15	2.38066e-10	radial glia	1.62776e-12
Tead2	ENSMUST00000107801.9	0.291326	0.314	0.057	7.69344e-15	2.54237e-10	radial glia	1.74728e-24
Gpsm2	ENSMUST00000029482.15	0.293573	0.214	0.028	8.18451e-15	2.70465e-10	radial glia	5.16124e-14
Rpn2	ENSMUST00000116380.8	0.521447	0.514	0.146	8.6553e-15	2.86023e-10	radial glia	N/A
Rsu1	ENSMUST00000028059.8	0.499846	0.4	0.095	8.71217e-15	2.87902e-10	radial glia	2.77692e-10
Hsd17b4	ENSMUST00000025385.6	0.500689	0.457	0.123	1.22766e-14	4.05692e-10	radial glia	8.89686e-09
B2m	ENSMUST00000102476.4	0.375685	0.286	0.05	1.39608e-14	4.61349e-10	radial glia	N/A
Cenpa	ENSMUST00000144742.5	0.679291	0.314	0.061	1.55611e-14	5.14232e-10	radial glia	3.26653e-10
Mcm2	ENSMUST00000058011.7	0.346353	0.329	0.064	1.62531e-14	5.371e-10	radial glia	3.84292e-10
Cmc2	ENSMUST00000148235.7	0.509478	0.457	0.122	1.89236e-14	6.25348e-10	radial glia	4.73898e-09
Mcee	ENSMUST00000206194.1	0.313715	0.214	0.029	2.20214e-14	7.27719e-10	radial glia	4.18715e-09
Prdx4	ENSMUST00000026328.10	0.676301	0.657	0.256	2.2345e-14	7.38414e-10	radial glia	9.44275e-12
Lima1	ENSMUST00000109024.8	0.257509	0.243	0.036	2.23792e-14	7.39542e-10	radial glia	8.95661e-05
Shisa4	ENSMUST00000041240.3	0.549796	0.514	0.157	2.23837e-14	7.39692e-10	radial glia	0.000110726
Clta	ENSMUST00000170241.7	0.608944	0.9	0.516	2.3488e-14	7.76184e-10	radial glia	N/A
Cdc42se1	ENSMUST00000053872.11	0.466905	0.471	0.128	2.51855e-14	8.32279e-10	radial glia	1.17694e-11
Timp2	ENSMUST00000017610.9	0.352436	0.343	0.071	2.64092e-14	8.72718e-10	radial glia	7.33381e-05
Ilk	ENSMUST00000033182.9	0.448178	0.586	0.183	2.6782e-14	8.85039e-10	radial glia	4.64155e-13
Hmg20b	ENSMUST00000020454.10	0.274788	0.286	0.049	2.71114e-14	8.95925e-10	radial glia	2.7788e-08
Ckb	ENSMUST00000222705.1	0.359693	0.271	0.046	3.28554e-14	1.08574e-09	radial glia	5.50699e-24
RP23-189N15.6	ENSMUST00000135091.1	0.571069	0.6	0.205	3.46384e-14	1.14466e-09	radial glia	N/A
RP23-8I8.4	ENSMUST00000205492.1	0.262734	0.2	0.025	3.59391e-14	1.18764e-09	radial glia	N/A
Pbk	ENSMUST00000022612.9	0.718722	0.386	0.09	3.77734e-14	1.24826e-09	radial glia	2.57546e-08
Crip1	ENSMUST00000006523.11	0.391818	0.257	0.042	3.79515e-14	1.25415e-09	radial glia	8.7783e-12
Ube2c	ENSMUST00000088248.12	0.672864	0.429	0.107	4.4409e-14	1.46754e-09	radial glia	0.000279524
H2afz	ENSMUST00000041045.13	0.852611	0.971	0.969	5.83607e-14	1.92859e-09	radial glia	6.95238e-10
Pacrg	ENSMUST00000041463.6	0.25549	0.157	0.015	6.96847e-14	2.3028e-09	radial glia	N/A
Gm25630	ENSMUST00000084000.1	0.262503	0.186	0.022	7.24291e-14	2.39349e-09	radial glia	N/A
Etfb	ENSMUST00000004729.4	0.602697	0.743	0.353	8.64295e-14	2.85615e-09	radial glia	1.90573e-08
Ldha	ENSMUST00000048209.15	0.900403	0.886	0.513	9.33882e-14	3.08611e-09	radial glia	1.42372e-09
Bola3	ENSMUST00000136501.1	0.525837	0.529	0.166	9.86054e-14	3.25852e-09	radial glia	2.57641e-06
Pmm1	ENSMUST00000023112.11	0.781167	0.786	0.371	1.00664e-13	3.32656e-09	radial glia	1.37173e-10
Mcm6	ENSMUST00000027601.10	0.621008	0.414	0.108	1.05367e-13	3.48194e-09	radial glia	2.85058e-08
Rnaseh2b	ENSMUST00000022499.12	0.598169	0.629	0.23	1.36103e-13	4.49766e-09	radial glia	8.89401e-10
Stra13	ENSMUST00000055424.12	0.519148	0.614	0.217	1.39206e-13	4.6002e-09	radial glia	N/A
Srsf9	ENSMUST00000031513.13	0.498839	0.6	0.214	1.61937e-13	5.35136e-09	radial glia	1.26977e-06
Hmgcs1	ENSMUST00000179869.2	0.704666	0.657	0.269	1.74064e-13	5.75211e-09	radial glia	2.58973e-10
Haus1	ENSMUST00000048192.7	0.346787	0.343	0.076	1.85697e-13	6.13653e-09	radial glia	2.74403e-09
Prdx1	ENSMUST00000030454.5	0.337766	0.271	0.049	2.46399e-13	8.14252e-09	radial glia	1.53309e-20
Tbrg1	ENSMUST00000117654.2	0.525759	0.614	0.221	2.49603e-13	8.24839e-09	radial glia	1.00547e-07
Tmem256	ENSMUST00000094065.4	0.613758	0.857	0.455	2.59683e-13	8.5815e-09	radial glia	1.83196e-09
Selm	ENSMUST00000094469.4	0.407725	0.414	0.106	3.84912e-13	1.27198e-08	radial glia	2.9852e-09
Ccna2	ENSMUST00000029270.9	0.568036	0.329	0.072	3.8821e-13	1.28288e-08	radial glia	2.49163e-06
Galk1	ENSMUST00000021114.4	0.446078	0.486	0.145	5.40213e-13	1.78519e-08	radial glia	1.79237e-08
Prc1	ENSMUST00000206178.1	0.294201	0.257	0.045	5.43789e-13	1.79701e-08	radial glia	2.35448e-06
Rplp1	ENSMUST00000008036.8	0.383602	1	0.994	6.35438e-13	2.09987e-08	radial glia	2.26355e-14
Cdca8	ENSMUST00000125801.7	0.413237	0.329	0.071	6.43834e-13	2.12761e-08	radial glia	3.17684e-05
Pbdc1	ENSMUST00000033577.10	0.535192	0.629	0.233	6.49069e-13	2.14491e-08	radial glia	2.57842e-06
Tctex1d2	ENSMUST00000014220.14	0.383246	0.4	0.105	6.51947e-13	2.15442e-08	radial glia	N/A
Eno1	ENSMUST00000080926.12	0.760036	0.943	0.707	6.76216e-13	2.23462e-08	radial glia	4.79951e-07
Degs1	ENSMUST00000035295.5	0.302398	0.314	0.067	7.0038e-13	2.31447e-08	radial glia	N/A
Gbas	ENSMUST00000086046.9	0.409383	0.443	0.121	7.37342e-13	2.43662e-08	radial glia	1.80816e-08
Cldnd1	ENSMUST00000023426.11	0.526406	0.643	0.251	8.36612e-13	2.76467e-08	radial glia	5.44427e-06
Lman2	ENSMUST00000021940.7	0.33915	0.457	0.125	1.01807e-12	3.36433e-08	radial glia	N/A
Pcbd1	ENSMUST00000020298.7	0.276465	0.229	0.037	1.10193e-12	3.64143e-08	radial glia	N/A
Ccnd3	ENSMUST00000182209.7	0.324518	0.4	0.103	1.13488e-12	3.75034e-08	radial glia	1.33791e-12
Pold2	ENSMUST00000102922.9	0.319339	0.429	0.114	1.16778e-12	3.85906e-08	radial glia	N/A
Tkt	ENSMUST00000022529.7	0.605961	0.943	0.612	1.22441e-12	4.0462e-08	radial glia	1.54381e-08
Apool	ENSMUST00000026599.9	0.308444	0.3	0.062	1.30166e-12	4.30146e-08	radial glia	3.39309e-15
Rap1a	ENSMUST00000090678.10	0.491754	0.586	0.205	1.30505e-12	4.31265e-08	radial glia	8.02338e-06
Nudcd2	ENSMUST00000020578.10	0.434577	0.586	0.206	1.45796e-12	4.81797e-08	radial glia	1.14517e-06
Casp6	ENSMUST00000029626.8	0.275542	0.286	0.056	1.54872e-12	5.11791e-08	radial glia	N/A
Hspa1a	ENSMUST00000087328.3	1.29614	0.343	0.085	1.67737e-12	5.54305e-08	radial glia	1.05699e-10
Tmed10	ENSMUST00000040766.8	0.565435	0.757	0.367	1.7858e-12	5.90137e-08	radial glia	2.48799e-08
Haus4	ENSMUST00000022784.8	0.324759	0.329	0.074	2.10433e-12	6.95398e-08	radial glia	6.04632e-13
Sec61b	ENSMUST00000065678.5	0.474965	0.971	0.775	2.4679e-12	8.15543e-08	radial glia	8.53621e-10
Tspan3	ENSMUST00000034876.9	0.604446	0.914	0.662	2.70935e-12	8.9533e-08	radial glia	2.93484e-09
Msmo1	ENSMUST00000034015.10	0.558854	0.557	0.203	3.01442e-12	9.96145e-08	radial glia	0.000617449
Txndc5	ENSMUST00000035988.15	0.287568	0.314	0.069	3.11011e-12	1.02777e-07	radial glia	4.19586e-10
Scp2	ENSMUST00000106701.1	0.609044	0.829	0.437	3.45283e-12	1.14102e-07	radial glia	9.94865e-11
Hmgn2	ENSMUST00000102553.10	0.524966	0.943	0.823	3.89972e-12	1.2887e-07	radial glia	7.44941e-07
Pclaf	ENSMUST00000045802.6	0.293292	0.457	0.124	4.89891e-12	1.6189e-07	radial glia	N/A
Ndufc2	ENSMUST00000032882.8	0.455722	0.971	0.898	4.98314e-12	1.64673e-07	radial glia	2.6416e-11
Dctn2	ENSMUST00000026479.10	0.509608	0.786	0.354	6.40139e-12	2.1154e-07	radial glia	N/A
2015-09-01	ENSMUST00000082437.9	0.517196	0.9	0.603	6.55382e-12	2.16577e-07	radial glia	4.05579e-09
Klf3	ENSMUST00000165536.7	0.276357	0.243	0.044	6.6193e-12	2.18741e-07	radial glia	1.94946e-19
Emx2	ENSMUST00000062216.3	0.319013	0.414	0.112	6.76548e-12	2.23572e-07	radial glia	1.59525e-07
Mcm5	ENSMUST00000164309.2	0.446764	0.3	0.069	7.71055e-12	2.54803e-07	radial glia	1.00233e-10
Rnaseh2c	ENSMUST00000025864.10	0.597383	0.786	0.419	7.71091e-12	2.54815e-07	radial glia	1.96154e-05
Cnp	ENSMUST00000103120.4	0.350646	0.271	0.055	7.87405e-12	2.60206e-07	radial glia	N/A
Tmem107	ENSMUST00000075980.11	0.301757	0.357	0.088	7.91931e-12	2.61702e-07	radial glia	9.07827e-09
Bcl7c	ENSMUST00000061468.8	0.368465	0.4	0.108	8.11943e-12	2.68315e-07	radial glia	N/A
Ptpmt1	ENSMUST00000111461.10	0.308836	0.3	0.065	8.28831e-12	2.73895e-07	radial glia	N/A
Fam162a	ENSMUST00000004057.8	0.558413	0.871	0.441	8.30996e-12	2.74611e-07	radial glia	2.82255e-06
Desi2	ENSMUST00000027783.13	0.38612	0.5	0.155	8.32948e-12	2.75256e-07	radial glia	0.00406577
Gcat	ENSMUST00000006544.8	0.302183	0.343	0.083	8.71702e-12	2.88063e-07	radial glia	N/A
RP24-176F12.14	ENSMUST00000184126.2	0.408228	0.686	0.26	8.89454e-12	2.93929e-07	radial glia	N/A
Ccs	ENSMUST00000037246.5	0.3852	0.457	0.136	1.02828e-11	3.39807e-07	radial glia	6.8036e-05
Ccdc58	ENSMUST00000164916.8	0.389898	0.514	0.167	1.06825e-11	3.53015e-07	radial glia	0.000104953
Tdp2	ENSMUST00000038039.2	0.321827	0.371	0.095	1.08545e-11	3.58696e-07	radial glia	N/A
Kif2c	ENSMUST00000065896.8	0.268471	0.186	0.027	1.1161e-11	3.68826e-07	radial glia	1.1344e-09
Gnb1	ENSMUST00000105616.9	0.301809	0.257	0.05	1.14055e-11	3.76905e-07	radial glia	N/A
Rrm2	ENSMUST00000020980.11	0.404875	0.457	0.137	1.18935e-11	3.93033e-07	radial glia	2.7247e-10
Ost4	ENSMUST00000132253.4	0.497587	0.486	0.161	1.21648e-11	4.01998e-07	radial glia	2.21176e-06
Mrpl17	ENSMUST00000124482.2	0.526849	0.771	0.373	1.40625e-11	4.64711e-07	radial glia	5.01597e-08
Cdca7	ENSMUST00000102691.10	0.299074	0.429	0.117	1.4439e-11	4.77151e-07	radial glia	N/A
Cks1b	ENSMUST00000029679.3	0.621573	0.643	0.273	1.4529e-11	4.80124e-07	radial glia	1.49611e-05
Ndufv3	ENSMUST00000046288.14	0.290739	0.286	0.061	1.46012e-11	4.82511e-07	radial glia	N/A
Mmp14	ENSMUST00000089688.5	0.354326	0.4	0.11	1.52759e-11	5.04808e-07	radial glia	4.0959e-14
Plk1	ENSMUST00000033154.7	0.409807	0.214	0.036	1.58122e-11	5.22531e-07	radial glia	3.87924e-07
Sbds	ENSMUST00000026387.10	0.410798	0.5	0.159	1.59309e-11	5.26454e-07	radial glia	1.50597e-05
RP23-184I13.7	ENSMUST00000193912.1	0.310045	0.271	0.057	1.60661e-11	5.30922e-07	radial glia	N/A
2310039H08Rik	ENSMUST00000071430.5	0.536874	0.729	0.324	2.08703e-11	6.89681e-07	radial glia	5.82578e-06
Gstz1	ENSMUST00000063117.9	0.279537	0.329	0.08	2.34762e-11	7.75795e-07	radial glia	N/A
Anp32b	ENSMUST00000102926.4	0.57094	0.8	0.46	2.47372e-11	8.17465e-07	radial glia	9.64288e-07
RP23-374K9.2	ENSMUST00000173192.1	0.665105	0.686	0.315	2.48026e-11	8.19627e-07	radial glia	N/A
Tmem218	ENSMUST00000034632.9	0.380704	0.343	0.086	2.77064e-11	9.15586e-07	radial glia	3.08549e-08
RP23-43G12.1	ENSMUST00000021676.11	0.452743	0.671	0.271	2.86099e-11	9.45443e-07	radial glia	N/A
Ssr3	ENSMUST00000029414.11	0.551573	0.629	0.259	3.2334e-11	1.06851e-06	radial glia	1.44357e-09
Racgap1	ENSMUST00000023756.11	0.496955	0.314	0.077	3.99718e-11	1.32091e-06	radial glia	1.5901e-06
Ddt	ENSMUST00000001716.7	0.627855	0.714	0.351	4.65676e-11	1.53887e-06	radial glia	1.64904e-08
RP24-458M20.2	ENSMUST00000096251.9	0.542119	0.757	0.392	4.83275e-11	1.59703e-06	radial glia	N/A
Pyurf	ENSMUST00000053386.5	0.322817	0.329	0.082	5.26277e-11	1.73914e-06	radial glia	N/A
Inhbb	ENSMUST00000038765.5	0.306382	0.2	0.034	5.87613e-11	1.94183e-06	radial glia	N/A
Sptssa	ENSMUST00000056228.7	0.476281	0.814	0.439	6.11722e-11	2.0215e-06	radial glia	1.13327e-07
Rps27l	ENSMUST00000040917.13	0.452869	0.929	0.762	6.42602e-11	2.12354e-06	radial glia	2.77278e-08
Pcbd2	ENSMUST00000124968.7	0.265126	0.271	0.058	6.78594e-11	2.24248e-06	radial glia	N/A
RP24-175N4.1	ENSMUST00000150459.2	0.374067	0.386	0.109	7.44231e-11	2.45939e-06	radial glia	N/A
Tspan7	ENSMUST00000076354.12	0.625095	0.471	0.171	7.54746e-11	2.49413e-06	radial glia	1.00614e-09
Abce1	ENSMUST00000080536.7	0.25185	0.329	0.082	7.70781e-11	2.54712e-06	radial glia	0.000208293
Ivd	ENSMUST00000028807.5	0.274166	0.243	0.049	8.25872e-11	2.72918e-06	radial glia	N/A
Gnpda2	ENSMUST00000031117.12	0.3032	0.357	0.094	8.42425e-11	2.78388e-06	radial glia	N/A
Cnn3	ENSMUST00000196671.1	0.272026	0.243	0.049	8.46341e-11	2.79682e-06	radial glia	2.74328e-18
Ezr	ENSMUST00000064234.6	0.437923	0.486	0.165	9.48212e-11	3.13346e-06	radial glia	1.08494e-08
Kpna2	ENSMUST00000018506.12	0.801757	0.429	0.144	1.08432e-10	3.58323e-06	radial glia	1.49808e-07
Mrfap1	ENSMUST00000068795.3	0.462307	0.971	0.845	1.23609e-10	4.08479e-06	radial glia	1.0136e-06
Arl2bp	ENSMUST00000034228.15	0.466137	0.729	0.325	1.28123e-10	4.23395e-06	radial glia	1.38396e-05
Orai1	ENSMUST00000121652.7	0.251251	0.2	0.034	1.38195e-10	4.56679e-06	radial glia	N/A
Akr7a5	ENSMUST00000073787.6	0.476337	0.614	0.26	1.4489e-10	4.78802e-06	radial glia	4.02356e-07
Tubb4b	ENSMUST00000043584.4	0.803356	0.857	0.582	1.46726e-10	4.84871e-06	radial glia	2.99307e-06
Rpl22l1	ENSMUST00000043867.10	0.496614	0.657	0.304	1.52127e-10	5.02721e-06	radial glia	1.37786e-22
Rab13	ENSMUST00000065418.6	0.257518	0.214	0.039	1.60611e-10	5.30755e-06	radial glia	N/A
Smim11	ENSMUST00000063641.10	0.469535	0.729	0.339	1.73295e-10	5.7267e-06	radial glia	3.01876e-07
Impdh2	ENSMUST00000081111.13	0.521107	0.771	0.439	1.74271e-10	5.75894e-06	radial glia	6.71069e-06
RP24-378G4.3	ENSMUST00000225083.1	0.268036	0.157	0.022	1.79519e-10	5.93239e-06	radial glia	N/A
Smarcb1	ENSMUST00000121304.1	0.42794	0.586	0.23	1.82228e-10	6.02192e-06	radial glia	N/A
Fam96a	ENSMUST00000034945.5	0.401068	0.714	0.303	1.82732e-10	6.03856e-06	radial glia	0.000495203
Snx3	ENSMUST00000019939.11	0.456635	0.886	0.595	1.87772e-10	6.20511e-06	radial glia	7.3484e-06
Trappc6a	ENSMUST00000002112.14	0.371997	0.371	0.105	1.93052e-10	6.37959e-06	radial glia	N/A
H19	ENSMUST00000136359.7	0.393399	0.129	0.014	2.01279e-10	6.65148e-06	radial glia	6.78473e-18
Mfap2	ENSMUST00000071977.8	0.592983	0.814	0.433	2.02033e-10	6.67639e-06	radial glia	0.000146454
Efnb1	ENSMUST00000052839.6	0.418867	0.471	0.156	2.19478e-10	7.25287e-06	radial glia	1.97945e-08
Siva1	ENSMUST00000021728.11	0.532408	0.7	0.344	2.22187e-10	7.34238e-06	radial glia	9.58768e-05
Hibadh	ENSMUST00000031788.8	0.354977	0.414	0.127	2.33803e-10	7.72625e-06	radial glia	N/A
Pttg1ip	ENSMUST00000009435.11	0.293954	0.357	0.098	2.60576e-10	8.61099e-06	radial glia	N/A
Lsm2	ENSMUST00000114011.10	0.510081	0.814	0.46	2.6837e-10	8.86857e-06	radial glia	0.00161322
Cd81	ENSMUST00000037941.9	0.605715	0.886	0.599	2.69e-10	8.88937e-06	radial glia	4.97911e-07
Styx	ENSMUST00000226873.1	0.367443	0.414	0.131	2.74277e-10	9.06377e-06	radial glia	N/A
Fundc2	ENSMUST00000033541.4	0.472274	0.657	0.278	2.74416e-10	9.06834e-06	radial glia	0.000334182
Adsl	ENSMUST00000023043.9	0.398842	0.357	0.103	2.76475e-10	9.13638e-06	radial glia	0.000278609
Fahd1	ENSMUST00000049642.4	0.263812	0.357	0.098	2.97895e-10	9.84424e-06	radial glia	N/A
RP23-40G2.3	ENSMUST00000125107.7	0.332059	0.329	0.087	3.07056e-10	1.0147e-05	radial glia	N/A
Naa50	ENSMUST00000161326.7	0.319039	0.429	0.134	3.21211e-10	1.06147e-05	radial glia	0.00189583
Gamt	ENSMUST00000105363.7	0.351782	0.329	0.089	3.21718e-10	1.06315e-05	radial glia	N/A
Tuba1b	ENSMUST00000077577.7	0.679211	0.971	0.823	3.39366e-10	1.12147e-05	radial glia	2.38601e-05
Pantr1	ENSMUST00000188153.6	0.462759	0.657	0.282	3.39812e-10	1.12294e-05	radial glia	0.0638586
Hsd17b12	ENSMUST00000028619.4	0.576675	0.6	0.277	3.55206e-10	1.17381e-05	radial glia	4.10136e-05
Nadk	ENSMUST00000105613.9	0.337855	0.429	0.135	3.81135e-10	1.2595e-05	radial glia	N/A
Mad2l1	ENSMUST00000116605.7	0.251296	0.229	0.046	4.00035e-10	1.32195e-05	radial glia	N/A
Hist2h2ac	ENSMUST00000090782.3	0.319315	0.214	0.041	4.32739e-10	1.43003e-05	radial glia	N/A
Sc5d	ENSMUST00000052725.14	0.313579	0.386	0.114	4.35381e-10	1.43876e-05	radial glia	N/A
Tmem55a	ENSMUST00000029875.3	0.371286	0.386	0.115	4.54955e-10	1.50344e-05	radial glia	N/A
Bet1	ENSMUST00000049166.4	0.310273	0.357	0.102	4.60879e-10	1.52302e-05	radial glia	N/A
RP23-207N5.1	ENSMUST00000182495.1	0.318873	0.3	0.076	4.78719e-10	1.58198e-05	radial glia	N/A
Nsmce4a	ENSMUST00000160289.8	0.450032	0.7	0.324	4.79653e-10	1.58506e-05	radial glia	0.00137997
Mrps14	ENSMUST00000135680.7	0.473473	0.857	0.569	4.96881e-10	1.64199e-05	radial glia	2.41306e-05
Pnrc2	ENSMUST00000030436.11	0.429435	0.514	0.184	5.0093e-10	1.65537e-05	radial glia	0.00108381
Slbp	ENSMUST00000057551.13	0.447932	0.571	0.225	5.02304e-10	1.65991e-05	radial glia	0.173685
Pole3	ENSMUST00000030091.9	0.418334	0.657	0.274	5.33506e-10	1.76303e-05	radial glia	0.00724257
G6pc3	ENSMUST00000078975.7	0.270734	0.3	0.075	5.78176e-10	1.91064e-05	radial glia	N/A
RP23-283M18.3	ENSMUST00000120369.1	0.330662	0.243	0.052	5.79184e-10	1.91397e-05	radial glia	N/A
Rrp15	ENSMUST00000001339.5	0.366727	0.443	0.149	5.84278e-10	1.9308e-05	radial glia	N/A
Mecr	ENSMUST00000030742.10	0.318403	0.314	0.082	6.32652e-10	2.09066e-05	radial glia	N/A
Hspd1	ENSMUST00000027123.14	0.558643	0.686	0.338	6.72639e-10	2.2228e-05	radial glia	0.00195201
Pantr1	ENSMUST00000180689.7	0.353733	0.471	0.161	7.14852e-10	2.3623e-05	radial glia	0.0638586
Nt5dc2	ENSMUST00000227096.1	0.388205	0.529	0.191	7.78552e-10	2.5728e-05	radial glia	6.67267e-06
Ccdc86	ENSMUST00000025639.6	0.399736	0.4	0.127	1.07906e-09	3.56587e-05	radial glia	N/A
Chmp4b	ENSMUST00000044277.9	0.506529	0.557	0.228	1.08506e-09	3.5857e-05	radial glia	2.48989e-06
Pcnp	ENSMUST00000114444.8	0.252133	0.386	0.114	1.0887e-09	3.59772e-05	radial glia	N/A
Hdac1	ENSMUST00000102597.4	0.307281	0.429	0.138	1.15532e-09	3.81788e-05	radial glia	8.48245e-07
Pfn1	ENSMUST00000018437.2	0.533478	0.857	0.547	1.38843e-09	4.58821e-05	radial glia	2.69875e-06
Timm8a1	ENSMUST00000054213.4	0.336875	0.571	0.22	1.55754e-09	5.14705e-05	radial glia	N/A
RP23-144K18.5	ENSMUST00000080517.13	0.319308	0.257	0.062	1.89595e-09	6.26535e-05	radial glia	N/A
Arl4a	ENSMUST00000146905.1	0.28152	0.3	0.078	2.02428e-09	6.68942e-05	radial glia	N/A
Eci2	ENSMUST00000021854.13	0.282359	0.443	0.147	2.14228e-09	7.07939e-05	radial glia	9.97096e-11
RP23-341M13.1	ENSMUST00000038830.9	0.310975	0.529	0.195	2.16978e-09	7.17024e-05	radial glia	N/A
Idh2	ENSMUST00000107384.9	0.468597	0.7	0.359	2.19122e-09	7.2411e-05	radial glia	0.000907227
Smim20	ENSMUST00000147148.4	0.292166	0.486	0.169	2.19327e-09	7.2479e-05	radial glia	N/A
Psph	ENSMUST00000031399.12	0.354298	0.271	0.07	2.41028e-09	7.96501e-05	radial glia	4.43893e-62
Dad1	ENSMUST00000022781.7	0.381507	0.957	0.755	2.61731e-09	8.64916e-05	radial glia	4.11373e-05
RP24-227L14.1	ENSMUST00000034464.7	0.383309	0.486	0.179	2.78801e-09	9.21325e-05	radial glia	N/A
Mapkap1	ENSMUST00000147337.7	0.266646	0.2	0.04	3.33553e-09	0.000110226	radial glia	N/A
Tpbg	ENSMUST00000098500.4	0.251318	0.129	0.017	3.34849e-09	0.000110654	radial glia	4.11373e-19
Gins4	ENSMUST00000033950.6	0.319818	0.543	0.207	3.69879e-09	0.00012223	radial glia	N/A
Derl2	ENSMUST00000143850.7	0.294701	0.3	0.082	4.49823e-09	0.000148648	radial glia	N/A
Olig1	ENSMUST00000056882.6	0.464376	0.114	0.013	4.59473e-09	0.000151838	radial glia	0.0122253
Bad	ENSMUST00000113423.9	0.282477	0.457	0.156	4.91064e-09	0.000162277	radial glia	N/A
Tmem134	ENSMUST00000169055.7	0.367648	0.429	0.147	4.94799e-09	0.000163511	radial glia	N/A
Rpl15	ENSMUST00000079419.11	0.358606	0.571	0.227	5.37314e-09	0.000177561	radial glia	N/A
RP24-214P19.2	ENSMUST00000112025.2	0.388321	0.471	0.178	5.37483e-09	0.000177617	radial glia	N/A
Hmgn3	ENSMUST00000185315.6	0.313342	0.229	0.052	5.71805e-09	0.000188959	radial glia	9.06645e-23
Schip1	ENSMUST00000170788.8	0.578179	0.529	0.228	5.84585e-09	0.000193182	radial glia	N/A
Lage3	ENSMUST00000015433.3	0.422987	0.657	0.311	6.1234e-09	0.000202354	radial glia	N/A
Eif4e2	ENSMUST00000113231.3	0.32198	0.371	0.117	6.31987e-09	0.000208847	radial glia	N/A
Ddx39	ENSMUST00000019576.14	0.462432	0.543	0.231	7.04149e-09	0.000232693	radial glia	0.0660117
Hsd17b10	ENSMUST00000026289.9	0.448328	0.829	0.49	7.14393e-09	0.000236078	radial glia	4.81094e-06
Erp44	ENSMUST00000030028.4	0.258904	0.343	0.103	8.31944e-09	0.000274924	radial glia	N/A
Pycr2	ENSMUST00000027802.8	0.401522	0.471	0.185	8.69687e-09	0.000287397	radial glia	N/A
Mocs2	ENSMUST00000166104.8	0.373002	0.371	0.12	8.71454e-09	0.000287981	radial glia	0.000901726
Pdcd10	ENSMUST00000161137.7	0.399027	0.557	0.235	8.78221e-09	0.000290217	radial glia	0.000886476
Cuta	ENSMUST00000025027.8	0.334911	0.457	0.163	8.82789e-09	0.000291727	radial glia	0.000985364
Srsf10	ENSMUST00000126641.1	0.29111	0.314	0.091	8.87786e-09	0.000293378	radial glia	0.500633
Tvp23b	ENSMUST00000014321.4	0.295819	0.314	0.092	9.60763e-09	0.000317494	radial glia	N/A
Hspa5	ENSMUST00000028222.12	0.442624	0.643	0.288	1.05543e-08	0.000348778	radial glia	0.00835721
CAAA01194877.2	ENSMUST00000213137.1	0.289811	0.2	0.042	1.05762e-08	0.000349502	radial glia	N/A
Morn2	ENSMUST00000061703.9	0.323579	0.286	0.079	1.06271e-08	0.000351185	radial glia	7.29599e-12
Ak2	ENSMUST00000102604.10	0.360447	0.614	0.272	1.06909e-08	0.000353292	radial glia	0.000928027
Hnrnpf	ENSMUST00000035493.13	0.514052	0.771	0.45	1.08402e-08	0.000358226	radial glia	3.3854e-11
Pgam1	ENSMUST00000011896.6	0.25276	0.314	0.09	1.14021e-08	0.000376795	radial glia	4.50757e-15
Paics	ENSMUST00000031160.15	0.475447	0.614	0.288	1.20738e-08	0.00039899	radial glia	3.31953e-05
Ran	ENSMUST00000031383.13	0.387604	0.957	0.911	1.34206e-08	0.000443496	radial glia	3.11713e-06
Calu	ENSMUST00000031779.16	0.286693	0.257	0.066	1.43831e-08	0.000475305	radial glia	6.08877e-08
Srek1ip1	ENSMUST00000022230.14	0.331018	0.457	0.171	1.45598e-08	0.000481142	radial glia	0.010011
Dph3	ENSMUST00000067955.11	0.369882	0.6	0.259	1.49179e-08	0.000492977	radial glia	0.0226163
Hat1	ENSMUST00000028408.2	0.379528	0.471	0.178	1.51866e-08	0.000501857	radial glia	0.000400325
Rps20	ENSMUST00000138502.1	0.263657	1	0.997	1.54169e-08	0.000509466	radial glia	1.87472e-05
Swi5	ENSMUST00000183946.7	0.435494	0.914	0.664	1.57091e-08	0.000519121	radial glia	1.71375e-06
Txn1	ENSMUST00000030051.5	0.498047	0.929	0.828	1.78142e-08	0.00058869	radial glia	0.000201597
Ech1	ENSMUST00000066264.12	0.369076	0.643	0.284	1.78722e-08	0.000590605	radial glia	0.00352981
Tmbim6	ENSMUST00000023749.14	0.495916	0.671	0.352	2.06217e-08	0.000681465	radial glia	7.20864e-06
Nr2f1	ENSMUST00000091458.12	0.27807	0.414	0.142	2.08003e-08	0.000687367	radial glia	N/A
Hist1h1e	ENSMUST00000062045.3	0.666149	0.729	0.339	2.08831e-08	0.000690102	radial glia	0.00158303
RP23-387F9.3	ENSMUST00000117299.8	0.501882	0.886	0.681	2.2362e-08	0.000738976	radial glia	N/A
Hnrnpf	ENSMUST00000177570.1	0.29667	0.457	0.164	2.37336e-08	0.000784301	radial glia	3.3854e-11
Med21	ENSMUST00000032429.8	0.35109	0.671	0.318	2.53278e-08	0.000836981	radial glia	N/A
RP23-341K9.1	ENSMUST00000020341.8	0.31046	0.486	0.189	2.56774e-08	0.000848534	radial glia	N/A
Dmrta2	ENSMUST00000061187.3	0.262745	0.257	0.065	2.60663e-08	0.000861387	radial glia	1.22744e-09
Ccdc90b	ENSMUST00000032842.12	0.290307	0.343	0.108	2.62561e-08	0.000867658	radial glia	N/A
Hmgcs1	ENSMUST00000224188.1	0.41286	0.4	0.148	2.62628e-08	0.00086788	radial glia	2.58973e-10
Echs1	ENSMUST00000026538.12	0.457776	0.714	0.391	2.79588e-08	0.000923926	radial glia	0.0004754
Emc8	ENSMUST00000034277.13	0.344946	0.557	0.237	3.03958e-08	0.00100446	radial glia	N/A
Cnep1r1	ENSMUST00000095214.9	0.312799	0.314	0.095	3.14203e-08	0.00103832	radial glia	N/A
Rangrf	ENSMUST00000038644.4	0.366197	0.414	0.154	3.14713e-08	0.00104	radial glia	4.90911e-05
Rpl8	ENSMUST00000004072.9	0.292522	1	0.981	3.36445e-08	0.00111182	radial glia	7.07379e-08
Rpl8	ENSMUST00000229183.1	0.410895	1	0.88	3.40677e-08	0.0011258	radial glia	7.07379e-08
Dtymk	ENSMUST00000112890.2	0.411095	0.671	0.321	3.44652e-08	0.00113894	radial glia	4.34124e-08
Pole4	ENSMUST00000095786.5	0.347658	0.629	0.287	3.47212e-08	0.0011474	radial glia	0.000122576
Rpl15	ENSMUST00000100799.8	0.256528	0.357	0.116	3.55851e-08	0.00117595	radial glia	N/A
Tpm4	ENSMUST00000003575.9	0.412629	0.514	0.212	3.58002e-08	0.00118305	radial glia	5.3739e-05
Qdpr	ENSMUST00000015950.11	0.294665	0.529	0.209	3.6751e-08	0.00121447	radial glia	N/A
Tnfaip1	ENSMUST00000108277.2	0.252449	0.357	0.117	3.76505e-08	0.0012442	radial glia	N/A
Pdcd5	ENSMUST00000118501.7	0.438418	0.9	0.591	3.83446e-08	0.00126713	radial glia	8.80833e-07
Tprgl	ENSMUST00000030896.14	0.48435	0.657	0.333	4.48601e-08	0.00148245	radial glia	0.00701662
Higd1a	ENSMUST00000060251.7	0.480663	0.729	0.394	4.69524e-08	0.00155159	radial glia	3.60709e-06
Krtcap2	ENSMUST00000040888.11	0.453038	0.914	0.602	4.86085e-08	0.00160632	radial glia	0.00153108
Acad9	ENSMUST00000011492.14	0.335038	0.343	0.115	5.06399e-08	0.00167345	radial glia	N/A
Emc2	ENSMUST00000022962.7	0.377456	0.471	0.186	5.27931e-08	0.0017446	radial glia	0.0344277
Jpt2	ENSMUST00000024981.7	0.251126	0.357	0.118	5.52374e-08	0.00182538	radial glia	N/A
Ggh	ENSMUST00000098242.3	0.319909	0.329	0.106	5.54108e-08	0.00183111	radial glia	N/A
Prdx3	ENSMUST00000025961.6	0.278645	0.429	0.155	6.02993e-08	0.00199265	radial glia	N/A
Elavl1	ENSMUST00000098950.5	0.391414	0.543	0.246	6.22146e-08	0.00205594	radial glia	0.921645
Sypl	ENSMUST00000020885.12	0.314795	0.3	0.092	6.33494e-08	0.00209345	radial glia	4.88031e-07
Serp1	ENSMUST00000029385.8	0.333586	0.671	0.309	6.58e-08	0.00217443	radial glia	0.0576221
Npc2	ENSMUST00000021668.9	0.378291	0.914	0.628	7.08529e-08	0.00234141	radial glia	0.000936641
Cnbp	ENSMUST00000032138.14	0.361841	0.586	0.255	8.06271e-08	0.0026644	radial glia	2.22255e-07
Casc5	ENSMUST00000028799.11	0.256697	0.171	0.035	8.33948e-08	0.00275586	radial glia	0.000100681
Ube2f	ENSMUST00000178627.7	0.329244	0.4	0.146	8.43849e-08	0.00278858	radial glia	N/A
Hnrnpf	ENSMUST00000180020.7	0.392027	0.414	0.157	8.66588e-08	0.00286373	radial glia	3.3854e-11
Ssr4	ENSMUST00000002090.2	0.322824	0.457	0.177	8.70564e-08	0.00287687	radial glia	N/A
Dtd2	ENSMUST00000021339.7	0.252873	0.2	0.047	8.83805e-08	0.00292062	radial glia	N/A
RP23-338E5.2	ENSMUST00000152147.7	0.367035	0.757	0.417	9.22561e-08	0.0030487	radial glia	N/A
Cenpw	ENSMUST00000099985.5	0.397085	0.371	0.135	9.38199e-08	0.00310037	radial glia	0.0130155
Tmem14c	ENSMUST00000021790.6	0.44467	0.686	0.363	9.4161e-08	0.00311164	radial glia	0.0024158
Dars	ENSMUST00000027602.14	0.355788	0.429	0.171	9.58308e-08	0.00316682	radial glia	1.57034e-06
Fam173a	ENSMUST00000072735.7	0.250072	0.257	0.07	9.87831e-08	0.00326439	radial glia	N/A
Slc25a3	ENSMUST00000076694.12	0.33187	0.971	0.83	1.01313e-07	0.003348	radial glia	0.0115541
Urm1	ENSMUST00000091142.3	0.253266	0.514	0.202	1.01486e-07	0.0033537	radial glia	N/A
Chchd5	ENSMUST00000035481.4	0.309261	0.329	0.108	1.08913e-07	0.00359915	radial glia	N/A
Med25	ENSMUST00000003049.7	0.421618	0.386	0.145	1.09846e-07	0.00362998	radial glia	7.54988e-05
Ran	ENSMUST00000111343.1	0.453209	0.614	0.315	1.11293e-07	0.00367777	radial glia	3.11713e-06
Acot13	ENSMUST00000006900.6	0.313294	0.571	0.253	1.15464e-07	0.00381562	radial glia	N/A
Arl6ip6	ENSMUST00000028336.6	0.364358	0.443	0.171	1.18129e-07	0.0039037	radial glia	0.00279093
St13	ENSMUST00000172107.7	0.376143	0.586	0.274	1.26475e-07	0.0041795	radial glia	0.0568681
Skp2	ENSMUST00000096482.9	0.2604	0.229	0.059	1.28375e-07	0.00424227	radial glia	N/A
Pcyt2	ENSMUST00000026129.15	0.264237	0.229	0.06	1.33426e-07	0.00440921	radial glia	N/A
RP24-221D13.1	ENSMUST00000001242.8	0.385341	0.443	0.175	1.39867e-07	0.00462204	radial glia	N/A
Ptbp1	ENSMUST00000165704.7	0.257869	0.243	0.066	1.47763e-07	0.00488297	radial glia	7.5158e-11
Cd320	ENSMUST00000002379.14	0.251972	0.457	0.177	1.6242e-07	0.00536733	radial glia	N/A
Cib1	ENSMUST00000065163.14	0.25092	0.257	0.074	1.63618e-07	0.00540693	radial glia	N/A
Alg14	ENSMUST00000039442.11	0.257279	0.229	0.061	1.79839e-07	0.00594295	radial glia	N/A
Ddrgk1	ENSMUST00000089559.10	0.345863	0.557	0.25	1.80362e-07	0.00596026	radial glia	0.277705
Rpl14	ENSMUST00000165532.2	0.281115	1	0.989	1.83292e-07	0.00605707	radial glia	1.12672e-09
Ahcy	ENSMUST00000054607.15	0.265936	0.4	0.147	1.91403e-07	0.00632511	radial glia	N/A
Fam213a	ENSMUST00000022317.14	0.278863	0.329	0.111	2.04319e-07	0.00675193	radial glia	N/A
Lhx2	ENSMUST00000000253.5	0.40537	0.5	0.229	2.04474e-07	0.00675706	radial glia	0.0550811
Mrpl33	ENSMUST00000031024.13	0.444779	0.8	0.508	2.07069e-07	0.00684281	radial glia	7.9789e-09
RP23-65G17.3	ENSMUST00000191816.1	0.36967	0.557	0.249	2.09256e-07	0.00691509	radial glia	N/A
Unc119	ENSMUST00000002127.13	0.321156	0.514	0.228	2.18795e-07	0.00723029	radial glia	N/A
Cnih4	ENSMUST00000134115.7	0.313357	0.629	0.289	2.19966e-07	0.007269	radial glia	0.00226418
Ltv1	ENSMUST00000019950.5	0.271263	0.243	0.067	2.31663e-07	0.00765552	radial glia	N/A
Mettl1	ENSMUST00000006915.13	0.299263	0.357	0.126	2.6259e-07	0.00867756	radial glia	0.000666682
Fam58b	ENSMUST00000059468.5	0.285822	0.5	0.208	2.91722e-07	0.00964024	radial glia	N/A
Cisd3	ENSMUST00000107583.2	0.255412	0.157	0.032	2.91912e-07	0.00964651	radial glia	N/A
Rab9	ENSMUST00000112091.8	0.370902	0.6	0.284	3.10463e-07	0.0102596	radial glia	0.00480303
Kif22	ENSMUST00000032915.7	0.27243	0.243	0.068	3.68121e-07	0.0121649	radial glia	0.00494172
Rrs1	ENSMUST00000072079.8	0.285022	0.571	0.259	3.75449e-07	0.0124071	radial glia	N/A
Eif1ax	ENSMUST00000087143.6	0.364551	0.886	0.58	3.82856e-07	0.0126519	radial glia	0.0330888
Samm50	ENSMUST00000023071.7	0.326843	0.657	0.32	4.01273e-07	0.0132605	radial glia	0.0205019
Xrcc1	ENSMUST00000063249.8	0.266532	0.457	0.181	4.08947e-07	0.0135141	radial glia	N/A
H2afx	ENSMUST00000052686.3	0.631266	0.686	0.417	4.28213e-07	0.0141507	radial glia	1
Prmt5	ENSMUST00000023873.11	0.26112	0.486	0.197	4.28393e-07	0.0141567	radial glia	N/A
Ruvbl1	ENSMUST00000032165.15	0.328338	0.714	0.388	4.36887e-07	0.0144374	radial glia	0.0118985
Tbrg1	ENSMUST00000126062.1	0.303608	0.343	0.121	4.84395e-07	0.0160073	radial glia	1.00547e-07
Cfap20	ENSMUST00000034249.7	0.294942	0.514	0.22	5.3183e-07	0.0175748	radial glia	N/A
RP23-239I17.4	ENSMUST00000195792.1	0.327796	0.386	0.147	5.50484e-07	0.0181913	radial glia	N/A
Fjx1	ENSMUST00000099678.4	0.427901	0.529	0.225	5.5464e-07	0.0183286	radial glia	0.0704753
Tceal8	ENSMUST00000060101.9	0.367689	0.857	0.487	5.59575e-07	0.0184917	radial glia	0.00480661
Mphosph10	ENSMUST00000205516.1	0.251839	0.357	0.128	5.6787e-07	0.0187658	radial glia	N/A
RP23-197G3.2	ENSMUST00000181584.1	0.33516	0.614	0.288	5.90239e-07	0.019505	radial glia	N/A
Cdh2	ENSMUST00000025166.13	0.269883	0.3	0.1	5.97077e-07	0.019731	radial glia	0.274502
Nsdhl	ENSMUST00000033715.4	0.272833	0.386	0.147	6.28836e-07	0.0207805	radial glia	N/A
Dpysl4	ENSMUST00000026551.14	0.291784	0.357	0.13	6.38303e-07	0.0210934	radial glia	N/A
Cdo1	ENSMUST00000035804.7	0.293439	0.357	0.127	6.95832e-07	0.0229945	radial glia	0.138521
Stoml2	ENSMUST00000030169.14	0.304914	0.629	0.317	7.17001e-07	0.023694	radial glia	N/A
Ift57	ENSMUST00000046777.10	0.26057	0.329	0.115	7.32541e-07	0.0242076	radial glia	0.000266998
Mcm7	ENSMUST00000000505.15	0.363201	0.429	0.176	7.57295e-07	0.0250256	radial glia	N/A
Pih1d1	ENSMUST00000210139.1	0.254365	0.371	0.139	7.62675e-07	0.0252034	radial glia	N/A
Mesdc2	ENSMUST00000094215.9	0.358286	0.443	0.186	7.75058e-07	0.0256126	radial glia	N/A
Mpst	ENSMUST00000229739.1	0.317142	0.614	0.302	8.32756e-07	0.0275193	radial glia	N/A
Srsf6	ENSMUST00000130411.6	0.366522	0.829	0.512	9.08631e-07	0.0300266	radial glia	N/A
Taf12	ENSMUST00000030731.10	0.296146	0.471	0.199	9.77834e-07	0.0323135	radial glia	N/A
RP23-128A11.5	ENSMUST00000075723.6	0.25484	1	0.978	1.07001e-06	0.0353595	radial glia	N/A
Rtn4	ENSMUST00000078830.10	0.26755	0.457	0.186	1.08953e-06	0.0360045	radial glia	N/A
Snrpb	ENSMUST00000103199.8	0.369707	0.929	0.817	1.12915e-06	0.0373139	radial glia	0.00034621
Thoc7	ENSMUST00000065865.9	0.348827	0.571	0.273	1.20174e-06	0.0397126	radial glia	0.00394235
Exosc5	ENSMUST00000079634.7	0.297945	0.4	0.161	1.2224e-06	0.0403953	radial glia	N/A
Ranbp1	ENSMUST00000115645.9	0.388667	0.9	0.784	1.24379e-06	0.0411023	radial glia	9.728e-07
Pgp	ENSMUST00000053024.6	0.282085	0.514	0.228	1.29861e-06	0.0429139	radial glia	N/A
Ppib	ENSMUST00000034947.6	0.352532	0.929	0.706	1.33237e-06	0.0440296	radial glia	0.113444
Lsm4	ENSMUST00000034311.14	0.357085	0.957	0.716	1.47253e-06	0.0486611	radial glia	0.00418272
Ssbp1	ENSMUST00000114779.8	0.311	0.443	0.192	1.56085e-06	0.05158	radial glia	N/A
Aurka	ENSMUST00000109140.9	0.296977	0.186	0.048	1.56913e-06	0.0518536	radial glia	0.0465726
Ppp1r2	ENSMUST00000060188.13	0.25307	0.486	0.206	1.60134e-06	0.0529178	radial glia	N/A
Ppie	ENSMUST00000030404.4	0.251928	0.386	0.148	1.64218e-06	0.0542675	radial glia	N/A
Sem1	ENSMUST00000041111.9	0.298085	1	0.904	1.95506e-06	0.0646068	radial glia	N/A
Sfr1	ENSMUST00000099353.4	0.383592	0.786	0.506	1.96021e-06	0.0647772	radial glia	2.12985e-07
Tex261	ENSMUST00000014892.7	0.353871	0.543	0.271	1.96198e-06	0.0648355	radial glia	0.948536
Pts	ENSMUST00000034570.6	0.271094	0.314	0.113	2.04313e-06	0.0675173	radial glia	N/A
Rfc2	ENSMUST00000023867.7	0.401729	0.586	0.295	2.06842e-06	0.0683529	radial glia	0.185726
RP23-289H16.2	ENSMUST00000109057.7	0.271964	0.271	0.089	2.31269e-06	0.0764251	radial glia	N/A
Tfg	ENSMUST00000065515.13	0.288874	0.571	0.281	2.72525e-06	0.0900585	radial glia	N/A
Txndc12	ENSMUST00000030296.8	0.372827	0.514	0.261	2.74858e-06	0.0908294	radial glia	N/A
Iscu	ENSMUST00000026937.11	0.254543	0.571	0.27	2.78846e-06	0.0921475	radial glia	N/A
Commd1	ENSMUST00000159081.7	0.33042	0.743	0.422	2.79977e-06	0.0925213	radial glia	0.006517
Emc7	ENSMUST00000069747.5	0.282851	0.471	0.213	2.97022e-06	0.0981538	radial glia	N/A
Emg1	ENSMUST00000004379.7	0.413949	0.814	0.555	3.04112e-06	0.100497	radial glia	0.104723
Anp32e	ENSMUST00000165307.7	0.434735	0.614	0.339	3.04892e-06	0.100755	radial glia	0.360429
Atp1b1	ENSMUST00000027863.12	0.42554	0.429	0.185	3.17405e-06	0.10489	radial glia	0.226462
Cby1	ENSMUST00000023064.8	0.345926	0.771	0.428	3.17571e-06	0.104945	radial glia	0.135036
Rbbp7	ENSMUST00000033720.11	0.348352	0.529	0.273	3.43877e-06	0.113638	radial glia	0.00174234
Snx17	ENSMUST00000031029.14	0.350977	0.643	0.35	3.48819e-06	0.115271	radial glia	0.115285
Atraid	ENSMUST00000013766.12	0.314551	0.729	0.395	3.52224e-06	0.116396	radial glia	N/A
Actl6a	ENSMUST00000029214.13	0.302069	0.529	0.25	3.69269e-06	0.122029	radial glia	N/A
Sarnp	ENSMUST00000105230.3	0.3086	0.7	0.374	3.69409e-06	0.122075	radial glia	N/A
Pdlim7	ENSMUST00000069968.12	0.28948	0.571	0.267	4.04551e-06	0.133688	radial glia	0.657513
Lsm5	ENSMUST00000170382.4	0.316687	0.657	0.348	4.0569e-06	0.134064	radial glia	N/A
Pex13	ENSMUST00000020523.3	0.290792	0.414	0.174	4.07535e-06	0.134674	radial glia	N/A
Alyref	ENSMUST00000026125.2	0.273335	0.443	0.195	4.23579e-06	0.139976	radial glia	N/A
Aldoa	ENSMUST00000032934.11	0.527449	0.786	0.508	4.66843e-06	0.154273	radial glia	0.252811
Igfbp2	ENSMUST00000047328.10	0.395573	0.757	0.482	4.89324e-06	0.161702	radial glia	0.0161011
Wdr18	ENSMUST00000045247.8	0.253333	0.543	0.261	4.90186e-06	0.161987	radial glia	N/A
Dnajc9	ENSMUST00000022345.6	0.432774	0.629	0.373	5.2339e-06	0.17296	radial glia	0.805671
Aamp	ENSMUST00000006462.13	0.326047	0.743	0.433	5.37602e-06	0.177656	radial glia	N/A
Gm2a	ENSMUST00000000608.7	0.263273	0.214	0.066	5.51384e-06	0.18221	radial glia	4.14039e-05
Lhfp	ENSMUST00000059562.13	0.284058	0.214	0.064	5.55282e-06	0.183499	radial glia	N/A
Cnbp	ENSMUST00000204653.2	0.376795	0.8	0.504	5.58752e-06	0.184645	radial glia	2.22255e-07
Ift22	ENSMUST00000200157.4	0.251516	0.529	0.248	5.66093e-06	0.187071	radial glia	N/A
Tomm5	ENSMUST00000107810.2	0.354602	0.757	0.471	6.01679e-06	0.198831	radial glia	N/A
Myg1	ENSMUST00000113682.8	0.254621	0.471	0.216	6.26679e-06	0.207092	radial glia	N/A
Snrnp25	ENSMUST00000039601.9	0.25407	0.543	0.27	6.64308e-06	0.219527	radial glia	N/A
Vrk3	ENSMUST00000002275.14	0.26606	0.3	0.111	6.67409e-06	0.220552	radial glia	N/A
Gfer	ENSMUST00000046839.8	0.299531	0.443	0.196	6.7335e-06	0.222515	radial glia	N/A
Mrps21	ENSMUST00000072587.4	0.338566	0.657	0.324	6.89873e-06	0.227975	radial glia	N/A
Rpl29	ENSMUST00000059802.6	0.273629	0.643	0.338	7.31994e-06	0.241895	radial glia	N/A
Umps	ENSMUST00000023510.6	0.314189	0.257	0.088	7.90307e-06	0.261165	radial glia	0.030535
Sqle	ENSMUST00000022977.13	0.332227	0.557	0.279	7.96306e-06	0.263147	radial glia	0.147657
Tecr	ENSMUST00000019382.16	0.406562	0.843	0.575	8.15115e-06	0.269363	radial glia	N/A
Marc2	ENSMUST00000068725.9	0.30704	0.471	0.224	8.30368e-06	0.274403	radial glia	N/A
Sar1b	ENSMUST00000020653.5	0.348679	0.7	0.408	8.86893e-06	0.293083	radial glia	N/A
Npm1	ENSMUST00000075641.9	0.273744	0.957	0.88	9.47189e-06	0.313008	radial glia	6.03198e-05
Oxa1l	ENSMUST00000000985.6	0.250271	0.529	0.252	9.88705e-06	0.326728	radial glia	N/A
Med9	ENSMUST00000081980.6	0.285483	0.571	0.286	9.90441e-06	0.327301	radial glia	N/A
Sf3b5	ENSMUST00000105139.4	0.274141	0.929	0.642	9.98968e-06	0.330119	radial glia	N/A
Taf10	ENSMUST00000141116.1	0.376074	0.529	0.289	1.03761e-05	0.342889	radial glia	N/A
Atp5e	ENSMUST00000016396.7	0.287347	1	0.891	1.05219e-05	0.347706	radial glia	6.49299e-05
RP24-202L5.2	ENSMUST00000019506.8	0.287779	0.971	0.758	1.08856e-05	0.359726	radial glia	N/A
Itm2c	ENSMUST00000027425.15	0.278592	0.457	0.207	1.09214e-05	0.36091	radial glia	N/A
Dnajc15	ENSMUST00000226459.1	0.317421	0.6	0.306	1.132e-05	0.374081	radial glia	N/A
Mpg	ENSMUST00000020528.13	0.285683	0.371	0.159	1.14304e-05	0.37773	radial glia	N/A
Npm3	ENSMUST00000070215.7	0.385879	0.643	0.398	1.21375e-05	0.401096	radial glia	0.396786
Spr	ENSMUST00000045986.7	0.294968	0.4	0.176	1.26044e-05	0.416525	radial glia	N/A
Tyms	ENSMUST00000026846.10	0.290327	0.357	0.148	1.28495e-05	0.424624	radial glia	N/A
Brix1	ENSMUST00000022855.11	0.302222	0.486	0.243	1.33996e-05	0.442802	radial glia	N/A
Mrpl57	ENSMUST00000022538.4	0.317466	0.6	0.324	1.38222e-05	0.456769	radial glia	N/A
Acaa1a	ENSMUST00000039784.11	0.273995	0.671	0.366	1.40407e-05	0.463988	radial glia	N/A
Ict1	ENSMUST00000153983.7	0.267277	0.729	0.402	1.46943e-05	0.485588	radial glia	N/A
Nme3	ENSMUST00000024978.6	0.286449	0.443	0.204	1.53029e-05	0.505701	radial glia	N/A
Mydgf	ENSMUST00000019723.7	0.373635	0.629	0.333	1.59137e-05	0.525885	radial glia	0.53535
Tmem167	ENSMUST00000161568.7	0.328418	0.7	0.403	1.61631e-05	0.534124	radial glia	1
Ddx39b	ENSMUST00000173731.7	0.266823	0.543	0.266	1.68884e-05	0.558094	radial glia	N/A
Sap30	ENSMUST00000034022.3	0.384458	0.643	0.407	1.92356e-05	0.635661	radial glia	1
Nap1l1	ENSMUST00000217908.1	0.25649	0.429	0.196	1.93213e-05	0.638491	radial glia	0.00163751
Cnih1	ENSMUST00000015903.11	0.28719	0.629	0.345	1.96765e-05	0.650229	radial glia	N/A
Exosc8	ENSMUST00000029316.15	0.321871	0.486	0.248	1.98246e-05	0.655123	radial glia	N/A
Eif3i	ENSMUST00000102593.10	0.321394	0.929	0.705	2.05754e-05	0.679934	radial glia	0.0113057
Rbmxl1	ENSMUST00000211719.1	0.362979	0.714	0.495	2.14711e-05	0.709533	radial glia	1
Erp29	ENSMUST00000130451.1	0.297893	0.771	0.531	2.20999e-05	0.730315	radial glia	N/A
Maged2	ENSMUST00000112699.8	0.328487	0.443	0.21	2.36307e-05	0.780899	radial glia	1
Rcn2	ENSMUST00000114276.2	0.391538	0.586	0.308	2.47326e-05	0.817313	radial glia	N/A
Lamp1	ENSMUST00000033824.7	0.313348	0.829	0.543	2.52326e-05	0.833837	radial glia	9.49951e-05
Suclg1	ENSMUST00000064740.8	0.289363	0.8	0.501	2.55188e-05	0.843294	radial glia	N/A
Ppp1r35	ENSMUST00000031739.5	0.404431	0.471	0.23	2.59748e-05	0.858364	radial glia	N/A
Swi5	ENSMUST00000050410.10	0.299144	0.9	0.669	2.89817e-05	0.95773	radial glia	1.71375e-06
Utp11	ENSMUST00000030738.7	0.260547	0.629	0.335	3.1839e-05	1	radial glia	N/A
RP23-387F9.3	ENSMUST00000102647.9	0.288521	0.529	0.275	3.23978e-05	1	radial glia	N/A
Mrpl51	ENSMUST00000032485.6	0.296843	0.814	0.508	3.31122e-05	1	radial glia	N/A
Spcs1	ENSMUST00000226782.1	0.294237	0.543	0.284	3.75211e-05	1	radial glia	0.718684
Osgep	ENSMUST00000159292.7	0.262909	0.571	0.298	3.78393e-05	1	radial glia	N/A
Mrpl42	ENSMUST00000218893.1	0.267267	0.914	0.591	3.93355e-05	1	radial glia	N/A
Rbbp4	ENSMUST00000102598.3	0.257349	0.529	0.269	4.1327e-05	1	radial glia	N/A
Hdgf	ENSMUST00000005017.14	0.365441	0.757	0.502	4.18933e-05	1	radial glia	0.02998
RP23-168E14.7	ENSMUST00000181361.1	0.504371	0.486	0.247	4.21975e-05	1	radial glia	N/A
Hist1h1b	ENSMUST00000080511.2	0.368403	0.286	0.11	4.2478e-05	1	radial glia	N/A
RP23-155A10.1	ENSMUST00000019833.4	0.294641	0.757	0.506	5.31295e-05	1	radial glia	N/A
Ssu72	ENSMUST00000030905.8	0.284012	0.757	0.5	5.38781e-05	1	radial glia	0.221538
Fxn	ENSMUST00000081333.10	0.252504	0.386	0.176	5.96931e-05	1	radial glia	2.48176e-06
Polr1d	ENSMUST00000110557.4	0.276534	0.786	0.506	6.54564e-05	1	radial glia	N/A
Rpl36a-ps3	ENSMUST00000120093.1	0.275898	0.5	0.261	6.81353e-05	1	radial glia	N/A
Lpcat1	ENSMUST00000022099.14	0.277128	0.3	0.127	7.15319e-05	1	radial glia	N/A
Elof1	ENSMUST00000013966.7	0.256908	0.8	0.53	8.16918e-05	1	radial glia	N/A
Hnrnpa3	ENSMUST00000111962.7	0.289162	0.586	0.343	9.0965e-05	1	radial glia	N/A
Srsf2	ENSMUST00000092404.12	0.382239	0.857	0.748	9.11952e-05	1	radial glia	1
H1f0	ENSMUST00000180086.2	0.252425	0.829	0.642	9.47942e-05	1	radial glia	N/A
Ube2d3	ENSMUST00000197859.4	0.297381	0.8	0.548	0.000105792	1	radial glia	N/A
Jtb	ENSMUST00000029546.14	0.263996	0.643	0.372	0.000108006	1	radial glia	N/A
Cdc42	ENSMUST00000051477.12	0.356263	0.8	0.591	0.000115458	1	radial glia	N/A
Cnbp	ENSMUST00000113619.7	0.332792	0.629	0.376	0.000127936	1	radial glia	2.22255e-07
Yae1d1	ENSMUST00000099735.5	0.280577	0.586	0.322	0.000133227	1	radial glia	N/A
Bloc1s1	ENSMUST00000026405.9	0.323518	0.957	0.741	0.000145617	1	radial glia	N/A
Rpl10a-ps1	ENSMUST00000120360.1	0.265277	0.943	0.819	0.00014572	1	radial glia	N/A
Diablo	ENSMUST00000111587.9	0.309377	0.557	0.317	0.000161862	1	radial glia	N/A
Dut	ENSMUST00000051605.8	0.38189	0.629	0.425	0.000163348	1	radial glia	1
Ifitm2	ENSMUST00000081649.9	0.367229	0.343	0.16	0.000170898	1	radial glia	N/A
Stub1	ENSMUST00000044911.8	0.291904	0.886	0.587	0.000171389	1	radial glia	0.609833
Fkbp3	ENSMUST00000021332.9	0.300084	0.9	0.735	0.00017445	1	radial glia	0.0794775
Nedd4	ENSMUST00000034740.14	0.251102	0.514	0.286	0.000186738	1	radial glia	0.000130357
Rpl36a	ENSMUST00000113211.7	0.311327	0.814	0.577	0.00020285	1	radial glia	N/A
Capns1	ENSMUST00000126116.2	0.285791	0.643	0.375	0.00021948	1	radial glia	0.0607219
Jun	ENSMUST00000107094.1	0.427199	0.9	0.668	0.000219582	1	radial glia	1
Ostc	ENSMUST00000043937.8	0.282996	0.743	0.532	0.000238994	1	radial glia	N/A
Pdia6	ENSMUST00000057288.5	0.351906	0.757	0.55	0.000242654	1	radial glia	0.89354
Ndufa12	ENSMUST00000179990.7	0.281138	0.814	0.599	0.000251661	1	radial glia	0.00685396
Gdi2	ENSMUST00000223396.1	0.336658	0.843	0.715	0.000286343	1	radial glia	0.488821
Ccdc12	ENSMUST00000019803.8	0.260448	0.743	0.514	0.000293289	1	radial glia	N/A
Rpl7l1	ENSMUST00000078286.5	0.282956	0.614	0.368	0.000309016	1	radial glia	N/A
Acp1	ENSMUST00000062740.14	0.27425	0.6	0.363	0.000337898	1	radial glia	N/A
Immp1l	ENSMUST00000037499.5	0.266576	0.571	0.359	0.000347675	1	radial glia	N/A
Chchd10	ENSMUST00000058906.6	0.272455	0.171	0.062	0.000366299	1	radial glia	N/A
Psenen	ENSMUST00000043898.7	0.313117	0.757	0.567	0.000386394	1	radial glia	N/A
Ebna1bp2	ENSMUST00000030501.14	0.298525	0.686	0.479	0.000407783	1	radial glia	N/A
Uqcr10	ENSMUST00000058407.5	0.254768	0.914	0.752	0.000452612	1	radial glia	0.00830422
Hnrnpk	ENSMUST00000224182.1	0.340028	0.757	0.602	0.000468618	1	radial glia	N/A
Spcs1	ENSMUST00000186131.6	0.258803	0.5	0.281	0.000492216	1	radial glia	0.718684
D030056L22Rik	ENSMUST00000062753.2	0.316456	0.571	0.345	0.000497134	1	radial glia	N/A
Naa38	ENSMUST00000144531.1	0.255072	0.571	0.344	0.000519153	1	radial glia	N/A
RP23-191F22.11	ENSMUST00000102482.4	0.31129	0.914	0.687	0.000523209	1	radial glia	N/A
Mrpl54	ENSMUST00000046114.4	0.260803	0.614	0.378	0.000538426	1	radial glia	N/A
RP23-220C16.2	ENSMUST00000080443.7	0.324741	0.929	0.761	0.000637085	1	radial glia	N/A
Gpi1	ENSMUST00000038027.5	0.282684	0.6	0.4	0.000678227	1	radial glia	0.360079
Pgls	ENSMUST00000034264.10	0.311367	0.829	0.645	0.000713612	1	radial glia	1
Acat2	ENSMUST00000007005.13	0.409235	0.686	0.5	0.000967902	1	radial glia	1
Arl6ip1	ENSMUST00000032888.9	0.619797	0.857	0.735	0.00101407	1	radial glia	1
Cnpy2	ENSMUST00000219037.1	0.258468	0.786	0.568	0.00104703	1	radial glia	N/A
Pcna	ENSMUST00000028817.6	0.461996	0.486	0.327	0.00113211	1	radial glia	1
Smdt1	ENSMUST00000023086.14	0.273089	0.814	0.622	0.00114109	1	radial glia	N/A
Pgk1	ENSMUST00000081593.12	0.300673	0.729	0.583	0.00115822	1	radial glia	N/A
Marcks	ENSMUST00000092584.5	0.293437	0.829	0.668	0.00116731	1	radial glia	0.402588
Dctpp1	ENSMUST00000035276.4	0.292304	0.814	0.649	0.00133412	1	radial glia	N/A
Calr	ENSMUST00000003912.6	0.270768	0.871	0.674	0.00176686	1	radial glia	N/A
Rpl14	ENSMUST00000213310.1	0.250281	0.786	0.607	0.00178574	1	radial glia	1.12672e-09
G3bp1	ENSMUST00000018727.3	0.280971	0.7	0.521	0.00195137	1	radial glia	N/A
Txnl1	ENSMUST00000025476.2	0.259008	0.729	0.535	0.00196538	1	radial glia	N/A
Vimp	ENSMUST00000101801.6	0.299026	0.429	0.254	0.00197001	1	radial glia	N/A
RP24-100B13.1	ENSMUST00000023694.10	0.322407	0.414	0.243	0.00335072	1	radial glia	N/A
Lmnb1	ENSMUST00000025486.8	0.404989	0.6	0.446	0.00402295	1	radial glia	1
Atp6v0e	ENSMUST00000015719.14	0.255566	0.686	0.512	0.00502502	1	radial glia	N/A
Tomm6	ENSMUST00000113302.9	0.250871	0.814	0.691	0.00537541	1	radial glia	N/A
Yipf3	ENSMUST00000095263.9	0.285656	0.414	0.245	0.00544775	1	radial glia	N/A
Rpl3	ENSMUST00000081650.14	0.273619	0.957	0.864	0.00677715	1	radial glia	1.82561e-05
Sae1	ENSMUST00000094815.4	0.27047	0.6	0.429	0.00821859	1	radial glia	1
Pclaf	ENSMUST00000045802.6	2.61398	0.975	0.046	2.16772e-173	7.16345e-169	cycling radial glia	N/A
Pbk	ENSMUST00000022612.9	1.67371	0.773	0.03	1.72512e-134	5.70082e-130	cycling radial glia	4.08102e-120
Birc5	ENSMUST00000081387.10	1.7704	0.765	0.037	1.59946e-126	5.28556e-122	cycling radial glia	2.01061e-100
Spc24	ENSMUST00000098942.5	1.5508	0.748	0.04	3.04546e-120	1.0064e-115	cycling radial glia	3.98134e-95
Cdk1	ENSMUST00000020099.12	1.53358	0.723	0.033	1.39489e-118	4.60957e-114	cycling radial glia	2.57644e-93
Rrm2	ENSMUST00000020980.11	1.76563	0.857	0.074	1.64574e-118	5.43852e-114	cycling radial glia	1.8976e-99
Kif22	ENSMUST00000032915.7	1.20045	0.58	0.019	8.00751e-104	2.64616e-99	cycling radial glia	5.5791e-89
Spc25	ENSMUST00000005365.14	1.25489	0.563	0.017	1.24809e-102	4.12443e-98	cycling radial glia	8.04997e-95
Hmgb2	ENSMUST00000067925.7	2.17377	0.992	0.183	4.8951e-102	1.61763e-97	cycling radial glia	2.24233e-68
Gmnn	ENSMUST00000110382.8	1.14701	0.706	0.048	1.00972e-100	3.33672e-96	cycling radial glia	3.83327e-80
Hist1h1b	ENSMUST00000080511.2	1.49051	0.697	0.053	3.10219e-96	1.02515e-91	cycling radial glia	3.67526e-85
Fbxo5	ENSMUST00000019907.7	0.989836	0.521	0.015	5.70825e-96	1.88635e-91	cycling radial glia	9.0955e-91
Ccna2	ENSMUST00000029270.9	1.20961	0.597	0.028	2.42617e-95	8.01753e-91	cycling radial glia	1.77233e-97
Cdca8	ENSMUST00000084296.9	1.33211	0.706	0.057	2.78968e-94	9.21878e-90	cycling radial glia	1.39837e-98
Cks2	ENSMUST00000075853.5	1.85437	0.773	0.091	4.64458e-89	1.53485e-84	cycling radial glia	3.34472e-63
Pmf1	ENSMUST00000056370.12	1.06995	0.681	0.068	1.73014e-79	5.71741e-75	cycling radial glia	1.16472e-68
Cdca3	ENSMUST00000024270.13	1.33024	0.563	0.038	2.91957e-78	9.648e-74	cycling radial glia	4.7988e-71
Ube2c	ENSMUST00000088248.12	2.37136	0.647	0.065	3.36793e-78	1.11297e-73	cycling radial glia	1.34979e-55
Knstrn	ENSMUST00000134661.7	1.11219	0.555	0.036	3.46444e-77	1.14486e-72	cycling radial glia	1.82576e-64
Mxd3	ENSMUST00000021941.7	1.00211	0.571	0.044	6.97487e-76	2.30491e-71	cycling radial glia	6.27585e-60
Cdca8	ENSMUST00000125801.7	1.0097	0.529	0.035	2.19933e-74	7.2679e-70	cycling radial glia	1.39837e-98
Lockd	ENSMUST00000183867.6	1.19394	0.706	0.086	5.80571e-74	1.91855e-69	cycling radial glia	2.14513e-63
Nusap1	ENSMUST00000068225.14	0.855285	0.403	0.013	7.48427e-71	2.47325e-66	cycling radial glia	2.3214e-96
Ccnb1	ENSMUST00000072119.14	1.0746	0.445	0.022	3.91933e-68	1.29518e-63	cycling radial glia	1.40275e-58
Cenpm	ENSMUST00000089157.10	1.02254	0.588	0.061	4.7629e-67	1.57395e-62	cycling radial glia	2.1169e-63
Cdkn2c	ENSMUST00000097921.9	0.773593	0.479	0.031	1.39947e-66	4.6247e-62	cycling radial glia	1.24435e-63
Cks1b	ENSMUST00000029679.3	1.40778	0.866	0.229	4.98659e-65	1.64787e-60	cycling radial glia	4.46638e-52
H2afz	ENSMUST00000041045.13	1.49945	1	0.965	5.37788e-65	1.77717e-60	cycling radial glia	2.40655e-60
Tk1	ENSMUST00000026661.3	0.908315	0.454	0.028	1.64841e-64	5.44733e-60	cycling radial glia	2.86269e-70
Aurkb	ENSMUST00000021277.5	0.76154	0.412	0.021	5.69249e-63	1.88114e-58	cycling radial glia	1.27815e-73
Hmgn2	ENSMUST00000102553.10	1.6877	1	0.81	1.03173e-62	3.40946e-58	cycling radial glia	1.03482e-57
Fam64a	ENSMUST00000021164.3	1.08962	0.479	0.036	1.89381e-62	6.25829e-58	cycling radial glia	2.85719e-55
Ccnd2	ENSMUST00000000188.11	2.09335	0.882	0.253	1.10189e-61	3.64132e-57	cycling radial glia	2.8121e-40
Tmpo	ENSMUST00000072239.13	0.933643	0.588	0.068	9.64455e-61	3.18714e-56	cycling radial glia	3.94849e-38
Cenpa	ENSMUST00000144742.5	1.13103	0.454	0.032	4.87551e-60	1.61116e-55	cycling radial glia	1.04293e-44
Tyms	ENSMUST00000026846.10	1.22774	0.655	0.103	6.19447e-60	2.04702e-55	cycling radial glia	4.24823e-53
Aunip	ENSMUST00000105866.2	0.622796	0.345	0.012	2.30325e-59	7.61132e-55	cycling radial glia	1.02638e-52
Aurka	ENSMUST00000109140.9	0.787098	0.378	0.018	4.90892e-59	1.6222e-54	cycling radial glia	4.56671e-65
Hist1h2ab	ENSMUST00000078369.2	1.06353	0.513	0.05	8.97596e-59	2.9662e-54	cycling radial glia	1.28309e-51
Ccnb2	ENSMUST00000034742.7	1.01636	0.429	0.028	2.68444e-58	8.87101e-54	cycling radial glia	3.68022e-60
Cdc20	ENSMUST00000006565.12	1.43407	0.479	0.042	2.74386e-58	9.06737e-54	cycling radial glia	1.95384e-38
Tuba1b	ENSMUST00000077577.7	1.47611	1	0.812	5.95653e-58	1.96839e-53	cycling radial glia	3.43826e-52
Rad51	ENSMUST00000028795.9	0.65399	0.395	0.025	5.06134e-56	1.67257e-51	cycling radial glia	1.53942e-60
H2afv	ENSMUST00000109737.8	1.23264	1	0.817	7.89394e-56	2.60863e-51	cycling radial glia	3.91707e-55
Ska1	ENSMUST00000177604.1	0.554907	0.328	0.012	1.62247e-55	5.36161e-51	cycling radial glia	2.04023e-61
Racgap1	ENSMUST00000023756.11	0.855863	0.479	0.046	7.38272e-55	2.43969e-50	cycling radial glia	3.72184e-49
Prc1	ENSMUST00000206178.1	0.695829	0.37	0.021	3.26287e-54	1.07825e-49	cycling radial glia	7.46036e-85
Dhfr	ENSMUST00000022218.5	0.81449	0.479	0.048	4.29592e-54	1.41963e-49	cycling radial glia	2.05043e-54
Top2a	ENSMUST00000129777.1	0.757397	0.378	0.024	3.72948e-53	1.23244e-48	cycling radial glia	3.53302e-94
Cdca7	ENSMUST00000102691.10	1.03776	0.588	0.083	3.88705e-53	1.28451e-48	cycling radial glia	4.99949e-49
Kifc1	ENSMUST00000173492.7	0.776139	0.353	0.019	5.12557e-53	1.6938e-48	cycling radial glia	2.44332e-53
Dut	ENSMUST00000051605.8	1.40831	0.916	0.381	7.70328e-52	2.54563e-47	cycling radial glia	1.18611e-44
Casc5	ENSMUST00000028799.11	0.499928	0.311	0.012	1.76355e-51	5.82783e-47	cycling radial glia	2.13874e-76
Cenpn	ENSMUST00000034205.4	0.542627	0.328	0.016	5.59683e-50	1.84953e-45	cycling radial glia	9.33064e-47
Mcm5	ENSMUST00000164309.2	0.711099	0.437	0.041	6.15267e-50	2.03321e-45	cycling radial glia	1.19288e-57
Plk1	ENSMUST00000033154.7	0.676538	0.319	0.015	1.10672e-49	3.65728e-45	cycling radial glia	1.3845e-49
Anp32b	ENSMUST00000102926.4	1.29836	0.924	0.428	2.14284e-49	7.08124e-45	cycling radial glia	4.05304e-45
RP23-374K9.2	ENSMUST00000173192.1	1.10048	0.866	0.275	1.71259e-48	5.65941e-44	cycling radial glia	N/A
Hist1h2af	ENSMUST00000073261.2	0.501168	0.218	0.001	1.90544e-48	6.29673e-44	cycling radial glia	2.68096e-40
Asf1b	ENSMUST00000005607.8	0.456785	0.303	0.013	2.38303e-48	7.87495e-44	cycling radial glia	1.48645e-48
Cdca5	ENSMUST00000025704.2	0.564049	0.311	0.015	6.83176e-48	2.25762e-43	cycling radial glia	9.01331e-52
Tacc3	ENSMUST00000114426.9	0.776216	0.395	0.033	1.0153e-47	3.35517e-43	cycling radial glia	7.25468e-67
RP23-39F24.2	ENSMUST00000075602.7	0.891475	0.597	0.099	1.49649e-47	4.94531e-43	cycling radial glia	N/A
RP23-387F9.3	ENSMUST00000117299.8	1.09965	0.992	0.659	2.21163e-47	7.30854e-43	cycling radial glia	N/A
Melk	ENSMUST00000045607.11	0.516395	0.277	0.01	3.08008e-47	1.01784e-42	cycling radial glia	5.03595e-55
Mcm3	ENSMUST00000053266.10	0.7463	0.37	0.029	3.80505e-47	1.25742e-42	cycling radial glia	3.10974e-63
Lrr1	ENSMUST00000222520.1	0.460347	0.277	0.01	8.61743e-47	2.84772e-42	cycling radial glia	1.13571e-45
Rrm1	ENSMUST00000033283.9	0.865248	0.538	0.082	2.0449e-46	6.75757e-42	cycling radial glia	7.7106e-53
Kntc1	ENSMUST00000199838.1	0.470768	0.269	0.009	2.12396e-46	7.01884e-42	cycling radial glia	N/A
Spc25	ENSMUST00000112320.7	0.590743	0.286	0.012	2.15342e-46	7.1162e-42	cycling radial glia	8.04997e-95
Rpa2	ENSMUST00000102561.10	1.07494	0.613	0.12	3.2177e-46	1.06332e-41	cycling radial glia	7.02097e-39
Cenpu	ENSMUST00000034045.14	0.527738	0.328	0.021	3.85317e-45	1.27332e-40	cycling radial glia	7.04059e-48
H2afx	ENSMUST00000052686.3	1.6505	0.866	0.382	8.80057e-45	2.90824e-40	cycling radial glia	6.91548e-39
Incenp	ENSMUST00000025562.7	0.574925	0.319	0.02	2.04897e-44	6.77104e-40	cycling radial glia	8.72078e-63
Mms22l	ENSMUST00000138567.8	0.503268	0.319	0.02	2.60752e-44	8.6168e-40	cycling radial glia	1.16567e-38
Rfc4	ENSMUST00000023598.14	0.905813	0.655	0.15	2.4119e-42	7.97038e-38	cycling radial glia	6.44361e-40
Hist1h1e	ENSMUST00000062045.3	1.32525	0.824	0.308	2.34701e-41	7.75591e-37	cycling radial glia	1.29729e-35
Hist1h3c	ENSMUST00000091752.4	0.466492	0.244	0.009	5.7069e-41	1.8859e-36	cycling radial glia	2.13024e-38
Hist1h2ae	ENSMUST00000102969.5	1.59691	0.84	0.345	5.98655e-41	1.97832e-36	cycling radial glia	6.52299e-40
Hat1	ENSMUST00000028408.2	0.951778	0.63	0.145	8.68535e-41	2.87016e-36	cycling radial glia	2.30635e-38
Psrc1	ENSMUST00000090561.9	0.497746	0.277	0.015	9.19129e-41	3.03735e-36	cycling radial glia	1.75148e-52
Clic1	ENSMUST00000007257.9	0.983777	0.798	0.243	3.4558e-40	1.14201e-35	cycling radial glia	1.8434e-33
Ran	ENSMUST00000031383.13	0.763479	1	0.903	5.40117e-40	1.78487e-35	cycling radial glia	4.03986e-41
Pcna	ENSMUST00000028817.6	1.33412	0.782	0.284	6.32143e-40	2.08898e-35	cycling radial glia	1.34303e-36
Uhrf1	ENSMUST00000001258.14	0.42117	0.218	0.006	1.15209e-39	3.8072e-35	cycling radial glia	8.31269e-68
Dscc1	ENSMUST00000023059.12	0.447878	0.244	0.01	1.40185e-39	4.63257e-35	cycling radial glia	1.40016e-39
Mcm7	ENSMUST00000000505.15	0.877127	0.622	0.141	1.55206e-39	5.12893e-35	cycling radial glia	4.66069e-23
Hist2h2ac	ENSMUST00000090782.3	0.610981	0.303	0.022	2.89494e-39	9.5666e-35	cycling radial glia	8.82427e-38
Hist1h2an	ENSMUST00000091751.2	0.844385	0.571	0.108	3.63916e-39	1.2026e-34	cycling radial glia	1.00086e-39
Shcbp1	ENSMUST00000022945.8	0.442055	0.244	0.011	1.55557e-38	5.14054e-34	cycling radial glia	3.31635e-62
Dnajc9	ENSMUST00000022345.6	0.954434	0.849	0.334	2.60002e-38	8.59202e-34	cycling radial glia	8.60585e-34
H2afv	ENSMUST00000093346.5	0.930563	0.739	0.223	4.3907e-38	1.45095e-33	cycling radial glia	3.91707e-55
Hmgb1	ENSMUST00000085546.12	0.742775	1	0.96	8.11096e-38	2.68035e-33	cycling radial glia	3.4455e-44
Ube2t	ENSMUST00000027687.7	0.592428	0.311	0.027	3.22708e-37	1.06642e-32	cycling radial glia	1.98538e-37
Anp32e	ENSMUST00000165307.7	0.92188	0.84	0.298	6.36238e-37	2.10251e-32	cycling radial glia	1.50236e-37
Mad2l1	ENSMUST00000116605.7	0.495095	0.311	0.027	1.03072e-36	3.40613e-32	cycling radial glia	8.33068e-55
Gins2	ENSMUST00000034278.5	0.669473	0.395	0.052	3.01421e-36	9.96075e-32	cycling radial glia	4.25206e-31
Cdt1	ENSMUST00000006760.2	0.516701	0.261	0.017	1.44121e-35	4.76262e-31	cycling radial glia	4.70065e-48
Cenph	ENSMUST00000075550.3	0.452781	0.303	0.027	1.95686e-35	6.46664e-31	cycling radial glia	1.62241e-74
Cenpa	ENSMUST00000133316.7	0.967554	0.336	0.036	3.70074e-35	1.22295e-30	cycling radial glia	1.04293e-44
Slbp	ENSMUST00000057551.13	0.967225	0.655	0.198	8.03352e-34	2.65476e-29	cycling radial glia	9.25938e-29
Prim1	ENSMUST00000026461.7	0.71644	0.546	0.121	1.76464e-33	5.83142e-29	cycling radial glia	1.05123e-32
Hist1h3b	ENSMUST00000091703.2	0.378043	0.202	0.008	2.12083e-33	7.00851e-29	cycling radial glia	N/A
Hirip3	ENSMUST00000037248.9	0.626409	0.378	0.052	2.36798e-33	7.82523e-29	cycling radial glia	4.74008e-40
Mybl2	ENSMUST00000018005.9	0.260581	0.151	0.001	3.14982e-33	1.04089e-28	cycling radial glia	1.02494e-54
Phgdh	ENSMUST00000065793.11	0.512613	0.529	0.098	1.07782e-32	3.56177e-28	cycling radial glia	4.01482e-22
Psrc1	ENSMUST00000102629.7	0.41163	0.235	0.015	1.82385e-32	6.02709e-28	cycling radial glia	1.75148e-52
Ube2s	ENSMUST00000079496.8	1.08516	0.95	0.743	2.69497e-32	8.90581e-28	cycling radial glia	4.67091e-28
Mcm6	ENSMUST00000027601.10	0.661003	0.471	0.087	3.49916e-32	1.15633e-27	cycling radial glia	3.12699e-32
Tpm4	ENSMUST00000003575.9	0.861565	0.639	0.183	3.89745e-32	1.28795e-27	cycling radial glia	6.41939e-26
Hmgn2	ENSMUST00000100472.9	0.556107	0.378	0.054	7.94353e-32	2.62502e-27	cycling radial glia	1.03482e-57
Mis18a	ENSMUST00000099554.4	0.589479	0.479	0.092	8.03016e-32	2.65365e-27	cycling radial glia	3.63396e-29
Sox2	ENSMUST00000099151.5	0.842724	0.874	0.315	1.13633e-31	3.75512e-27	cycling radial glia	3.51802e-26
Ascl1	ENSMUST00000020243.9	0.863586	0.504	0.106	2.97743e-31	9.83923e-27	cycling radial glia	3.51791e-26
Cenpp	ENSMUST00000021818.8	0.341071	0.227	0.015	4.27104e-31	1.41141e-26	cycling radial glia	6.26596e-41
Hist1h1a	ENSMUST00000055770.3	0.536025	0.311	0.036	7.70699e-31	2.54685e-26	cycling radial glia	1.10134e-28
Rnaseh2b	ENSMUST00000022499.12	0.801537	0.672	0.206	1.80805e-30	5.97489e-26	cycling radial glia	1.30111e-27
Dsn1	ENSMUST00000103129.8	0.298601	0.193	0.009	2.75317e-30	9.09813e-26	cycling radial glia	4.69615e-33
Cdca8	ENSMUST00000147074.1	0.330599	0.185	0.008	7.43832e-30	2.45807e-25	cycling radial glia	1.39837e-98
Gsg2	ENSMUST00000052140.2	0.285068	0.202	0.011	1.1146e-29	3.68331e-25	cycling radial glia	N/A
Gadd45g	ENSMUST00000021903.2	1.19586	0.697	0.25	1.81002e-29	5.98139e-25	cycling radial glia	3.74333e-21
Fbln1	ENSMUST00000109432.3	0.508556	0.361	0.055	2.66019e-29	8.79087e-25	cycling radial glia	6.65852e-20
Kif2c	ENSMUST00000065896.8	0.48495	0.218	0.015	3.13018e-29	1.0344e-24	cycling radial glia	1.75557e-46
Pim1	ENSMUST00000024811.7	0.613688	0.445	0.088	4.46362e-29	1.47505e-24	cycling radial glia	1.20358e-19
Id1	ENSMUST00000038368.8	0.50019	0.378	0.058	5.73694e-29	1.89583e-24	cycling radial glia	6.47528e-17
Prim2	ENSMUST00000027312.10	0.523371	0.37	0.058	6.54936e-29	2.1643e-24	cycling radial glia	4.5952e-19
Paics	ENSMUST00000031160.15	0.852661	0.697	0.262	8.11024e-29	2.68011e-24	cycling radial glia	1.57499e-21
Kpna2	ENSMUST00000018506.12	0.86604	0.504	0.121	9.06007e-29	2.99399e-24	cycling radial glia	6.4856e-12
Prc1	ENSMUST00000173824.7	0.321245	0.202	0.012	1.21633e-28	4.0195e-24	cycling radial glia	7.46036e-85
Mcm2	ENSMUST00000058011.7	0.603351	0.336	0.05	3.33878e-28	1.10333e-23	cycling radial glia	6.43669e-46
Srsf3	ENSMUST00000130216.1	0.58466	0.983	0.91	5.0761e-28	1.67745e-23	cycling radial glia	2.51455e-28
Pdlim1	ENSMUST00000068439.12	0.323935	0.193	0.011	5.52232e-28	1.8249e-23	cycling radial glia	N/A
Mir5622	ENSMUST00000175928.1	0.263423	0.134	0.002	1.36873e-27	4.52309e-23	cycling radial glia	N/A
Eef1d	ENSMUST00000154584.8	0.704926	0.697	0.23	3.03191e-27	1.00193e-22	cycling radial glia	5.16937e-09
Gm3550	ENSMUST00000105038.2	0.378252	0.16	0.006	6.8549e-27	2.26527e-22	cycling radial glia	N/A
Ccnd2	ENSMUST00000201637.1	0.721102	0.429	0.087	7.92762e-27	2.61976e-22	cycling radial glia	2.8121e-40
Nxt1	ENSMUST00000047177.3	0.714721	0.655	0.216	1.9709e-26	6.51303e-22	cycling radial glia	2.56645e-17
Ska3	ENSMUST00000022536.2	0.269986	0.151	0.005	2.1501e-26	7.10522e-22	cycling radial glia	N/A
Haus4	ENSMUST00000022784.8	0.454723	0.353	0.059	2.67746e-26	8.84793e-22	cycling radial glia	2.17209e-18
Nuf2	ENSMUST00000028000.12	0.298638	0.193	0.013	3.31922e-26	1.09687e-21	cycling radial glia	4.43659e-43
Tipin	ENSMUST00000034964.6	0.381311	0.261	0.03	7.35984e-26	2.43213e-21	cycling radial glia	9.14724e-44
Apitd1	ENSMUST00000030813.9	0.496712	0.395	0.076	8.70485e-26	2.8766e-21	cycling radial glia	1.60049e-27
RP23-355E19.1	ENSMUST00000192600.1	0.265672	0.176	0.01	1.38467e-25	4.57579e-21	cycling radial glia	N/A
Cdk4	ENSMUST00000006911.11	0.566575	0.992	0.892	1.60196e-25	5.29382e-21	cycling radial glia	1.28242e-24
Rcc1	ENSMUST00000084250.10	0.517222	0.361	0.065	1.89855e-25	6.27394e-21	cycling radial glia	3.46513e-25
Nde1	ENSMUST00000023359.12	0.46163	0.286	0.038	2.05584e-25	6.79374e-21	cycling radial glia	7.2594e-46
Tcf19	ENSMUST00000161012.7	0.367587	0.193	0.014	2.65606e-25	8.7772e-21	cycling radial glia	1.27333e-39
Cmc2	ENSMUST00000148235.7	0.618998	0.454	0.106	2.71492e-25	8.97173e-21	cycling radial glia	2.21591e-30
Chaf1a	ENSMUST00000002914.8	0.369126	0.193	0.014	2.86604e-25	9.47112e-21	cycling radial glia	8.85816e-47
Tuba1c	ENSMUST00000058914.9	0.644767	0.227	0.022	3.00082e-25	9.91653e-21	cycling radial glia	1.85265e-11
Lmnb1	ENSMUST00000025486.8	0.727228	0.84	0.41	3.01874e-25	9.97574e-21	cycling radial glia	6.79627e-27
Sh3glb1	ENSMUST00000163279.5	0.533802	0.361	0.064	3.04252e-25	1.00543e-20	cycling radial glia	N/A
Prc1	ENSMUST00000173914.2	0.274317	0.151	0.006	3.34896e-25	1.1067e-20	cycling radial glia	7.46036e-85
RP23-387F9.3	ENSMUST00000102647.9	0.717228	0.681	0.245	3.40578e-25	1.12547e-20	cycling radial glia	N/A
Nasp	ENSMUST00000154811.7	0.694498	0.782	0.339	3.57195e-25	1.18039e-20	cycling radial glia	2.48567e-42
H1f0	ENSMUST00000180086.2	0.857746	0.941	0.62	4.21614e-25	1.39327e-20	cycling radial glia	1.43749e-20
Rfc3	ENSMUST00000038131.9	0.74849	0.672	0.241	4.35979e-25	1.44074e-20	cycling radial glia	4.77041e-23
Ndc80	ENSMUST00000024851.9	0.400008	0.176	0.011	7.93316e-25	2.62159e-20	cycling radial glia	5.43893e-60
Hnrnpf	ENSMUST00000179478.7	0.447139	0.227	0.022	8.87273e-25	2.93208e-20	cycling radial glia	3.38036e-12
Sapcd2	ENSMUST00000028329.12	0.362443	0.227	0.023	1.19021e-24	3.93318e-20	cycling radial glia	1.83646e-35
Hist1h2ag	ENSMUST00000091741.5	0.528326	0.269	0.035	1.2222e-24	4.03887e-20	cycling radial glia	5.91114e-27
Nmral1	ENSMUST00000120056.7	0.701238	0.647	0.228	4.15677e-24	1.37365e-19	cycling radial glia	1.02154e-16
Dbi	ENSMUST00000027634.12	0.316808	0.849	0.467	4.48301e-24	1.48146e-19	cycling radial glia	1.53113e-14
Ptma	ENSMUST00000045897.14	0.335606	1	0.999	4.80188e-24	1.58683e-19	cycling radial glia	5.19126e-28
Nt5dc2	ENSMUST00000227096.1	0.633403	0.571	0.17	1.00525e-23	3.32195e-19	cycling radial glia	8.45952e-22
Neil3	ENSMUST00000047768.10	0.345858	0.16	0.009	1.26935e-23	4.19469e-19	cycling radial glia	2.513e-56
Hist1h4i	ENSMUST00000102977.3	0.761332	0.546	0.166	1.88067e-23	6.21486e-19	cycling radial glia	2.203e-19
Ttk	ENSMUST00000070326.13	0.318945	0.143	0.006	1.91506e-23	6.3285e-19	cycling radial glia	3.00212e-52
Hmgn1	ENSMUST00000050884.14	0.536465	1	0.908	2.42953e-23	8.02861e-19	cycling radial glia	5.7588e-25
Dek	ENSMUST00000129352.2	0.420665	0.269	0.038	3.46718e-23	1.14577e-18	cycling radial glia	7.56162e-48
Nsmce4a	ENSMUST00000160289.8	0.683163	0.723	0.303	2.09555e-22	6.92495e-18	cycling radial glia	5.93692e-17
Rfc5	ENSMUST00000086461.12	0.550483	0.445	0.111	2.13014e-22	7.03925e-18	cycling radial glia	1.33503e-17
Sgol1	ENSMUST00000024736.13	0.26736	0.143	0.007	2.74535e-22	9.07227e-18	cycling radial glia	4.3024e-68
Cenpw	ENSMUST00000099985.5	0.522909	0.454	0.114	4.38764e-22	1.44994e-17	cycling radial glia	1.85391e-26
Siva1	ENSMUST00000021728.11	0.731596	0.723	0.324	4.48544e-22	1.48226e-17	cycling radial glia	1.09912e-15
Tmpo	ENSMUST00000092219.13	0.599153	0.471	0.129	5.8607e-22	1.93673e-17	cycling radial glia	3.94849e-38
Lsm2	ENSMUST00000114011.10	0.744102	0.807	0.443	7.12435e-22	2.35431e-17	cycling radial glia	3.38093e-19
Cenpq	ENSMUST00000087114.3	0.3443	0.21	0.023	7.26307e-22	2.40015e-17	cycling radial glia	5.01289e-27
Rnaseh2c	ENSMUST00000025864.10	0.689822	0.79	0.4	7.3743e-22	2.43691e-17	cycling radial glia	3.11565e-17
Tpm2	ENSMUST00000107913.9	0.330567	0.185	0.016	7.97245e-22	2.63458e-17	cycling radial glia	N/A
Vim	ENSMUST00000028062.7	0.400415	0.748	0.302	8.7431e-22	2.88924e-17	cycling radial glia	2.32126e-14
Dnph1	ENSMUST00000046497.6	0.393566	0.37	0.078	9.24414e-22	3.05482e-17	cycling radial glia	2.75913e-14
Fen1	ENSMUST00000025651.5	0.476981	0.319	0.06	9.32471e-22	3.08144e-17	cycling radial glia	2.91026e-30
Mdk	ENSMUST00000069423.12	0.759611	0.815	0.431	1.72388e-21	5.69674e-17	cycling radial glia	6.98864e-21
Rps24	ENSMUST00000169826.2	0.354886	0.992	0.991	2.08835e-21	6.90116e-17	cycling radial glia	2.64991e-22
Trip13	ENSMUST00000022053.10	0.27817	0.185	0.017	2.15631e-21	7.12574e-17	cycling radial glia	N/A
Ranbp1	ENSMUST00000115645.9	0.779781	0.933	0.774	2.33674e-21	7.72198e-17	cycling radial glia	1.42524e-22
Rdm1	ENSMUST00000010506.9	0.443252	0.277	0.044	2.52417e-21	8.34137e-17	cycling radial glia	3.16953e-25
Sox21	ENSMUST00000170662.1	0.511607	0.328	0.062	2.62604e-21	8.67801e-17	cycling radial glia	6.97787e-16
Snrpb	ENSMUST00000103199.8	0.563588	0.941	0.81	6.91421e-21	2.28487e-16	cycling radial glia	2.21593e-18
Dynlt1f	ENSMUST00000179554.2	0.639173	0.849	0.427	9.81327e-21	3.24289e-16	cycling radial glia	3.08476e-16
Cenpm	ENSMUST00000230408.1	0.387349	0.21	0.025	1.01722e-20	3.3615e-16	cycling radial glia	2.1169e-63
Chaf1b	ENSMUST00000023666.10	0.439837	0.294	0.053	1.04684e-20	3.45938e-16	cycling radial glia	5.16666e-16
RP23-356P21.1	ENSMUST00000218296.1	0.276829	0.16	0.012	1.27412e-20	4.21045e-16	cycling radial glia	N/A
Hnrnpf	ENSMUST00000177570.1	0.503007	0.496	0.145	1.69969e-20	5.6168e-16	cycling radial glia	3.38036e-12
Dbf4	ENSMUST00000166364.7	0.280939	0.193	0.02	1.76465e-20	5.83145e-16	cycling radial glia	9.03635e-32
Abracl	ENSMUST00000020002.8	0.843802	0.95	0.64	1.80328e-20	5.95913e-16	cycling radial glia	2.53039e-16
Hmgb3	ENSMUST00000114582.8	0.654503	0.874	0.505	2.15034e-20	7.106e-16	cycling radial glia	2.3898e-27
Rfc2	ENSMUST00000023867.7	0.67116	0.647	0.273	2.82754e-20	9.34389e-16	cycling radial glia	2.09559e-13
Atf5	ENSMUST00000047356.10	0.535804	0.328	0.067	2.94387e-20	9.72831e-16	cycling radial glia	8.5655e-13
Cdc25c	ENSMUST00000060710.7	0.293564	0.151	0.011	5.5436e-20	1.83194e-15	cycling radial glia	3.54763e-30
Hmgb3	ENSMUST00000072699.12	0.704286	0.941	0.644	5.8658e-20	1.93841e-15	cycling radial glia	2.3898e-27
Ska2	ENSMUST00000020794.5	0.588342	0.487	0.147	6.08651e-20	2.01135e-15	cycling radial glia	1.1758e-16
Tpx2	ENSMUST00000109816.7	0.328284	0.16	0.013	6.69053e-20	2.21095e-15	cycling radial glia	2.87019e-87
Actl6a	ENSMUST00000029214.13	0.574214	0.613	0.227	1.11647e-19	3.68949e-15	cycling radial glia	1.1053e-15
AC118627.1	ENSMUST00000120421.1	0.572913	0.924	0.566	1.60283e-19	5.2967e-15	cycling radial glia	N/A
Lsm5	ENSMUST00000170382.4	0.590691	0.706	0.327	3.03161e-19	1.00182e-14	cycling radial glia	5.54198e-24
Pkm	ENSMUST00000034834.15	0.630353	0.882	0.536	3.08989e-19	1.02109e-14	cycling radial glia	N/A
Tpt1	ENSMUST00000110894.8	0.287669	1	1	4.03597e-19	1.33373e-14	cycling radial glia	1.52477e-17
Ran	ENSMUST00000111343.1	0.76111	0.647	0.296	4.84933e-19	1.60251e-14	cycling radial glia	4.03986e-41
Mdk	ENSMUST00000090602.5	0.470981	0.361	0.085	5.89872e-19	1.94929e-14	cycling radial glia	6.98864e-21
AC122186.1	ENSMUST00000145844.2	0.522108	0.597	0.219	6.16753e-19	2.03812e-14	cycling radial glia	N/A
Ccnd1	ENSMUST00000093962.4	0.307928	0.193	0.023	7.81314e-19	2.58193e-14	cycling radial glia	1.92638e-18
Efhd2	ENSMUST00000036854.3	0.415479	0.37	0.085	8.00322e-19	2.64474e-14	cycling radial glia	1.06195e-14
Nup62	ENSMUST00000057195.16	0.474792	0.387	0.099	9.32814e-19	3.08258e-14	cycling radial glia	6.41394e-19
Csrp1	ENSMUST00000027677.7	0.448196	0.294	0.058	1.36833e-18	4.52179e-14	cycling radial glia	1.95603e-14
Exosc8	ENSMUST00000029316.15	0.583666	0.588	0.225	1.61314e-18	5.3308e-14	cycling radial glia	5.54562e-15
Mcm5	ENSMUST00000212811.1	0.307327	0.151	0.013	2.52453e-18	8.34256e-14	cycling radial glia	1.19288e-57
H1fx	ENSMUST00000056403.6	0.593779	0.756	0.357	3.69824e-18	1.22212e-13	cycling radial glia	7.69909e-21
AC155158.1	ENSMUST00000106429.5	0.612115	0.773	0.415	4.45376e-18	1.47179e-13	cycling radial glia	N/A
Rhoc	ENSMUST00000002303.11	0.428914	0.277	0.054	6.22742e-18	2.05791e-13	cycling radial glia	3.65008e-14
Pkmyt1	ENSMUST00000024701.7	0.4297	0.21	0.031	8.80589e-18	2.91e-13	cycling radial glia	1.84197e-14
Olig2	ENSMUST00000035608.9	0.495554	0.126	0.008	8.83642e-18	2.92008e-13	cycling radial glia	3.91454e-26
Hmmr	ENSMUST00000156399.7	0.259827	0.109	0.005	1.00509e-17	3.32142e-13	cycling radial glia	3.27288e-85
Lima1	ENSMUST00000109024.8	0.300518	0.21	0.03	1.01045e-17	3.33915e-13	cycling radial glia	0.000126443
Skp2	ENSMUST00000096482.9	0.331645	0.261	0.047	1.29518e-17	4.28005e-13	cycling radial glia	3.57737e-16
Oard1	ENSMUST00000167180.7	0.517047	0.496	0.169	2.09732e-17	6.93082e-13	cycling radial glia	2.7037e-07
Dlx1	ENSMUST00000037119.3	0.57417	0.429	0.121	2.2045e-17	7.28501e-13	cycling radial glia	2.1106e-19
Sem1	ENSMUST00000041111.9	0.454966	0.983	0.901	2.93567e-17	9.70121e-13	cycling radial glia	N/A
Tubg1	ENSMUST00000043680.8	0.582078	0.647	0.286	4.0987e-17	1.35446e-12	cycling radial glia	4.30119e-11
Hist1h2ap	ENSMUST00000081342.6	0.386698	0.252	0.046	4.63121e-17	1.53043e-12	cycling radial glia	4.96428e-41
Rnaseh2a	ENSMUST00000109738.9	0.512528	0.429	0.134	7.48465e-17	2.47338e-12	cycling radial glia	1.22155e-11
Gltp	ENSMUST00000012028.13	0.35189	0.294	0.063	7.81869e-17	2.58377e-12	cycling radial glia	1.01782e-18
Dlx2	ENSMUST00000024159.7	0.698077	0.521	0.185	8.28037e-17	2.73633e-12	cycling radial glia	2.8704e-10
S100a16	ENSMUST00000098910.2	0.288426	0.16	0.017	8.80854e-17	2.91087e-12	cycling radial glia	1.41459e-11
Ptma	ENSMUST00000186255.6	0.459013	0.336	0.083	9.65562e-17	3.1908e-12	cycling radial glia	5.19126e-28
Srsf2	ENSMUST00000092404.12	0.539096	0.95	0.732	9.82419e-17	3.2465e-12	cycling radial glia	1.08439e-14
Mrpl51	ENSMUST00000136804.1	0.435525	0.378	0.103	1.0662e-16	3.52336e-12	cycling radial glia	0.000342441
Tubb4b	ENSMUST00000043584.4	0.88063	0.815	0.574	1.29652e-16	4.28447e-12	cycling radial glia	4.65657e-12
RP23-153F8.13	ENSMUST00000231681.1	0.332464	0.143	0.013	1.32991e-16	4.39484e-12	cycling radial glia	N/A
Hmgn5	ENSMUST00000033597.8	0.501747	0.555	0.212	1.73619e-16	5.7374e-12	cycling radial glia	9.12314e-18
Sumo2	ENSMUST00000153892.1	0.326581	0.992	0.976	1.77017e-16	5.8497e-12	cycling radial glia	2.37128e-15
Dtymk	ENSMUST00000112890.2	0.543692	0.664	0.304	1.79442e-16	5.92983e-12	cycling radial glia	5.92343e-13
Ddx39b	ENSMUST00000068056.11	0.519528	0.899	0.555	2.54739e-16	8.41809e-12	cycling radial glia	8.56949e-10
Rps27l	ENSMUST00000040917.13	0.516838	0.975	0.749	2.93654e-16	9.70409e-12	cycling radial glia	2.37332e-15
Nudt4	ENSMUST00000020217.6	0.552827	0.513	0.183	4.39943e-16	1.45384e-11	cycling radial glia	3.99795e-14
Cmc2	ENSMUST00000078589.6	0.303354	0.143	0.014	5.44995e-16	1.80099e-11	cycling radial glia	2.21591e-30
Six3	ENSMUST00000176081.2	0.522617	0.202	0.031	6.5927e-16	2.17862e-11	cycling radial glia	4.11412e-19
Mfng	ENSMUST00000018313.5	0.352506	0.328	0.078	7.08399e-16	2.34098e-11	cycling radial glia	2.09621e-12
Rbm3	ENSMUST00000115616.7	0.517678	0.773	0.412	7.90364e-16	2.61184e-11	cycling radial glia	2.95574e-23
Dek	ENSMUST00000021807.12	0.376382	0.286	0.065	8.31881e-16	2.74903e-11	cycling radial glia	7.56162e-48
Rnd3	ENSMUST00000017288.8	0.532314	0.42	0.127	8.94658e-16	2.95649e-11	cycling radial glia	5.6992e-15
Lsm8	ENSMUST00000056398.10	0.594623	0.723	0.42	9.21105e-16	3.04388e-11	cycling radial glia	1.00561e-10
Nrm	ENSMUST00000074259.14	0.358602	0.277	0.06	9.34328e-16	3.08758e-11	cycling radial glia	7.0053e-13
Arl6ip6	ENSMUST00000028336.6	0.498806	0.462	0.156	1.14878e-15	3.79625e-11	cycling radial glia	5.50459e-07
Cenpl	ENSMUST00000111620.9	0.347359	0.168	0.022	1.33649e-15	4.41656e-11	cycling radial glia	5.58724e-29
Gins1	ENSMUST00000028948.4	0.471571	0.336	0.092	1.41582e-15	4.67873e-11	cycling radial glia	1.61964e-16
Haus5	ENSMUST00000019697.8	0.276144	0.244	0.047	1.60955e-15	5.31891e-11	cycling radial glia	2.30555e-16
Prdx4	ENSMUST00000026328.10	0.597113	0.571	0.247	1.63787e-15	5.41249e-11	cycling radial glia	1.43256e-10
Cep192	ENSMUST00000224387.1	0.405099	0.244	0.048	2.14648e-15	7.09327e-11	cycling radial glia	N/A
Ccdc34	ENSMUST00000152930.1	0.375104	0.261	0.056	2.51244e-15	8.3026e-11	cycling radial glia	6.85036e-22
Dctn2	ENSMUST00000026479.10	0.492617	0.706	0.342	3.66852e-15	1.2123e-10	cycling radial glia	N/A
Ddx39	ENSMUST00000019576.14	0.485118	0.538	0.217	5.96793e-15	1.97216e-10	cycling radial glia	9.43905e-07
Naa50	ENSMUST00000161326.7	0.435422	0.395	0.124	6.56555e-15	2.16965e-10	cycling radial glia	1.3102e-08
Clta	ENSMUST00000170241.7	0.503673	0.832	0.505	7.79516e-15	2.57599e-10	cycling radial glia	N/A
Lsm3	ENSMUST00000206947.1	0.485069	0.647	0.292	1.11852e-14	3.69625e-10	cycling radial glia	4.75472e-15
Tead2	ENSMUST00000033060.13	0.382808	0.353	0.101	1.57949e-14	5.21958e-10	cycling radial glia	6.58932e-18
RP23-412L13.1	ENSMUST00000178993.2	0.307215	0.252	0.054	1.61718e-14	5.34412e-10	cycling radial glia	N/A
Eloc	ENSMUST00000115352.9	0.520115	0.42	0.142	1.97254e-14	6.51847e-10	cycling radial glia	N/A
Hmgb1	ENSMUST00000133667.1	0.393333	0.328	0.09	2.37625e-14	7.85257e-10	cycling radial glia	3.4455e-44
Psmc3ip	ENSMUST00000126386.7	0.31706	0.218	0.042	2.47752e-14	8.18723e-10	cycling radial glia	4.61151e-15
Eef1d	ENSMUST00000109972.8	0.258135	0.176	0.027	2.58704e-14	8.54913e-10	cycling radial glia	5.16937e-09
Tex30	ENSMUST00000150911.7	0.407685	0.37	0.113	2.82698e-14	9.34205e-10	cycling radial glia	4.01995e-15
Lsm3	ENSMUST00000040607.5	0.466551	0.655	0.299	3.50804e-14	1.15927e-09	cycling radial glia	4.75472e-15
Prdx1	ENSMUST00000135573.7	0.560384	0.815	0.561	4.02213e-14	1.32915e-09	cycling radial glia	3.21178e-10
Rbm3	ENSMUST00000115621.8	0.55151	0.815	0.52	7.37338e-14	2.43661e-09	cycling radial glia	2.95574e-23
Gng5	ENSMUST00000090031.11	0.582864	0.807	0.591	1.06e-13	3.50288e-09	cycling radial glia	4.95221e-11
Fam111a	ENSMUST00000025595.4	0.275604	0.16	0.024	2.20008e-13	7.27037e-09	cycling radial glia	1.14657e-38
Alyref	ENSMUST00000026125.2	0.485894	0.454	0.182	2.46725e-13	8.15329e-09	cycling radial glia	1.12162e-10
Mcm4	ENSMUST00000023353.3	0.307613	0.185	0.033	3.10749e-13	1.0269e-08	cycling radial glia	4.01356e-19
AC119897.1	ENSMUST00000061537.11	0.452387	0.672	0.327	4.19988e-13	1.38789e-08	cycling radial glia	N/A
Hdgf	ENSMUST00000005017.14	0.627672	0.782	0.487	4.49798e-13	1.4864e-08	cycling radial glia	1.20401e-16
Maz	ENSMUST00000032916.5	0.28745	0.252	0.06	4.49863e-13	1.48662e-08	cycling radial glia	N/A
Slc25a5	ENSMUST00000016463.3	0.568659	0.899	0.764	4.82713e-13	1.59517e-08	cycling radial glia	1.4414e-09
Nudt21	ENSMUST00000034204.10	0.441903	0.882	0.6	4.88379e-13	1.6139e-08	cycling radial glia	5.03574e-09
Rangap1	ENSMUST00000052374.12	0.446104	0.454	0.175	5.37591e-13	1.77652e-08	cycling radial glia	6.40758e-22
Mfap2	ENSMUST00000071977.8	0.497079	0.756	0.421	6.11826e-13	2.02184e-08	cycling radial glia	9.24854e-08
Fam110a	ENSMUST00000062047.5	0.451935	0.21	0.046	7.13829e-13	2.35892e-08	cycling radial glia	N/A
Poc1a	ENSMUST00000072206.13	0.261866	0.16	0.025	7.25898e-13	2.3988e-08	cycling radial glia	N/A
Snrnp25	ENSMUST00000039601.9	0.416272	0.58	0.252	7.37708e-13	2.43783e-08	cycling radial glia	5.53343e-07
Nudcd2	ENSMUST00000020578.10	0.471117	0.487	0.2	7.87197e-13	2.60137e-08	cycling radial glia	9.47442e-07
Zfand6	ENSMUST00000209117.1	0.294183	0.193	0.037	8.49283e-13	2.80654e-08	cycling radial glia	N/A
Tsen15	ENSMUST00000015124.14	0.384877	0.395	0.137	1.42749e-12	4.71729e-08	cycling radial glia	1.79008e-09
Hdac1	ENSMUST00000102597.4	0.405361	0.378	0.13	1.43897e-12	4.75524e-08	cycling radial glia	7.9752e-05
Eif1	ENSMUST00000049385.13	0.256373	1	0.992	1.91983e-12	6.34426e-08	cycling radial glia	1.49234e-09
Txn1	ENSMUST00000030051.5	0.409794	0.941	0.821	2.02276e-12	6.6844e-08	cycling radial glia	2.30607e-11
Psmc3ip	ENSMUST00000019447.14	0.421882	0.387	0.135	2.09076e-12	6.90914e-08	cycling radial glia	4.61151e-15
Atf4	ENSMUST00000109605.4	0.455723	0.832	0.484	2.21004e-12	7.30329e-08	cycling radial glia	7.13883e-07
RP23-128A11.5	ENSMUST00000075723.6	0.307359	1	0.977	2.33825e-12	7.72699e-08	cycling radial glia	N/A
Lmcd1	ENSMUST00000032376.5	0.26557	0.16	0.026	2.36272e-12	7.80784e-08	cycling radial glia	N/A
Lsm6	ENSMUST00000130325.7	0.399017	0.731	0.41	2.59269e-12	8.56781e-08	cycling radial glia	9.09316e-14
Jpt2	ENSMUST00000024981.7	0.401994	0.336	0.109	3.08857e-12	1.02065e-07	cycling radial glia	N/A
Ppih	ENSMUST00000106318.7	0.405337	0.521	0.222	3.23233e-12	1.06816e-07	cycling radial glia	4.94312e-08
Dnajb1	ENSMUST00000005620.9	0.344109	0.336	0.106	3.26779e-12	1.07988e-07	cycling radial glia	4.41238e-06
Snrpe	ENSMUST00000166915.7	0.311863	0.983	0.934	3.29708e-12	1.08955e-07	cycling radial glia	8.27376e-15
Myl12a	ENSMUST00000148960.7	0.401248	0.563	0.248	3.34165e-12	1.10428e-07	cycling radial glia	2.53752e-07
Pole3	ENSMUST00000030091.9	0.560598	0.546	0.268	3.47322e-12	1.14776e-07	cycling radial glia	6.38597e-11
Nsmce2	ENSMUST00000079703.10	0.418094	0.588	0.267	3.47543e-12	1.14849e-07	cycling radial glia	9.5964e-05
Litaf	ENSMUST00000023143.13	0.267072	0.294	0.081	3.5119e-12	1.16054e-07	cycling radial glia	N/A
Snrpg	ENSMUST00000089558.6	0.356957	0.983	0.818	5.60416e-12	1.85195e-07	cycling radial glia	1.0243e-21
Ubald2	ENSMUST00000057676.6	0.49023	0.874	0.709	7.83313e-12	2.58854e-07	cycling radial glia	3.81213e-08
Sae1	ENSMUST00000094815.4	0.490344	0.723	0.406	1.17603e-11	3.8863e-07	cycling radial glia	5.54348e-11
Lsm4	ENSMUST00000034311.14	0.395877	0.908	0.711	1.27174e-11	4.20258e-07	cycling radial glia	9.84981e-10
Olig1	ENSMUST00000056882.6	0.918939	0.101	0.01	1.29558e-11	4.28138e-07	cycling radial glia	0.0243919
Rpl22l1	ENSMUST00000194649.1	0.451731	0.908	0.647	1.42706e-11	4.71587e-07	cycling radial glia	2.95012e-11
Ewsr1	ENSMUST00000079949.12	0.477227	0.706	0.401	1.49425e-11	4.93789e-07	cycling radial glia	0.00138702
Mfap4	ENSMUST00000064783.9	0.270347	0.311	0.092	1.63349e-11	5.39803e-07	cycling radial glia	N/A
Cdkn2d	ENSMUST00000215619.1	0.587385	0.563	0.298	1.74642e-11	5.77123e-07	cycling radial glia	1.09963e-05
Naa38	ENSMUST00000144531.1	0.396993	0.639	0.325	2.54715e-11	8.4173e-07	cycling radial glia	N/A
Rbm3	ENSMUST00000115617.9	0.377448	0.471	0.199	2.9553e-11	9.76608e-07	cycling radial glia	2.95574e-23
Ahcy	ENSMUST00000054607.15	0.401545	0.378	0.137	3.19628e-11	1.05624e-06	cycling radial glia	N/A
Dek	ENSMUST00000138401.1	0.274868	0.176	0.036	3.33501e-11	1.10209e-06	cycling radial glia	7.56162e-48
Fxn	ENSMUST00000081333.10	0.431174	0.412	0.163	3.33891e-11	1.10338e-06	cycling radial glia	1.61067e-05
D030056L22Rik	ENSMUST00000062753.2	0.436951	0.63	0.327	3.50508e-11	1.15829e-06	cycling radial glia	1.20303e-07
Hnrnpa3	ENSMUST00000111964.7	0.474816	0.891	0.647	3.69139e-11	1.21986e-06	cycling radial glia	1.05674e-09
Hist1h2aj	ENSMUST00000091710.5	0.252721	0.168	0.032	4.69401e-11	1.55118e-06	cycling radial glia	N/A
Siva1	ENSMUST00000109755.4	0.338096	0.252	0.07	4.88445e-11	1.61412e-06	cycling radial glia	1.09912e-15
Coq7	ENSMUST00000032887.3	0.403851	0.588	0.286	5.43723e-11	1.79679e-06	cycling radial glia	1.44536e-06
Hnrnpf	ENSMUST00000180020.7	0.380138	0.395	0.147	5.95625e-11	1.9683e-06	cycling radial glia	3.38036e-12
Snhg5	ENSMUST00000180563.8	0.38184	0.597	0.285	6.0865e-11	2.01135e-06	cycling radial glia	N/A
Ergic3	ENSMUST00000006035.12	0.315969	0.345	0.115	6.10022e-11	2.01588e-06	cycling radial glia	N/A
Dleu7	ENSMUST00000063169.9	0.339261	0.202	0.047	6.54015e-11	2.16126e-06	cycling radial glia	N/A
Ube2i	ENSMUST00000174031.7	0.427161	0.866	0.613	6.90242e-11	2.28097e-06	cycling radial glia	2.68724e-09
Tceal9	ENSMUST00000048687.10	0.418711	0.933	0.822	7.39622e-11	2.44415e-06	cycling radial glia	N/A
Efnb1	ENSMUST00000052839.6	0.353705	0.395	0.15	7.7509e-11	2.56136e-06	cycling radial glia	4.17168e-06
Mrps14	ENSMUST00000135680.7	0.436354	0.807	0.561	8.4189e-11	2.78211e-06	cycling radial glia	9.68492e-07
Snrpe	ENSMUST00000172079.1	0.342212	0.227	0.06	8.57319e-11	2.8331e-06	cycling radial glia	8.27376e-15
Btg2	ENSMUST00000020692.6	0.536149	0.672	0.366	8.66785e-11	2.86438e-06	cycling radial glia	0.00352264
Nutf2	ENSMUST00000008594.8	0.462256	0.807	0.595	9.32301e-11	3.08088e-06	cycling radial glia	N/A
Mrpl18	ENSMUST00000079121.3	0.394151	0.874	0.692	9.71758e-11	3.21127e-06	cycling radial glia	1.59081e-09
RP24-387G4.1	ENSMUST00000110798.4	0.463321	0.723	0.476	1.41917e-10	4.68981e-06	cycling radial glia	N/A
Syce2	ENSMUST00000003922.5	0.295153	0.235	0.066	1.50651e-10	4.97843e-06	cycling radial glia	8.34482e-14
Fkbp3	ENSMUST00000021332.9	0.418111	0.899	0.728	1.67041e-10	5.52004e-06	cycling radial glia	2.24281e-05
Smc6	ENSMUST00000218866.1	0.281258	0.227	0.06	1.7363e-10	5.73776e-06	cycling radial glia	5.68279e-08
Spsb4	ENSMUST00000055433.4	0.259347	0.218	0.056	1.74491e-10	5.76623e-06	cycling radial glia	N/A
Rbm3	ENSMUST00000115615.8	0.410855	0.555	0.266	1.96865e-10	6.50561e-06	cycling radial glia	2.95574e-23
Mrfap1	ENSMUST00000068795.3	0.376851	0.924	0.844	2.07139e-10	6.84513e-06	cycling radial glia	9.04575e-08
Anapc11	ENSMUST00000093140.4	0.422586	0.555	0.274	2.1085e-10	6.96775e-06	cycling radial glia	N/A
Nes	ENSMUST00000090973.11	0.322511	0.277	0.086	2.18079e-10	7.20664e-06	cycling radial glia	6.02806e-08
Rgs16	ENSMUST00000027748.7	0.326623	0.185	0.041	2.32177e-10	7.67252e-06	cycling radial glia	N/A
Orc6	ENSMUST00000034132.12	0.384222	0.403	0.164	2.40877e-10	7.96003e-06	cycling radial glia	7.97954e-09
Chchd3	ENSMUST00000066379.10	0.265561	0.227	0.06	2.94439e-10	9.73004e-06	cycling radial glia	N/A
Erh	ENSMUST00000021559.13	0.262591	1	0.96	3.26893e-10	1.08025e-05	cycling radial glia	7.36808e-09
Rab13	ENSMUST00000065418.6	0.264719	0.168	0.036	3.35398e-10	1.10836e-05	cycling radial glia	N/A
Mthfd2	ENSMUST00000005810.8	0.373462	0.261	0.08	3.38784e-10	1.11955e-05	cycling radial glia	2.55951e-07
Dctpp1	ENSMUST00000035276.4	0.519525	0.815	0.641	3.83289e-10	1.26662e-05	cycling radial glia	1.38555e-06
H3f3b	ENSMUST00000139378.1	0.412355	0.891	0.582	4.26668e-10	1.40997e-05	cycling radial glia	1.91936e-07
Dynlt1a	ENSMUST00000169415.2	0.406915	0.697	0.387	4.27235e-10	1.41184e-05	cycling radial glia	N/A
Tdp2	ENSMUST00000038039.2	0.295098	0.286	0.092	4.75877e-10	1.57258e-05	cycling radial glia	1.26964e-08
Xrcc1	ENSMUST00000063249.8	0.319311	0.42	0.172	4.97757e-10	1.64489e-05	cycling radial glia	3.56382e-06
Lsm6	ENSMUST00000051867.6	0.413179	0.647	0.371	5.06803e-10	1.67478e-05	cycling radial glia	9.09316e-14
Hist1h2bk	ENSMUST00000110455.3	0.281694	0.151	0.03	5.11702e-10	1.69097e-05	cycling radial glia	N/A
Magoh	ENSMUST00000030348.5	0.396366	0.79	0.585	5.13846e-10	1.69805e-05	cycling radial glia	2.09659e-05
Uba52	ENSMUST00000129909.7	0.402393	0.782	0.471	5.67664e-10	1.8759e-05	cycling radial glia	N/A
Cdca4	ENSMUST00000220899.1	0.352798	0.303	0.105	5.6805e-10	1.87718e-05	cycling radial glia	5.23244e-13
Hnrnpa1	ENSMUST00000087351.8	0.326242	1	0.917	5.9094e-10	1.95282e-05	cycling radial glia	1.38374e-07
Pou3f4	ENSMUST00000078229.4	0.492048	0.403	0.165	6.39446e-10	2.11311e-05	cycling radial glia	3.10168e-05
RP23-151N17.1	ENSMUST00000117094.1	0.316489	0.235	0.069	7.8745e-10	2.60221e-05	cycling radial glia	N/A
Ssrp1	ENSMUST00000077798.12	0.344027	0.513	0.238	9.28689e-10	3.06895e-05	cycling radial glia	3.08934e-10
Insm1	ENSMUST00000089257.5	0.472552	0.487	0.237	1.07365e-09	3.548e-05	cycling radial glia	7.51493e-05
Ift27	ENSMUST00000016781.7	0.392678	0.681	0.374	1.30989e-09	4.32866e-05	cycling radial glia	2.48999e-05
RP23-387C21.7	ENSMUST00000121967.1	0.271459	0.244	0.073	1.45591e-09	4.81121e-05	cycling radial glia	N/A
Pnrc2	ENSMUST00000030436.11	0.347598	0.42	0.179	1.47319e-09	4.8683e-05	cycling radial glia	9.04714e-06
Nap1l1	ENSMUST00000217908.1	0.384587	0.42	0.186	1.59161e-09	5.25964e-05	cycling radial glia	7.32233e-15
Hmgb3	ENSMUST00000132145.1	0.290782	0.244	0.073	1.63998e-09	5.41947e-05	cycling radial glia	2.3898e-27
Syce2	ENSMUST00000136026.7	0.282749	0.319	0.115	1.77199e-09	5.85572e-05	cycling radial glia	8.34482e-14
Pantr1	ENSMUST00000181593.7	0.419118	0.664	0.373	1.81552e-09	5.99955e-05	cycling radial glia	0.000358361
Cbx5	ENSMUST00000118152.7	0.327997	0.521	0.246	1.96174e-09	6.48278e-05	cycling radial glia	3.44157e-09
Haus1	ENSMUST00000048192.7	0.286831	0.244	0.075	2.22907e-09	7.36619e-05	cycling radial glia	N/A
Dnaaf2	ENSMUST00000021356.5	0.326011	0.37	0.151	2.89194e-09	9.55671e-05	cycling radial glia	2.38809e-06
U2af1	ENSMUST00000014684.4	0.342293	0.857	0.707	2.92006e-09	9.64964e-05	cycling radial glia	0.0018207
Tdrkh	ENSMUST00000200486.4	0.269798	0.277	0.094	3.54359e-09	0.000117101	cycling radial glia	1.13977e-07
Hnrnpdl	ENSMUST00000128187.7	0.420396	0.773	0.497	3.54987e-09	0.000117309	cycling radial glia	4.18967e-05
Jun	ENSMUST00000107094.1	0.432288	0.874	0.66	4.01093e-09	0.000132545	cycling radial glia	0.000158533
Igsf8	ENSMUST00000039506.14	0.439189	0.555	0.298	4.46706e-09	0.000147619	cycling radial glia	0.15016
Ezr	ENSMUST00000064234.6	0.432924	0.378	0.162	4.84036e-09	0.000159955	cycling radial glia	8.45832e-13
Chic2	ENSMUST00000075452.6	0.389255	0.529	0.273	5.08356e-09	0.000167991	cycling radial glia	0.00110081
Hnrnpk	ENSMUST00000224182.1	0.386708	0.824	0.587	5.55752e-09	0.000183654	cycling radial glia	N/A
Srsf9	ENSMUST00000031513.13	0.3529	0.462	0.212	5.62147e-09	0.000185767	cycling radial glia	N/A
Bub3	ENSMUST00000084502.6	0.574748	0.622	0.437	5.97648e-09	0.000197499	cycling radial glia	1.25325e-06
Pantr1	ENSMUST00000181725.7	0.287446	0.933	0.593	6.38928e-09	0.00021114	cycling radial glia	0.000358361
Uxt	ENSMUST00000123836.1	0.266101	0.319	0.118	6.68447e-09	0.000220895	cycling radial glia	N/A
Pbdc1	ENSMUST00000033577.10	0.391687	0.479	0.232	7.38622e-09	0.000244085	cycling radial glia	4.82667e-07
Asf1a	ENSMUST00000020004.7	0.388475	0.597	0.325	7.44019e-09	0.000245869	cycling radial glia	3.89564e-05
H3f3b	ENSMUST00000016703.7	0.282733	1	0.998	7.98205e-09	0.000263775	cycling radial glia	1.91936e-07
Hprt	ENSMUST00000026723.8	0.272496	0.345	0.135	8.40695e-09	0.000277816	cycling radial glia	N/A
Rbbp7	ENSMUST00000033720.11	0.398552	0.504	0.263	8.45641e-09	0.00027945	cycling radial glia	2.53381e-05
Med9	ENSMUST00000081980.6	0.424346	0.529	0.277	9.31747e-09	0.000307905	cycling radial glia	0.00351735
Mbd3	ENSMUST00000105349.7	0.388499	0.765	0.515	9.72707e-09	0.000321441	cycling radial glia	5.52506e-07
Elavl1	ENSMUST00000098950.5	0.333692	0.496	0.238	1.0109e-08	0.000334063	cycling radial glia	N/A
Nasp	ENSMUST00000030457.11	0.336172	0.412	0.183	1.09965e-08	0.000363391	cycling radial glia	2.48567e-42
Sdc1	ENSMUST00000020911.13	0.252235	0.202	0.057	1.1164e-08	0.000368925	cycling radial glia	N/A
Commd1	ENSMUST00000159081.7	0.372747	0.697	0.411	1.26416e-08	0.000417753	cycling radial glia	0.00012062
Rbbp4	ENSMUST00000102598.3	0.405083	0.496	0.26	1.40446e-08	0.000464118	cycling radial glia	4.07399e-07
Zfp207	ENSMUST00000017567.13	0.320701	0.496	0.244	1.94338e-08	0.000642208	cycling radial glia	N/A
Gm21596	ENSMUST00000178049.1	0.415552	0.361	0.154	1.95306e-08	0.00064541	cycling radial glia	N/A
Ngdn	ENSMUST00000022815.9	0.312251	0.454	0.217	2.0611e-08	0.00068111	cycling radial glia	3.50575e-10
Hspa14	ENSMUST00000027961.11	0.369615	0.361	0.157	2.22673e-08	0.000735846	cycling radial glia	1.77914e-09
Banf1	ENSMUST00000025762.14	0.440539	0.798	0.608	2.4185e-08	0.000799219	cycling radial glia	3.88397e-12
Sap30	ENSMUST00000034022.3	0.359465	0.681	0.391	2.65759e-08	0.000878226	cycling radial glia	0.000778329
Snrpd1	ENSMUST00000002551.3	0.267956	0.95	0.906	3.18309e-08	0.00105188	cycling radial glia	2.37133e-07
Glul	ENSMUST00000086199.11	0.357694	0.445	0.218	3.29777e-08	0.00108978	cycling radial glia	2.8467e-05
Srsf3	ENSMUST00000037776.14	0.35154	0.496	0.256	3.40909e-08	0.00112657	cycling radial glia	2.51455e-28
Cdk2ap1	ENSMUST00000031341.10	0.385498	0.328	0.134	3.4344e-08	0.00113493	cycling radial glia	1.36212e-10
Atp5g2	ENSMUST00000185641.6	0.298735	0.563	0.298	3.84973e-08	0.00127218	cycling radial glia	1.18441e-19
Krcc1	ENSMUST00000204436.2	0.273074	0.269	0.097	3.88798e-08	0.00128482	cycling radial glia	N/A
Ppp1r2	ENSMUST00000060188.13	0.308592	0.429	0.2	4.00665e-08	0.00132404	cycling radial glia	N/A
Snu13	ENSMUST00000080622.8	0.318357	0.966	0.816	4.14899e-08	0.00137107	cycling radial glia	N/A
Impdh2	ENSMUST00000081111.13	0.445772	0.689	0.432	4.74728e-08	0.00156879	cycling radial glia	7.11166e-07
Dusp1	ENSMUST00000025025.6	0.310363	0.555	0.285	5.16545e-08	0.00170698	cycling radial glia	0.000602097
Dpysl3	ENSMUST00000121805.7	0.282724	0.143	0.034	5.71164e-08	0.00188747	cycling radial glia	N/A
Stoml2	ENSMUST00000030169.14	0.381877	0.546	0.311	5.96302e-08	0.00197054	cycling radial glia	0.0262232
Tial1	ENSMUST00000033135.8	0.262186	0.294	0.113	6.30743e-08	0.00208435	cycling radial glia	N/A
Raly	ENSMUST00000058089.12	0.324092	0.739	0.497	6.60882e-08	0.00218395	cycling radial glia	0.000287109
Nap1l1	ENSMUST00000065917.15	0.25565	0.403	0.18	7.0864e-08	0.00234177	cycling radial glia	7.32233e-15
Set	ENSMUST00000102866.9	0.357614	0.378	0.17	7.53949e-08	0.0024915	cycling radial glia	0.000226277
Snhg5	ENSMUST00000182232.7	0.2937	0.345	0.144	7.86015e-08	0.00259747	cycling radial glia	N/A
Nup43	ENSMUST00000040135.8	0.322503	0.37	0.159	8.0513e-08	0.00266063	cycling radial glia	0.000376448
Dtymk	ENSMUST00000027503.13	0.326745	0.361	0.162	8.27612e-08	0.00273493	cycling radial glia	5.92343e-13
H3f3b	ENSMUST00000139623.1	0.260402	0.176	0.051	1.19657e-07	0.00395417	cycling radial glia	1.91936e-07
Ctnnb1	ENSMUST00000007130.14	0.371646	0.513	0.274	1.31587e-07	0.00434843	cycling radial glia	N/A
Marcks	ENSMUST00000092584.5	0.341356	0.882	0.654	1.41511e-07	0.00467636	cycling radial glia	1.95396e-14
Utp3	ENSMUST00000090413.5	0.289264	0.714	0.451	1.45094e-07	0.00479478	cycling radial glia	N/A
Gfer	ENSMUST00000046839.8	0.286591	0.403	0.189	1.45451e-07	0.00480656	cycling radial glia	N/A
Rbm8a	ENSMUST00000196456.4	0.295436	0.756	0.475	1.49759e-07	0.00494895	cycling radial glia	1.3066e-05
Higd1a	ENSMUST00000060251.7	0.367446	0.63	0.389	1.49783e-07	0.00494974	cycling radial glia	0.000156588
Txnl1	ENSMUST00000025476.2	0.344086	0.731	0.525	1.57253e-07	0.00519659	cycling radial glia	N/A
RP24-458M20.2	ENSMUST00000096251.9	0.32261	0.647	0.387	1.7116e-07	0.00565616	cycling radial glia	N/A
Clk3	ENSMUST00000065330.7	0.261862	0.345	0.149	1.74752e-07	0.00577486	cycling radial glia	N/A
Srsf1	ENSMUST00000139129.8	0.304773	0.403	0.192	1.77507e-07	0.0058659	cycling radial glia	N/A
Dnajc8	ENSMUST00000094657.9	0.332915	0.681	0.423	1.88966e-07	0.00624457	cycling radial glia	4.24229e-05
Emc8	ENSMUST00000034277.13	0.311772	0.462	0.233	2.1466e-07	0.00709364	cycling radial glia	N/A
RP23-184I13.7	ENSMUST00000193912.1	0.258397	0.185	0.057	2.1491e-07	0.00710193	cycling radial glia	N/A
AC127339.2	ENSMUST00000077376.2	0.331242	0.319	0.141	2.29251e-07	0.00757583	cycling radial glia	N/A
Carhsp1	ENSMUST00000008537.9	0.322834	0.672	0.402	2.40549e-07	0.00794917	cycling radial glia	0.0166491
Hnrnpf	ENSMUST00000035493.13	0.359298	0.681	0.445	2.4391e-07	0.00806026	cycling radial glia	3.38036e-12
RP24-322E6.1	ENSMUST00000180755.1	0.295837	0.563	0.309	2.53596e-07	0.00838033	cycling radial glia	N/A
Nrarp	ENSMUST00000104999.3	0.417176	0.218	0.074	2.55053e-07	0.00842849	cycling radial glia	N/A
Taf10	ENSMUST00000141116.1	0.339186	0.513	0.279	2.90899e-07	0.00961306	cycling radial glia	0.0109335
Eny2	ENSMUST00000060652.4	0.345748	0.597	0.349	3.35194e-07	0.0110768	cycling radial glia	0.000936138
Sp9	ENSMUST00000090813.5	0.281637	0.235	0.082	3.43692e-07	0.0113576	cycling radial glia	8.47887e-05
Ddah2	ENSMUST00000007255.12	0.28653	0.958	0.747	3.52558e-07	0.0116506	cycling radial glia	0.00329654
Ppil1	ENSMUST00000024802.8	0.343422	0.605	0.36	3.71168e-07	0.0122656	cycling radial glia	0.00876263
Rbp1	ENSMUST00000052068.10	0.250783	0.454	0.218	3.99657e-07	0.0132071	cycling radial glia	N/A
RP23-349B4.7	ENSMUST00000173070.7	0.300326	0.412	0.203	4.2929e-07	0.0141863	cycling radial glia	N/A
Srsf10	ENSMUST00000129718.1	0.332997	0.513	0.287	5.07595e-07	0.016774	cycling radial glia	0.00068046
Eif4a3	ENSMUST00000026667.14	0.372441	0.655	0.466	5.1008e-07	0.0168561	cycling radial glia	0.000588876
Pgp	ENSMUST00000053024.6	0.333769	0.437	0.224	5.33568e-07	0.0176323	cycling radial glia	1.60105e-07
Set	ENSMUST00000067996.6	0.328507	0.798	0.582	6.16644e-07	0.0203776	cycling radial glia	0.000226277
Nol7	ENSMUST00000071926.4	0.302884	0.782	0.528	6.58741e-07	0.0217688	cycling radial glia	5.66461e-07
Kcne1l	ENSMUST00000134825.2	0.289805	0.21	0.074	7.28508e-07	0.0240743	cycling radial glia	N/A
Phf5a	ENSMUST00000023117.9	0.280234	0.832	0.613	8.10013e-07	0.0267677	cycling radial glia	0.00433447
Idh2	ENSMUST00000107384.9	0.414008	0.571	0.357	8.17209e-07	0.0270055	cycling radial glia	0.0185164
Eif4e	ENSMUST00000200020.4	0.312173	0.697	0.452	8.38961e-07	0.0277243	cycling radial glia	N/A
Snrnp40	ENSMUST00000105994.3	0.293758	0.672	0.436	8.98975e-07	0.0297075	cycling radial glia	N/A
Ppp1r14b	ENSMUST00000070850.6	0.35842	0.832	0.647	9.31652e-07	0.0307874	cycling radial glia	0.168809
Gm6563	ENSMUST00000056396.5	0.295425	0.563	0.329	1.05989e-06	0.035025	cycling radial glia	N/A
Ptges3	ENSMUST00000052798.13	0.357581	0.563	0.357	1.06854e-06	0.0353109	cycling radial glia	0.00945102
Smim11	ENSMUST00000063641.10	0.284392	0.58	0.337	1.13036e-06	0.0373539	cycling radial glia	0.000812561
Gnai2	ENSMUST00000055704.11	0.260747	0.521	0.283	1.1944e-06	0.0394702	cycling radial glia	3.20276e-07
Plp2	ENSMUST00000033486.5	0.251758	0.252	0.102	1.24198e-06	0.0410425	cycling radial glia	N/A
Pold2	ENSMUST00000102922.9	0.265147	0.277	0.117	1.28932e-06	0.0426067	cycling radial glia	1.05805e-10
Cdc42se2	ENSMUST00000064104.12	0.283378	0.403	0.204	1.61788e-06	0.0534643	cycling radial glia	N/A
Gm23849	ENSMUST00000083833.1	0.459757	0.151	0.045	1.69612e-06	0.0560499	cycling radial glia	N/A
D030056L22Rik	ENSMUST00000055792.7	0.261272	0.286	0.126	1.71695e-06	0.0567384	cycling radial glia	1.20303e-07
G3bp1	ENSMUST00000018727.3	0.317612	0.714	0.511	1.73049e-06	0.0571856	cycling radial glia	7.12141e-06
Ak2	ENSMUST00000102604.10	0.333306	0.487	0.27	1.92525e-06	0.0636219	cycling radial glia	5.70238e-05
Arl2bp	ENSMUST00000034228.15	0.31673	0.555	0.326	2.11245e-06	0.0698081	cycling radial glia	0.0762713
Anp32a	ENSMUST00000135395.7	0.293418	0.361	0.176	2.18862e-06	0.0723251	cycling radial glia	N/A
Tia1	ENSMUST00000095753.8	0.321979	0.37	0.181	2.21335e-06	0.0731424	cycling radial glia	N/A
Mmp14	ENSMUST00000089688.5	0.298676	0.261	0.113	2.71883e-06	0.0898465	cycling radial glia	N/A
Rhoa	ENSMUST00000007959.13	0.25082	0.63	0.395	3.25732e-06	0.107642	cycling radial glia	N/A
Etfb	ENSMUST00000004729.4	0.251125	0.605	0.35	3.27768e-06	0.108314	cycling radial glia	N/A
Hspd1	ENSMUST00000027123.14	0.35	0.555	0.336	3.31799e-06	0.109646	cycling radial glia	1
Gm8186	ENSMUST00000053575.3	0.299906	0.807	0.577	3.38458e-06	0.111847	cycling radial glia	0.000156146
Trp53	ENSMUST00000108658.9	0.255522	0.403	0.207	3.42219e-06	0.11309	cycling radial glia	0.00126947
Fus	ENSMUST00000106251.9	0.374121	0.513	0.315	3.58689e-06	0.118532	cycling radial glia	N/A
Mrpl54	ENSMUST00000046114.4	0.291225	0.58	0.37	3.73346e-06	0.123376	cycling radial glia	N/A
Eif4h	ENSMUST00000036125.9	0.269589	0.647	0.429	3.77027e-06	0.124592	cycling radial glia	0.0045228
Pak1ip1	ENSMUST00000046951.9	0.279199	0.521	0.3	4.13519e-06	0.136651	cycling radial glia	N/A
Oxct1	ENSMUST00000110690.8	0.303601	0.63	0.394	4.14663e-06	0.13703	cycling radial glia	0.0175214
Tdp1	ENSMUST00000153627.7	0.28847	0.269	0.117	4.18862e-06	0.138417	cycling radial glia	0.0269035
RP23-197G3.2	ENSMUST00000181584.1	0.259618	0.504	0.285	4.54017e-06	0.150034	cycling radial glia	N/A
Arpp19	ENSMUST00000007800.7	0.265569	0.412	0.219	4.96092e-06	0.163939	cycling radial glia	1.09386e-07
Emg1	ENSMUST00000004379.7	0.268641	0.748	0.55	5.26139e-06	0.173868	cycling radial glia	N/A
Eif4a-ps4	ENSMUST00000122226.1	0.294964	0.79	0.619	5.53e-06	0.182744	cycling radial glia	N/A
Nsmce1	ENSMUST00000033006.13	0.289311	0.521	0.292	5.54413e-06	0.183211	cycling radial glia	0.00990107
Pabpc1	ENSMUST00000001809.14	0.328159	0.664	0.455	6.24284e-06	0.206301	cycling radial glia	N/A
Srsf4	ENSMUST00000053819.5	0.31008	0.588	0.37	6.25988e-06	0.206864	cycling radial glia	0.00274424
Fam58b	ENSMUST00000059468.5	0.261659	0.395	0.207	6.32049e-06	0.208867	cycling radial glia	N/A
Rcn2	ENSMUST00000114276.2	0.278839	0.513	0.303	6.59264e-06	0.21786	cycling radial glia	N/A
Erh	ENSMUST00000166931.1	0.259962	0.471	0.267	7.91729e-06	0.261635	cycling radial glia	7.36808e-09
Chtop	ENSMUST00000049937.12	0.284091	0.261	0.118	8.07381e-06	0.266807	cycling radial glia	N/A
Cnih4	ENSMUST00000134115.7	0.354916	0.487	0.289	8.55552e-06	0.282726	cycling radial glia	N/A
RP23-264J18.3	ENSMUST00000074053.5	0.268225	0.664	0.446	8.70565e-06	0.287687	cycling radial glia	N/A
Mpped2	ENSMUST00000111063.7	0.460501	0.546	0.358	9.39971e-06	0.310623	cycling radial glia	1
Myg1	ENSMUST00000113682.8	0.321827	0.403	0.212	9.42059e-06	0.311313	cycling radial glia	N/A
Ints11	ENSMUST00000030901.8	0.284548	0.361	0.197	1.07816e-05	0.356288	cycling radial glia	N/A
Npm1	ENSMUST00000075641.9	0.291898	0.95	0.877	1.13495e-05	0.375057	cycling radial glia	3.80769e-07
Srsf7	ENSMUST00000063417.9	0.304575	0.639	0.448	1.2881e-05	0.425665	cycling radial glia	1.26873e-10
Orc6	ENSMUST00000170141.2	0.266533	0.244	0.107	1.41896e-05	0.468909	cycling radial glia	7.97954e-09
Cnbp	ENSMUST00000032138.14	0.260737	0.454	0.254	1.5515e-05	0.512708	cycling radial glia	0.000100517
Trim28	ENSMUST00000005705.7	0.320832	0.639	0.471	1.68217e-05	0.555889	cycling radial glia	0.031232
Ppp1cc	ENSMUST00000102528.10	0.31478	0.613	0.423	1.71266e-05	0.565964	cycling radial glia	0.0240137
Ddx39b	ENSMUST00000173731.7	0.280509	0.454	0.263	2.35319e-05	0.777637	cycling radial glia	8.56949e-10
Ifrd1	ENSMUST00000001672.11	0.278583	0.353	0.187	2.63068e-05	0.869335	cycling radial glia	N/A
Ier2	ENSMUST00000060427.4	0.322361	0.588	0.403	2.87126e-05	0.948837	cycling radial glia	0.376156
Snrpf	ENSMUST00000020203.6	0.324778	0.773	0.653	3.19598e-05	1	cycling radial glia	0.000693873
St13	ENSMUST00000172107.7	0.301855	0.471	0.272	3.33161e-05	1	cycling radial glia	N/A
Ing2	ENSMUST00000080353.2	0.272891	0.345	0.182	3.66116e-05	1	cycling radial glia	N/A
Sf3a3	ENSMUST00000030734.4	0.254997	0.395	0.213	3.84151e-05	1	cycling radial glia	N/A
Rrs1	ENSMUST00000072079.8	0.256668	0.445	0.258	4.26388e-05	1	cycling radial glia	N/A
Odc1	ENSMUST00000171737.2	0.324733	0.63	0.426	4.42076e-05	1	cycling radial glia	N/A
Pkig	ENSMUST00000064703.12	0.275308	0.605	0.395	4.70931e-05	1	cycling radial glia	0.0146804
Hnrnpd	ENSMUST00000172361.7	0.277654	0.277	0.138	6.68777e-05	1	cycling radial glia	7.98825e-08
Tra2b	ENSMUST00000160579.1	0.250443	0.538	0.324	6.79487e-05	1	cycling radial glia	8.77108e-07
Rpsa	ENSMUST00000217317.1	0.276147	0.555	0.357	6.88021e-05	1	cycling radial glia	N/A
Hax1	ENSMUST00000079724.8	0.270731	0.454	0.285	7.5851e-05	1	cycling radial glia	N/A
Ncl	ENSMUST00000027438.7	0.30242	0.731	0.529	7.8394e-05	1	cycling radial glia	0.0382324
Srsf6	ENSMUST00000130411.6	0.296762	0.697	0.512	8.02638e-05	1	cycling radial glia	N/A
Gapdh	ENSMUST00000118875.7	0.252923	0.773	0.637	9.77513e-05	1	cycling radial glia	5.47048e-18
Nudc	ENSMUST00000030665.6	0.250408	0.832	0.685	0.000112158	1	cycling radial glia	N/A
Arf6	ENSMUST00000050063.8	0.273491	0.286	0.147	0.000115032	1	cycling radial glia	N/A
Polr2c	ENSMUST00000109521.3	0.259033	0.815	0.638	0.000118189	1	cycling radial glia	N/A
Hnrnpa3	ENSMUST00000111962.7	0.267146	0.521	0.339	0.000122829	1	cycling radial glia	1.05674e-09
Rbmxl1	ENSMUST00000211719.1	0.304748	0.681	0.488	0.000173428	1	cycling radial glia	1
Snrpa1	ENSMUST00000153609.7	0.28482	0.647	0.486	0.000189662	1	cycling radial glia	N/A
Rap1a	ENSMUST00000090678.10	0.250009	0.37	0.212	0.000267653	1	cycling radial glia	N/A
Timm50	ENSMUST00000081946.4	0.265079	0.487	0.313	0.000281914	1	cycling radial glia	N/A
Anapc5	ENSMUST00000086216.8	0.270821	0.672	0.498	0.000658902	1	cycling radial glia	N/A
Med22	ENSMUST00000015920.11	0.268721	0.664	0.502	0.00115763	1	cycling radial glia	N/A
Hes6	ENSMUST00000086851.1	0.363956	0.563	0.482	0.00124348	1	cycling radial glia	0.0269999
Frat2	ENSMUST00000059231.3	0.262724	0.387	0.256	0.00263694	1	cycling radial glia	N/A
Arl6ip1	ENSMUST00000032888.9	0.617305	0.739	0.744	0.00303505	1	cycling radial glia	0.142424
Vbp1	ENSMUST00000033540.5	0.254702	0.681	0.556	0.00384733	1	cycling radial glia	N/A
Mfap4	ENSMUST00000064783.9	1.36285	0.655	0.07	5.52879e-65	1.82704e-60	intermediate progenitor	2.08861e-53
Btbd17	ENSMUST00000000206.3	0.958306	0.448	0.042	3.90554e-46	1.29063e-41	intermediate progenitor	4.73024e-31
Eomes	ENSMUST00000035020.14	0.758099	0.299	0.014	8.85899e-44	2.92754e-39	intermediate progenitor	1.16317e-56
Neurog2	ENSMUST00000029587.8	1.65626	0.552	0.106	3.33061e-35	1.10063e-30	intermediate progenitor	1.33462e-31
Sstr2	ENSMUST00000146390.2	1.07593	0.563	0.121	7.31035e-31	2.41578e-26	intermediate progenitor	4.2667e-27
Eomes	ENSMUST00000150633.1	0.47377	0.207	0.01	4.57218e-30	1.51092e-25	intermediate progenitor	1.16317e-56
Mdk	ENSMUST00000069423.12	1.14072	0.931	0.433	2.3037e-29	7.61281e-25	intermediate progenitor	6.50607e-23
Pcp4	ENSMUST00000061739.8	1.28331	0.563	0.147	2.53092e-25	8.36368e-21	intermediate progenitor	1.7161e-13
Eomes	ENSMUST00000111763.7	0.357332	0.126	0.004	9.06829e-22	2.99671e-17	intermediate progenitor	1.16317e-56
Tac2	ENSMUST00000026466.4	1.04634	0.115	0.003	6.44737e-21	2.1306e-16	intermediate progenitor	4.55433e-11
Rpl13a	ENSMUST00000150350.8	0.367457	1	0.999	8.03192e-21	2.65423e-16	intermediate progenitor	2.62583e-17
Dbi	ENSMUST00000027634.12	0.504134	0.897	0.475	3.33487e-19	1.10204e-14	intermediate progenitor	7.7261e-09
Pkm	ENSMUST00000034834.15	0.783957	0.931	0.543	9.53335e-19	3.15039e-14	intermediate progenitor	0.604611
Emx1	ENSMUST00000045942.8	0.820701	0.632	0.249	1.72181e-18	5.68989e-14	intermediate progenitor	3.76643e-15
Rpl32	ENSMUST00000081840.5	0.354093	1	0.996	1.72282e-18	5.69323e-14	intermediate progenitor	2.35167e-17
Hs3st1	ENSMUST00000053116.6	0.587628	0.333	0.066	2.58552e-18	8.54411e-14	intermediate progenitor	5.93905e-12
Rnd2	ENSMUST00000001347.6	0.744273	0.391	0.093	6.3034e-18	2.08302e-13	intermediate progenitor	1.7027e-16
Dhrs4	ENSMUST00000022821.7	0.860146	0.448	0.131	7.24616e-18	2.39457e-13	intermediate progenitor	4.71345e-16
Igfbpl1	ENSMUST00000044297.6	0.796358	0.908	0.865	7.68608e-18	2.53994e-13	intermediate progenitor	6.84215e-14
Plekhf2	ENSMUST00000054776.3	0.675053	0.471	0.134	1.16135e-17	3.8378e-13	intermediate progenitor	5.07419e-15
Plcb1	ENSMUST00000130524.4	0.758528	0.425	0.112	1.16158e-17	3.83854e-13	intermediate progenitor	9.02101e-15
Slc1a3	ENSMUST00000133309.1	0.614054	0.402	0.101	2.2946e-17	7.58273e-13	intermediate progenitor	0.00123488
Igsf8	ENSMUST00000039506.14	0.975385	0.644	0.299	4.28282e-17	1.4153e-12	intermediate progenitor	5.09754e-14
Gas5	ENSMUST00000162558.7	0.874062	0.575	0.233	6.51369e-17	2.15252e-12	intermediate progenitor	N/A
Ezr	ENSMUST00000064234.6	0.809313	0.494	0.159	2.74477e-16	9.07035e-12	intermediate progenitor	1.62611e-15
Rps9	ENSMUST00000006496.14	0.361935	1	0.992	2.5137e-15	8.30677e-11	intermediate progenitor	2.5346e-15
Dmrta2	ENSMUST00000061187.3	0.460268	0.287	0.059	4.29484e-15	1.41927e-10	intermediate progenitor	1.35041e-18
Rplp0	ENSMUST00000086519.11	0.358875	1	0.995	7.06583e-15	2.33497e-10	intermediate progenitor	5.08714e-10
Snhg18	ENSMUST00000181536.2	0.628567	0.276	0.057	7.25152e-15	2.39634e-10	intermediate progenitor	4.94413e-21
Rps24	ENSMUST00000169826.2	0.344721	1	0.99	2.03913e-14	6.73852e-10	intermediate progenitor	6.2597e-13
Rps14	ENSMUST00000025511.9	0.281567	1	0.994	2.55995e-14	8.4596e-10	intermediate progenitor	N/A
Lhx2	ENSMUST00000000253.5	0.583709	0.563	0.22	4.12949e-14	1.36463e-09	intermediate progenitor	1.06375e-22
Cox7a2l	ENSMUST00000025095.7	0.425205	0.989	0.917	4.33277e-14	1.43181e-09	intermediate progenitor	3.16358e-10
Vps37b	ENSMUST00000040967.8	0.718573	0.632	0.304	4.41095e-14	1.45764e-09	intermediate progenitor	6.1369e-11
Lhx2	ENSMUST00000143783.8	0.617143	0.483	0.175	6.30505e-14	2.08357e-09	intermediate progenitor	1.06375e-22
RP23-65G17.3	ENSMUST00000191816.1	0.781133	0.586	0.242	1.25753e-13	4.15564e-09	intermediate progenitor	N/A
Rps6	ENSMUST00000102814.4	0.425467	0.989	0.968	3.19254e-13	1.05501e-08	intermediate progenitor	8.4001e-10
Ap3s1	ENSMUST00000025357.8	0.66364	0.805	0.511	4.94321e-13	1.63353e-08	intermediate progenitor	2.54593e-05
Rps11	ENSMUST00000003521.9	0.258325	1	0.998	7.12804e-13	2.35553e-08	intermediate progenitor	N/A
Rpl4	ENSMUST00000034966.8	0.300522	1	0.985	8.94979e-13	2.95755e-08	intermediate progenitor	1.68353e-09
Acot1	ENSMUST00000168120.2	0.495128	0.54	0.212	1.23616e-12	4.08501e-08	intermediate progenitor	4.06438e-08
F2r	ENSMUST00000059193.6	0.391417	0.207	0.038	2.3885e-12	7.89303e-08	intermediate progenitor	3.47853e-09
Npc2	ENSMUST00000021668.9	0.69621	0.851	0.629	2.42658e-12	8.01886e-08	intermediate progenitor	1.38859e-07
Rps4x	ENSMUST00000033683.7	0.300529	1	0.99	3.02351e-12	9.9915e-08	intermediate progenitor	1.94792e-07
Nfix	ENSMUST00000132236.1	0.57264	0.241	0.053	4.4533e-12	1.47164e-07	intermediate progenitor	2.05967e-05
Rpl8	ENSMUST00000004072.9	0.326889	1	0.981	4.552e-12	1.50425e-07	intermediate progenitor	1.34713e-09
Mfng	ENSMUST00000018313.5	0.452898	0.322	0.086	4.92518e-12	1.62757e-07	intermediate progenitor	5.67414e-18
Clic1	ENSMUST00000007257.9	0.526039	0.632	0.274	5.81099e-12	1.9203e-07	intermediate progenitor	6.16117e-07
Gadd45g	ENSMUST00000021903.2	0.889342	0.598	0.272	6.53118e-12	2.15829e-07	intermediate progenitor	1.57171e-05
Fam53b	ENSMUST00000134946.2	0.296821	0.195	0.035	1.34256e-11	4.43663e-07	intermediate progenitor	5.85029e-06
Acadvl	ENSMUST00000102574.9	0.439814	0.345	0.104	1.65035e-11	5.45376e-07	intermediate progenitor	8.63818e-05
Nrn1	ENSMUST00000037623.14	0.531122	0.299	0.082	1.98055e-11	6.54493e-07	intermediate progenitor	5.05847e-08
RP23-300I4.1	ENSMUST00000209370.1	0.422797	0.218	0.045	3.04322e-11	1.00566e-06	intermediate progenitor	N/A
Mdk	ENSMUST00000090602.5	0.626099	0.322	0.097	3.84034e-11	1.26908e-06	intermediate progenitor	6.50607e-23
Slc25a5	ENSMUST00000016463.3	0.515028	0.954	0.764	6.79981e-11	2.24706e-06	intermediate progenitor	2.62781e-06
Rpl10a	ENSMUST00000042334.14	0.387539	1	0.948	8.93726e-11	2.95341e-06	intermediate progenitor	7.27712e-06
H1f0	ENSMUST00000180086.2	0.561378	0.908	0.632	1.03169e-10	3.40933e-06	intermediate progenitor	1.37039e-05
Hist1h2bc	ENSMUST00000018246.5	0.706254	0.747	0.477	2.77245e-10	9.16183e-06	intermediate progenitor	3.89143e-05
Atp6v0e	ENSMUST00000015719.14	0.525134	0.77	0.502	3.34048e-10	1.10389e-05	intermediate progenitor	1.51097e-05
Srsf5	ENSMUST00000110356.2	0.445804	0.287	0.085	4.23538e-10	1.39962e-05	intermediate progenitor	N/A
Tead2	ENSMUST00000033060.13	0.482344	0.333	0.11	4.4657e-10	1.47574e-05	intermediate progenitor	4.40718e-14
Rps3a1	ENSMUST00000029722.6	0.283031	1	0.994	5.63574e-10	1.86239e-05	intermediate progenitor	N/A
Btbd17	ENSMUST00000137965.1	0.300189	0.138	0.021	6.65807e-10	2.20023e-05	intermediate progenitor	4.73024e-31
Fam210b	ENSMUST00000028995.4	0.609237	0.494	0.224	1.00758e-09	3.32965e-05	intermediate progenitor	1.80192e-11
Rpl10a-ps1	ENSMUST00000120360.1	0.365726	0.954	0.816	1.12496e-09	3.71753e-05	intermediate progenitor	N/A
Rps18	ENSMUST00000008812.7	0.408474	1	0.981	1.17138e-09	3.87096e-05	intermediate progenitor	4.32326e-10
Mfap2	ENSMUST00000071977.8	0.579218	0.701	0.436	1.44696e-09	4.78161e-05	intermediate progenitor	0.00430093
Ppib	ENSMUST00000034947.6	0.514095	0.885	0.706	1.49701e-09	4.94703e-05	intermediate progenitor	3.48096e-05
H3f3b	ENSMUST00000016703.7	0.280339	1	0.998	1.54482e-09	5.10502e-05	intermediate progenitor	N/A
Btg2	ENSMUST00000020692.6	0.655984	0.632	0.379	2.41163e-09	7.96948e-05	intermediate progenitor	1.21041e-05
Rpl23	ENSMUST00000103146.4	0.316896	1	0.987	2.92972e-09	9.68155e-05	intermediate progenitor	2.31443e-13
RP23-65G17.2	ENSMUST00000193506.1	0.588108	0.425	0.178	3.07248e-09	0.000101533	intermediate progenitor	N/A
RP23-399K8.5	ENSMUST00000184325.1	0.307876	0.138	0.023	3.80232e-09	0.000125652	intermediate progenitor	N/A
Rplp2	ENSMUST00000084434.10	0.259265	1	0.996	4.3226e-09	0.000142845	intermediate progenitor	N/A
H2afv	ENSMUST00000109737.8	0.364379	0.92	0.83	4.77612e-09	0.000157832	intermediate progenitor	0.00069546
Rcor2	ENSMUST00000066646.10	0.523416	0.356	0.138	5.52463e-09	0.000182567	intermediate progenitor	1.42991e-07
Rps20	ENSMUST00000138502.1	0.278078	1	0.997	6.80509e-09	0.000224881	intermediate progenitor	N/A
Myl6	ENSMUST00000218127.1	0.522403	0.667	0.401	7.13411e-09	0.000235754	intermediate progenitor	N/A
Loxl1	ENSMUST00000061799.9	0.254498	0.126	0.02	7.69559e-09	0.000254309	intermediate progenitor	3.16681e-11
Gamt	ENSMUST00000105363.7	0.47066	0.276	0.09	9.66823e-09	0.000319496	intermediate progenitor	7.93112e-05
Btbd17	ENSMUST00000141386.1	0.264507	0.103	0.014	9.72964e-09	0.000321526	intermediate progenitor	4.73024e-31
Gnas	ENSMUST00000109084.7	0.400334	0.287	0.094	1.31402e-08	0.00043423	intermediate progenitor	N/A
Dctn2	ENSMUST00000026479.10	0.524398	0.621	0.361	1.57911e-08	0.000521833	intermediate progenitor	N/A
RP23-177C20.5	ENSMUST00000120418.1	0.383799	0.943	0.907	1.699e-08	0.000561453	intermediate progenitor	N/A
Rpl8	ENSMUST00000229183.1	0.390508	0.966	0.881	1.98324e-08	0.000655382	intermediate progenitor	1.34713e-09
Emx2	ENSMUST00000062216.3	0.386628	0.322	0.115	2.40932e-08	0.000796184	intermediate progenitor	4.20596e-06
Rps3	ENSMUST00000032998.12	0.275977	1	0.994	3.23406e-08	0.00106873	intermediate progenitor	8.85623e-05
Cdk4	ENSMUST00000006911.11	0.342494	0.954	0.898	4.30503e-08	0.00142264	intermediate progenitor	1.39543e-05
Acads	ENSMUST00000031524.10	0.356581	0.218	0.063	4.522e-08	0.00149434	intermediate progenitor	N/A
Eef2	ENSMUST00000047864.10	0.310161	0.977	0.92	4.73881e-08	0.00156599	intermediate progenitor	1.27369e-05
Scp2	ENSMUST00000106701.1	0.428339	0.701	0.441	6.14883e-08	0.00203194	intermediate progenitor	0.0388277
Rplp1	ENSMUST00000008036.8	0.326903	1	0.994	6.61301e-08	0.00218533	intermediate progenitor	0.0326601
Rps25-ps1	ENSMUST00000119876.1	0.362615	0.931	0.807	7.54227e-08	0.00249242	intermediate progenitor	N/A
Rnaset2b	ENSMUST00000089119.12	0.402983	0.322	0.124	7.67292e-08	0.00253559	intermediate progenitor	N/A
Rpl24	ENSMUST00000023269.4	0.27208	0.989	0.986	1.03957e-07	0.00343537	intermediate progenitor	N/A
Nfib	ENSMUST00000135024.1	0.472773	0.701	0.429	1.09605e-07	0.003622	intermediate progenitor	1.56469e-05
Rpl26	ENSMUST00000073471.12	0.252603	1	0.994	1.12775e-07	0.00372677	intermediate progenitor	N/A
AC120860.1	ENSMUST00000120149.1	0.256519	1	0.985	1.28688e-07	0.00425263	intermediate progenitor	N/A
Sox4	ENSMUST00000067230.5	0.330085	0.966	0.968	1.39198e-07	0.00459995	intermediate progenitor	0.00400587
RP24-252G15.5	ENSMUST00000193537.1	0.468763	0.471	0.23	1.85428e-07	0.00612765	intermediate progenitor	N/A
Eif3f	ENSMUST00000033342.6	0.296647	0.977	0.937	1.9648e-07	0.00649287	intermediate progenitor	9.14332e-05
Cdk2ap1	ENSMUST00000111473.7	0.287743	0.161	0.039	2.11609e-07	0.00699283	intermediate progenitor	1.71614e-23
Rasgef1b	ENSMUST00000168092.7	0.318502	0.195	0.055	2.40747e-07	0.00795572	intermediate progenitor	4.50565e-12
Rasgef1b	ENSMUST00000031276.14	0.303109	0.172	0.044	2.81716e-07	0.00930959	intermediate progenitor	4.50565e-12
Pantr1	ENSMUST00000181725.7	0.461882	0.793	0.615	3.1993e-07	0.0105724	intermediate progenitor	0.00212277
Rps9	ENSMUST00000108625.7	0.335951	0.966	0.876	4.14143e-07	0.0136858	intermediate progenitor	2.5346e-15
Rpl18a	ENSMUST00000054220.9	0.333338	1	0.993	4.75214e-07	0.0157039	intermediate progenitor	3.27074e-14
Rpl35a-ps5	ENSMUST00000137013.1	0.33867	0.322	0.129	4.9747e-07	0.0164394	intermediate progenitor	N/A
Dll3	ENSMUST00000108315.3	0.377374	0.172	0.045	5.18282e-07	0.0171271	intermediate progenitor	N/A
Pou3f2	ENSMUST00000178174.2	0.537455	0.736	0.529	5.80677e-07	0.019189	intermediate progenitor	0.0339152
Gng5	ENSMUST00000090031.11	0.497285	0.759	0.602	6.0516e-07	0.0199981	intermediate progenitor	0.0126593
Hes6	ENSMUST00000086851.1	0.609547	0.667	0.476	6.27083e-07	0.0207226	intermediate progenitor	0.000777351
Mrfap1	ENSMUST00000068795.3	0.319125	0.931	0.846	6.74819e-07	0.0223001	intermediate progenitor	N/A
Dnajc15	ENSMUST00000226459.1	0.47856	0.529	0.308	7.18298e-07	0.0237369	intermediate progenitor	0.00262844
RP23-220C16.2	ENSMUST00000080443.7	0.411112	0.92	0.759	8.326e-07	0.0275141	intermediate progenitor	N/A
Ier2	ENSMUST00000060427.4	0.457689	0.644	0.404	9.42472e-07	0.0311449	intermediate progenitor	1
Rpl32	ENSMUST00000203816.1	0.352997	0.966	0.858	1.05426e-06	0.0348392	intermediate progenitor	2.35167e-17
Hnrnpa1	ENSMUST00000087351.8	0.301804	0.977	0.922	1.05536e-06	0.0348755	intermediate progenitor	N/A
Vim	ENSMUST00000028062.7	0.689963	0.586	0.33	1.08528e-06	0.0358643	intermediate progenitor	0.321517
Ppp2r2b	ENSMUST00000117687.7	0.510632	0.609	0.397	1.25536e-06	0.0414845	intermediate progenitor	2.90369e-06
Ninj1	ENSMUST00000049022.14	0.322735	0.207	0.068	1.2834e-06	0.0424114	intermediate progenitor	N/A
Gnpda1	ENSMUST00000063814.14	0.264932	0.149	0.038	1.38714e-06	0.0458393	intermediate progenitor	N/A
Myl12a	ENSMUST00000148960.7	0.375148	0.494	0.263	1.57456e-06	0.0520331	intermediate progenitor	0.0270196
Pdlim7	ENSMUST00000069968.12	0.42335	0.483	0.27	1.70578e-06	0.0563691	intermediate progenitor	N/A
Sox11	ENSMUST00000079063.6	0.35516	0.966	0.96	1.91606e-06	0.0633181	intermediate progenitor	0.0151822
Gadd45gip1	ENSMUST00000036734.5	0.443982	0.655	0.438	1.93015e-06	0.0637838	intermediate progenitor	0.0104941
Cdk2ap1	ENSMUST00000031341.10	0.449133	0.322	0.14	2.0522e-06	0.0678169	intermediate progenitor	1.71614e-23
Cited2	ENSMUST00000038107.8	0.476315	0.655	0.424	2.18453e-06	0.0721899	intermediate progenitor	0.000557578
Gabarap	ENSMUST00000018711.14	0.261026	1	0.94	2.24983e-06	0.0743479	intermediate progenitor	N/A
Nme4	ENSMUST00000025007.5	0.305816	0.195	0.062	2.39464e-06	0.0791333	intermediate progenitor	N/A
Aldoa	ENSMUST00000032934.11	0.432025	0.747	0.507	2.46711e-06	0.0815282	intermediate progenitor	1
Clk1	ENSMUST00000034868.13	0.272781	0.264	0.102	2.84226e-06	0.0939254	intermediate progenitor	N/A
Smox	ENSMUST00000028806.11	0.284201	0.207	0.071	3.10287e-06	0.102538	intermediate progenitor	N/A
Nt5c	ENSMUST00000021082.6	0.391181	0.471	0.26	3.24811e-06	0.107337	intermediate progenitor	N/A
Tmem178	ENSMUST00000025092.4	0.377319	0.333	0.154	3.30474e-06	0.109208	intermediate progenitor	N/A
Cmc1	ENSMUST00000044220.10	0.340874	0.391	0.191	3.58198e-06	0.11837	intermediate progenitor	0.0370624
Ppp1r14b	ENSMUST00000070850.6	0.422767	0.828	0.653	3.61757e-06	0.119546	intermediate progenitor	0.00150422
Clta	ENSMUST00000170241.7	0.500587	0.701	0.526	3.96154e-06	0.130913	intermediate progenitor	N/A
Hrsp12	ENSMUST00000022946.5	0.306314	0.195	0.065	4.15424e-06	0.137281	intermediate progenitor	N/A
Lpar6	ENSMUST00000044405.7	0.261496	0.184	0.057	4.1937e-06	0.138585	intermediate progenitor	N/A
Phpt1	ENSMUST00000039156.6	0.350389	0.805	0.657	4.55991e-06	0.150687	intermediate progenitor	N/A
Ddah2	ENSMUST00000007255.12	0.405354	0.885	0.759	4.89228e-06	0.16167	intermediate progenitor	1.583e-05
RP23-239I17.7	ENSMUST00000194678.1	0.454903	0.241	0.094	4.9097e-06	0.162246	intermediate progenitor	N/A
Akt1s1	ENSMUST00000107885.7	0.274559	0.31	0.132	5.23097e-06	0.172863	intermediate progenitor	N/A
Klf3	ENSMUST00000165536.7	0.334209	0.161	0.047	5.47148e-06	0.18081	intermediate progenitor	0.000171761
Rpl22l1	ENSMUST00000194649.1	0.312955	0.862	0.659	5.62626e-06	0.185926	intermediate progenitor	0.00290401
Rps10-ps2	ENSMUST00000127484.1	0.270031	1	0.903	5.75724e-06	0.190254	intermediate progenitor	N/A
Rpl18	ENSMUST00000072503.12	0.258831	1	0.985	5.79639e-06	0.191548	intermediate progenitor	3.04894e-07
Lrpap1	ENSMUST00000030986.14	0.544714	0.517	0.323	6.16868e-06	0.20385	intermediate progenitor	0.00221785
Mthfd2l	ENSMUST00000202781.1	0.403334	0.402	0.203	6.18931e-06	0.204532	intermediate progenitor	0.625116
Akirin1	ENSMUST00000102636.3	0.314377	0.46	0.25	6.27209e-06	0.207267	intermediate progenitor	N/A
Dap	ENSMUST00000044524.15	0.291222	0.287	0.12	6.4221e-06	0.212225	intermediate progenitor	N/A
Serpinh1	ENSMUST00000094154.5	0.31576	0.264	0.106	7.51872e-06	0.248464	intermediate progenitor	N/A
H3f3b	ENSMUST00000139378.1	0.312546	0.816	0.598	8.32918e-06	0.275246	intermediate progenitor	N/A
Bckdha	ENSMUST00000071329.7	0.340243	0.356	0.176	1.00633e-05	0.332553	intermediate progenitor	N/A
RP24-124B23.2	ENSMUST00000117571.1	0.255949	0.966	0.948	1.16441e-05	0.384792	intermediate progenitor	N/A
Cd63	ENSMUST00000026407.8	0.584987	0.448	0.256	1.27899e-05	0.422656	intermediate progenitor	0.0787235
Glrx	ENSMUST00000022082.7	0.295604	0.218	0.082	1.57056e-05	0.519008	intermediate progenitor	N/A
Pnrc1	ENSMUST00000049357.9	0.334659	0.54	0.319	1.6541e-05	0.546614	intermediate progenitor	N/A
Yif1a	ENSMUST00000025811.4	0.363466	0.368	0.191	1.67582e-05	0.55379	intermediate progenitor	N/A
Eci2	ENSMUST00000171229.7	0.345303	0.264	0.114	1.76273e-05	0.582511	intermediate progenitor	0.020046
Rps2	ENSMUST00000170715.7	0.302592	1	0.969	1.91477e-05	0.632753	intermediate progenitor	0.000331091
Uba52	ENSMUST00000129909.7	0.382206	0.678	0.489	2.00114e-05	0.661295	intermediate progenitor	N/A
Nt5dc2	ENSMUST00000227096.1	0.428119	0.379	0.198	2.16252e-05	0.714627	intermediate progenitor	1
Mdk	ENSMUST00000111309.7	0.272214	0.115	0.029	2.25893e-05	0.746486	intermediate progenitor	6.50607e-23
Ypel3	ENSMUST00000038614.11	0.314978	0.816	0.652	2.29562e-05	0.758609	intermediate progenitor	0.00154083
Ccdc50	ENSMUST00000100026.9	0.310658	0.264	0.113	2.51058e-05	0.829646	intermediate progenitor	N/A
Nek6	ENSMUST00000054234.9	0.347328	0.264	0.116	2.55675e-05	0.844903	intermediate progenitor	0.000121619
RP23-147I23.2	ENSMUST00000048824.8	0.319569	0.253	0.105	2.60548e-05	0.861007	intermediate progenitor	N/A
Rps14	ENSMUST00000122279.1	0.27917	0.931	0.903	3.14742e-05	1	intermediate progenitor	N/A
Itm2b	ENSMUST00000022704.8	0.503623	0.839	0.71	3.17985e-05	1	intermediate progenitor	1
Svip	ENSMUST00000098414.4	0.299839	0.184	0.067	3.19816e-05	1	intermediate progenitor	N/A
Rprm	ENSMUST00000100089.2	0.328631	0.517	0.308	3.40524e-05	1	intermediate progenitor	N/A
Creg1	ENSMUST00000111432.9	0.284504	0.149	0.046	3.5309e-05	1	intermediate progenitor	N/A
Pantr1	ENSMUST00000181593.7	0.403212	0.575	0.39	5.42115e-05	1	intermediate progenitor	0.00212277
Fis1	ENSMUST00000019198.6	0.32014	0.828	0.674	5.58928e-05	1	intermediate progenitor	N/A
Fam89b	ENSMUST00000099955.3	0.374363	0.609	0.415	6.61005e-05	1	intermediate progenitor	N/A
Rps27l	ENSMUST00000040917.13	0.326755	0.908	0.761	7.28489e-05	1	intermediate progenitor	0.216709
Cdk2ap1	ENSMUST00000111474.7	0.348833	0.161	0.057	7.36603e-05	1	intermediate progenitor	1.71614e-23
Sdhaf4	ENSMUST00000027338.3	0.28627	0.563	0.356	8.28555e-05	1	intermediate progenitor	N/A
Mmd2	ENSMUST00000037048.8	0.294489	0.391	0.217	8.47009e-05	1	intermediate progenitor	0.0423311
Jund	ENSMUST00000095267.5	0.401756	0.759	0.595	9.11504e-05	1	intermediate progenitor	0.410042
Elavl4	ENSMUST00000106598.7	0.2985	0.23	0.098	9.27677e-05	1	intermediate progenitor	5.65409e-05
Smarce1	ENSMUST00000103133.3	0.272475	0.644	0.439	0.00010494	1	intermediate progenitor	N/A
Dhrs1	ENSMUST00000002403.9	0.283631	0.414	0.238	0.000106098	1	intermediate progenitor	N/A
Zfand6	ENSMUST00000178385.8	0.3594	0.425	0.256	0.000109765	1	intermediate progenitor	0.00165586
Use1	ENSMUST00000019169.7	0.298612	0.724	0.608	0.000109974	1	intermediate progenitor	N/A
Rnf165	ENSMUST00000026494.13	0.280415	0.218	0.093	0.000129654	1	intermediate progenitor	N/A
Cotl1	ENSMUST00000034285.13	0.325118	0.839	0.632	0.000131491	1	intermediate progenitor	1
Rasl11b	ENSMUST00000051937.8	0.301714	0.149	0.051	0.000136312	1	intermediate progenitor	N/A
Mrpl24	ENSMUST00000121920.7	0.26262	0.218	0.095	0.000146389	1	intermediate progenitor	0.0230579
Rpl5	ENSMUST00000082223.12	0.283182	0.897	0.816	0.000148236	1	intermediate progenitor	N/A
Gltscr2	ENSMUST00000044158.12	0.284381	0.782	0.576	0.000148455	1	intermediate progenitor	N/A
Ube2b	ENSMUST00000020657.12	0.29543	0.736	0.589	0.000162202	1	intermediate progenitor	N/A
Rpl9-ps6	ENSMUST00000078034.3	0.325048	0.793	0.685	0.000163033	1	intermediate progenitor	N/A
Gstm5	ENSMUST00000004134.10	0.403598	0.552	0.406	0.000165065	1	intermediate progenitor	0.62102
Pdlim4	ENSMUST00000018755.9	0.381688	0.345	0.185	0.000165959	1	intermediate progenitor	0.0171059
Tmem261	ENSMUST00000030103.8	0.296096	0.621	0.46	0.000178767	1	intermediate progenitor	N/A
Ddt	ENSMUST00000001716.7	0.277749	0.54	0.36	0.000188621	1	intermediate progenitor	N/A
Vgll4	ENSMUST00000032459.13	0.335259	0.276	0.13	0.000192712	1	intermediate progenitor	N/A
Tpi1	ENSMUST00000172132.8	0.26769	0.805	0.582	0.000194581	1	intermediate progenitor	N/A
Nelfe	ENSMUST00000165953.2	0.405696	0.287	0.153	0.000196263	1	intermediate progenitor	N/A
Krtcap2	ENSMUST00000040888.11	0.295256	0.747	0.611	0.000205534	1	intermediate progenitor	N/A
Bola3	ENSMUST00000136501.1	0.288402	0.333	0.176	0.000206054	1	intermediate progenitor	N/A
Rpl13a	ENSMUST00000209812.1	0.30186	0.241	0.112	0.000225733	1	intermediate progenitor	2.62583e-17
Cox14	ENSMUST00000023761.2	0.289064	0.828	0.683	0.000231387	1	intermediate progenitor	N/A
RP23-263B18.4	ENSMUST00000202370.1	0.312753	0.908	0.828	0.00024763	1	intermediate progenitor	N/A
Etfb	ENSMUST00000004729.4	0.292354	0.54	0.364	0.000257963	1	intermediate progenitor	N/A
Tmed4	ENSMUST00000004508.12	0.355362	0.391	0.237	0.000263934	1	intermediate progenitor	1
Prdx2	ENSMUST00000164807.1	0.329002	0.402	0.248	0.000276391	1	intermediate progenitor	N/A
AC026478.1	ENSMUST00000118533.1	0.252774	0.966	0.889	0.000277431	1	intermediate progenitor	N/A
Chp1	ENSMUST00000014221.12	0.260836	0.218	0.098	0.000284238	1	intermediate progenitor	0.0015421
Exosc4	ENSMUST00000059045.7	0.284075	0.586	0.398	0.000289009	1	intermediate progenitor	N/A
Mllt3	ENSMUST00000141526.7	0.266923	0.31	0.162	0.000305801	1	intermediate progenitor	1
Emc10	ENSMUST00000118515.7	0.333419	0.494	0.333	0.000340711	1	intermediate progenitor	N/A
Bri3	ENSMUST00000056578.6	0.304012	0.805	0.681	0.000343377	1	intermediate progenitor	1
Pabpc1	ENSMUST00000001809.14	0.300452	0.644	0.463	0.000370237	1	intermediate progenitor	1
Ip6k2	ENSMUST00000192307.5	0.293092	0.322	0.177	0.000384592	1	intermediate progenitor	N/A
Rpl22	ENSMUST00000103191.10	0.286902	0.747	0.632	0.000460552	1	intermediate progenitor	0.000120396
Trmt112	ENSMUST00000116551.9	0.362384	0.609	0.467	0.000468009	1	intermediate progenitor	0.440098
Eif3e	ENSMUST00000022960.3	0.272721	0.943	0.811	0.000468457	1	intermediate progenitor	N/A
Mrpl24	ENSMUST00000019854.12	0.275617	0.345	0.198	0.000474217	1	intermediate progenitor	0.0230579
Ube2r2	ENSMUST00000040008.3	0.271203	0.437	0.275	0.000494498	1	intermediate progenitor	N/A
Elavl4	ENSMUST00000102723.10	0.250273	0.253	0.125	0.000500217	1	intermediate progenitor	5.65409e-05
Rpl22l1	ENSMUST00000043867.10	0.317956	0.471	0.314	0.000507503	1	intermediate progenitor	0.00290401
Mad2l2	ENSMUST00000084129.8	0.292908	0.253	0.127	0.000546233	1	intermediate progenitor	N/A
Prdx1	ENSMUST00000135573.7	0.261751	0.747	0.574	0.000547064	1	intermediate progenitor	N/A
Rnaset2a	ENSMUST00000097420.6	0.319549	0.23	0.109	0.000551697	1	intermediate progenitor	N/A
Eif2a	ENSMUST00000029387.14	0.277333	0.402	0.239	0.000582121	1	intermediate progenitor	N/A
Rpl36a	ENSMUST00000113211.7	0.284312	0.747	0.578	0.000607915	1	intermediate progenitor	N/A
Hmgn5	ENSMUST00000033597.8	0.290599	0.391	0.236	0.000637193	1	intermediate progenitor	0.545856
Rpl3	ENSMUST00000081650.14	0.353528	0.943	0.864	0.000741224	1	intermediate progenitor	0.0107402
B9d2	ENSMUST00000205658.1	0.255775	0.287	0.155	0.000854513	1	intermediate progenitor	N/A
Pts	ENSMUST00000034570.6	0.286088	0.23	0.117	0.000865796	1	intermediate progenitor	N/A
Lgals1	ENSMUST00000089377.5	0.272376	0.149	0.059	0.000866535	1	intermediate progenitor	N/A
Ldhb	ENSMUST00000032373.11	0.271982	0.874	0.77	0.000884327	1	intermediate progenitor	0.880804
Zfas1	ENSMUST00000189909.6	0.285595	0.77	0.635	0.000893201	1	intermediate progenitor	N/A
Dph3	ENSMUST00000067955.11	0.33754	0.402	0.27	0.000930495	1	intermediate progenitor	1
Hsd17b10	ENSMUST00000026289.9	0.303078	0.632	0.501	0.000933549	1	intermediate progenitor	N/A
Tsc22d1	ENSMUST00000022587.9	0.272503	0.862	0.809	0.000946899	1	intermediate progenitor	1
Idnk	ENSMUST00000109868.3	0.340456	0.379	0.234	0.000957837	1	intermediate progenitor	0.402256
RP23-189N15.6	ENSMUST00000135091.1	0.296022	0.356	0.219	0.000973994	1	intermediate progenitor	N/A
Arl2bp	ENSMUST00000034228.15	0.282557	0.483	0.339	0.000989129	1	intermediate progenitor	N/A
Ptprk	ENSMUST00000219761.1	0.292997	0.149	0.06	0.00100207	1	intermediate progenitor	N/A
Rps16-ps2	ENSMUST00000140155.1	0.289719	0.897	0.761	0.00106101	1	intermediate progenitor	N/A
Tmem176b	ENSMUST00000166247.7	0.336148	0.23	0.111	0.00113671	1	intermediate progenitor	1
Mrpl54	ENSMUST00000046114.4	0.28838	0.54	0.38	0.00116451	1	intermediate progenitor	N/A
B9d1	ENSMUST00000102657.9	0.256035	0.264	0.143	0.00122324	1	intermediate progenitor	N/A
Igbp1	ENSMUST00000033570.5	0.309453	0.448	0.307	0.00123276	1	intermediate progenitor	N/A
Urod	ENSMUST00000030446.14	0.328282	0.299	0.173	0.00143655	1	intermediate progenitor	0.661826
Eci2	ENSMUST00000021854.13	0.333894	0.276	0.156	0.00153587	1	intermediate progenitor	0.020046
Tomm6	ENSMUST00000113302.9	0.261329	0.816	0.689	0.00172902	1	intermediate progenitor	N/A
Insm1	ENSMUST00000089257.5	0.290978	0.391	0.252	0.0017818	1	intermediate progenitor	N/A
Trappc6a	ENSMUST00000002112.14	0.262162	0.218	0.113	0.0018286	1	intermediate progenitor	N/A
Rpl28-ps1	ENSMUST00000121497.1	0.327519	0.816	0.716	0.0018702	1	intermediate progenitor	N/A
Gpi1	ENSMUST00000038027.5	0.320928	0.54	0.401	0.00192894	1	intermediate progenitor	N/A
Chd7	ENSMUST00000127476.7	0.347088	0.149	0.065	0.00193495	1	intermediate progenitor	3.7933e-08
RP23-338E5.2	ENSMUST00000152147.7	0.280982	0.575	0.426	0.00202967	1	intermediate progenitor	N/A
AC102483.1	ENSMUST00000117288.1	0.30351	0.805	0.69	0.00235861	1	intermediate progenitor	N/A
RP24-155O13.4	ENSMUST00000190699.1	0.262836	0.23	0.125	0.00285836	1	intermediate progenitor	N/A
Rcn2	ENSMUST00000114276.2	0.291702	0.448	0.315	0.00293578	1	intermediate progenitor	N/A
Echs1	ENSMUST00000026538.12	0.284959	0.529	0.401	0.0032187	1	intermediate progenitor	N/A
Cst3	ENSMUST00000028938.6	0.381115	0.839	0.784	0.0033625	1	intermediate progenitor	N/A
Hexa	ENSMUST00000026262.7	0.281524	0.241	0.135	0.00379175	1	intermediate progenitor	N/A
RP23-313O9.1	ENSMUST00000147925.7	0.288888	0.126	0.053	0.00411774	1	intermediate progenitor	N/A
Rpl36a	ENSMUST00000170828.1	0.282169	0.724	0.592	0.00418246	1	intermediate progenitor	N/A
Rps8	ENSMUST00000102696.4	0.312936	0.943	0.91	0.0042909	1	intermediate progenitor	N/A
RP23-403O11.1	ENSMUST00000053981.5	0.266304	0.322	0.211	0.00453318	1	intermediate progenitor	N/A
Pgk1	ENSMUST00000081593.12	0.300703	0.701	0.583	0.00487827	1	intermediate progenitor	N/A
Cdk16	ENSMUST00000033380.6	0.250222	0.264	0.16	0.00517643	1	intermediate progenitor	N/A
Prkra	ENSMUST00000002808.6	0.321731	0.437	0.327	0.00519164	1	intermediate progenitor	N/A
Glrx2	ENSMUST00000185362.6	0.274425	0.678	0.577	0.00528485	1	intermediate progenitor	N/A
Tagln3	ENSMUST00000096057.4	0.270941	0.828	0.829	0.00543435	1	intermediate progenitor	N/A
Abracl	ENSMUST00000020002.8	0.431507	0.805	0.662	0.00545234	1	intermediate progenitor	N/A
RP24-194D17.3	ENSMUST00000022032.6	0.254193	0.253	0.152	0.00671436	1	intermediate progenitor	N/A
Fam32a	ENSMUST00000003123.9	0.258813	0.552	0.426	0.00723408	1	intermediate progenitor	N/A
Pgpep1	ENSMUST00000070173.8	0.268343	0.218	0.127	0.00732366	1	intermediate progenitor	N/A
Hes6	ENSMUST00000126136.7	0.281281	0.287	0.189	0.00829474	1	intermediate progenitor	0.000777351
Neurod2	ENSMUST00000041685.6	1.18626	0.919	0.356	2.51933e-74	8.32537e-70	imature Glutamatergic	7.98646e-75
RP24-123J3.1	ENSMUST00000135238.3	1.19037	0.645	0.169	5.78887e-54	1.91299e-49	imature Glutamatergic	N/A
Sox11	ENSMUST00000079063.6	0.741879	1	0.95	2.08193e-53	6.87994e-49	imature Glutamatergic	1.54122e-51
Pou3f2	ENSMUST00000178174.2	1.06015	0.88	0.457	2.76476e-52	9.13643e-48	imature Glutamatergic	1.2158e-50
Igfbpl1	ENSMUST00000044297.6	0.705529	0.996	0.834	9.33826e-50	3.08592e-45	imature Glutamatergic	4.78289e-45
Tsc22d1	ENSMUST00000022587.9	0.926436	0.94	0.779	1.95277e-47	6.45314e-43	imature Glutamatergic	4.91984e-44
Neurod6	ENSMUST00000044767.9	0.774961	0.962	0.402	2.42545e-45	8.01513e-41	imature Glutamatergic	6.5029e-39
Pantr1	ENSMUST00000181725.7	0.864947	0.889	0.56	1.6734e-39	5.52991e-35	imature Glutamatergic	1.50767e-29
Cd24a	ENSMUST00000058714.9	0.495483	0.987	0.929	7.07186e-38	2.33697e-33	imature Glutamatergic	9.61089e-37
RP23-416H10.5	ENSMUST00000195820.1	0.822606	0.474	0.134	7.79002e-33	2.57429e-28	imature Glutamatergic	N/A
Pou3f3	ENSMUST00000054883.3	0.719441	0.803	0.46	1.05547e-32	3.48791e-28	imature Glutamatergic	1.35e-30
Id2	ENSMUST00000020974.6	0.680121	0.902	0.51	1.47586e-32	4.87712e-28	imature Glutamatergic	1.87018e-27
Bhlhe22	ENSMUST00000026120.7	0.691037	0.598	0.249	2.08891e-27	6.903e-23	imature Glutamatergic	3.71476e-25
Ppp2r2b	ENSMUST00000117687.7	0.628564	0.675	0.345	1.82302e-26	6.02434e-22	imature Glutamatergic	7.76301e-29
RP23-356G2.1	ENSMUST00000182477.1	0.55297	0.829	0.557	2.07346e-24	6.85194e-20	imature Glutamatergic	N/A
Cttnbp2	ENSMUST00000139557.1	0.70313	0.581	0.285	2.99301e-23	9.89069e-19	imature Glutamatergic	9.96379e-37
RP23-416H10.6	ENSMUST00000195326.1	0.585114	0.389	0.126	2.0401e-22	6.74173e-18	imature Glutamatergic	N/A
Sox4	ENSMUST00000067230.5	0.396535	1	0.959	1.38028e-21	4.56126e-17	imature Glutamatergic	3.97958e-17
Tmsb4x	ENSMUST00000112172.3	0.357418	1	1	1.51381e-21	5.00255e-17	imature Glutamatergic	4.51509e-15
Zbtb18	ENSMUST00000094276.4	0.591683	0.5	0.225	1.11076e-20	3.6706e-16	imature Glutamatergic	9.77533e-41
Tagln3	ENSMUST00000096057.4	0.413701	0.949	0.797	8.87181e-20	2.93178e-15	imature Glutamatergic	6.90273e-16
Itm2b	ENSMUST00000022704.8	0.478382	0.855	0.684	3.9793e-19	1.315e-14	imature Glutamatergic	7.3945e-18
Gpm6a	ENSMUST00000033915.8	0.668742	0.641	0.404	3.92982e-18	1.29865e-13	imature Glutamatergic	7.32709e-26
Basp1	ENSMUST00000058845.8	0.392947	0.936	0.831	2.52611e-17	8.34779e-13	imature Glutamatergic	1.08622e-27
Nrp1	ENSMUST00000026917.9	0.470167	0.303	0.098	5.87736e-17	1.94223e-12	imature Glutamatergic	2.19198e-38
Ddah2	ENSMUST00000007255.12	0.39633	0.915	0.731	1.97798e-16	6.53644e-12	imature Glutamatergic	1.16121e-09
Pou3f1	ENSMUST00000053491.8	0.449074	0.611	0.32	2.41173e-16	7.96982e-12	imature Glutamatergic	2.89087e-14
Pantr1	ENSMUST00000181593.7	0.474334	0.615	0.348	1.30756e-15	4.32095e-11	imature Glutamatergic	1.50767e-29
Clmp	ENSMUST00000034522.7	0.493178	0.483	0.254	1.73467e-14	5.73238e-10	imature Glutamatergic	1.25447e-25
Shisa4	ENSMUST00000159918.1	0.359888	0.201	0.05	2.15019e-14	7.10551e-10	imature Glutamatergic	N/A
Insm1	ENSMUST00000089257.5	0.429012	0.444	0.215	5.89775e-14	1.94897e-09	imature Glutamatergic	4.06428e-09
Tbr1	ENSMUST00000048934.14	0.415035	0.209	0.059	1.06526e-13	3.52024e-09	imature Glutamatergic	1.04028e-18
Emx1	ENSMUST00000045942.8	0.457447	0.453	0.232	2.81772e-13	9.31143e-09	imature Glutamatergic	3.41408e-09
Bzw2	ENSMUST00000020856.5	0.341265	0.868	0.756	4.01696e-13	1.32745e-08	imature Glutamatergic	4.29443e-12
Sstr2	ENSMUST00000146390.2	0.44824	0.308	0.115	4.90339e-13	1.62037e-08	imature Glutamatergic	1.86788e-11
Lmo1	ENSMUST00000036992.8	0.455799	0.325	0.134	4.97377e-13	1.64363e-08	imature Glutamatergic	1.3101e-20
Hist3h2ba	ENSMUST00000078267.4	0.268049	0.996	0.908	7.94239e-13	2.62464e-08	imature Glutamatergic	N/A
Sema3c	ENSMUST00000170348.1	0.384938	0.197	0.055	2.01735e-12	6.66654e-08	imature Glutamatergic	2.47383e-16
Cirbp	ENSMUST00000105365.8	0.332333	0.88	0.794	5.48312e-12	1.81195e-07	imature Glutamatergic	4.89978e-09
Laptm4a	ENSMUST00000020909.3	0.344049	0.799	0.653	5.89197e-12	1.94706e-07	imature Glutamatergic	9.45717e-10
Cldn3	ENSMUST00000094245.3	0.337582	0.218	0.07	8.71145e-12	2.87879e-07	imature Glutamatergic	N/A
Mycl	ENSMUST00000030407.7	0.425661	0.312	0.138	1.02963e-11	3.40252e-07	imature Glutamatergic	6.12022e-07
RP23-83I13.10	ENSMUST00000156068.2	0.330843	0.957	0.866	1.0515e-11	3.47479e-07	imature Glutamatergic	N/A
Ypel3	ENSMUST00000038614.11	0.340383	0.756	0.64	2.94573e-11	9.73447e-07	imature Glutamatergic	N/A
Serp2	ENSMUST00000064517.8	0.33217	0.684	0.433	4.06388e-11	1.34295e-06	imature Glutamatergic	1.1666e-06
Lhx2	ENSMUST00000143783.8	0.453085	0.333	0.163	6.95283e-11	2.29763e-06	imature Glutamatergic	1.49527e-16
Ptn	ENSMUST00000101534.4	0.363808	0.675	0.436	7.90818e-11	2.61334e-06	imature Glutamatergic	4.99598e-08
Kcna3	ENSMUST00000052718.4	0.379735	0.269	0.107	1.20298e-10	3.97536e-06	imature Glutamatergic	N/A
Stmn4	ENSMUST00000074523.12	0.342421	0.855	0.619	2.03283e-10	6.71768e-06	imature Glutamatergic	1.88484e-05
Rbfox2	ENSMUST00000166610.7	0.370766	0.479	0.274	2.05767e-10	6.79977e-06	imature Glutamatergic	1.64505e-09
Ctxn1	ENSMUST00000053252.8	0.367936	0.812	0.627	4.14647e-10	1.37024e-05	imature Glutamatergic	3.01723e-06
Uchl1	ENSMUST00000031131.10	0.283799	0.932	0.816	4.39841e-10	1.4535e-05	imature Glutamatergic	N/A
Pkm	ENSMUST00000163694.3	0.344024	0.791	0.617	5.05954e-10	1.67198e-05	imature Glutamatergic	N/A
Ldhb	ENSMUST00000032373.11	0.270028	0.868	0.754	8.89075e-10	2.93804e-05	imature Glutamatergic	N/A
Rab3a	ENSMUST00000034301.11	0.299439	0.85	0.622	1.5003e-09	4.95788e-05	imature Glutamatergic	2.1476e-08
Gng3	ENSMUST00000096259.4	0.343182	0.675	0.468	1.53668e-09	5.07812e-05	imature Glutamatergic	4.77853e-08
RP23-442M18.1	ENSMUST00000181955.1	0.272795	0.175	0.056	2.0271e-09	6.69877e-05	imature Glutamatergic	N/A
RP23-72O23.3	ENSMUST00000198098.1	0.317751	0.209	0.079	2.27406e-09	7.51487e-05	imature Glutamatergic	N/A
Epha3	ENSMUST00000064405.7	0.275428	0.132	0.034	2.27629e-09	7.52224e-05	imature Glutamatergic	9.02991e-17
Eif4a2	ENSMUST00000023599.12	0.309847	0.782	0.604	2.3425e-09	7.74102e-05	imature Glutamatergic	3.45633e-08
Podxl2	ENSMUST00000145944.2	0.322654	0.774	0.619	2.83523e-09	9.3693e-05	imature Glutamatergic	N/A
Olfm1	ENSMUST00000152415.1	0.384989	0.368	0.203	3.69498e-09	0.000122104	imature Glutamatergic	4.59084e-11
Eif1b	ENSMUST00000007139.5	0.459072	0.885	0.861	4.00038e-09	0.000132197	imature Glutamatergic	0.000661939
RP23-50E10.1	ENSMUST00000196407.1	0.400589	0.415	0.24	7.28078e-09	0.000240601	imature Glutamatergic	N/A
Cyth2	ENSMUST00000107729.9	0.319056	0.791	0.681	9.08729e-09	0.000300299	imature Glutamatergic	6.55638e-05
Tspan13	ENSMUST00000020896.16	0.331673	0.744	0.577	1.1171e-08	0.000369156	imature Glutamatergic	0.00010263
Lhx2	ENSMUST00000000253.5	0.393018	0.372	0.213	1.6627e-08	0.000549456	imature Glutamatergic	1.49527e-16
Bcl7a	ENSMUST00000031391.8	0.401515	0.449	0.291	1.80615e-08	0.00059686	imature Glutamatergic	4.6175e-11
Snn	ENSMUST00000089011.5	0.354084	0.577	0.411	1.96791e-08	0.000650316	imature Glutamatergic	N/A
RP23-178I17.1	ENSMUST00000204215.1	0.343536	0.641	0.48	2.60504e-08	0.000860861	imature Glutamatergic	N/A
RP23-74F20.2	ENSMUST00000193956.1	0.356189	0.231	0.1	2.6216e-08	0.000866333	imature Glutamatergic	N/A
Pdxp	ENSMUST00000089378.4	0.312985	0.718	0.567	4.27977e-08	0.00141429	imature Glutamatergic	N/A
Nipsnap1	ENSMUST00000038570.8	0.306938	0.564	0.386	5.20263e-08	0.00171926	imature Glutamatergic	N/A
Gsto1	ENSMUST00000026050.7	0.319423	0.543	0.374	6.43567e-08	0.00212673	imature Glutamatergic	N/A
Lrpap1	ENSMUST00000030986.14	0.417181	0.466	0.304	7.09945e-08	0.00234608	imature Glutamatergic	0.000106541
Ccl27a	ENSMUST00000108037.8	0.369526	0.513	0.356	7.43094e-08	0.00245563	imature Glutamatergic	3.87274e-05
Mllt3	ENSMUST00000141526.7	0.376511	0.282	0.144	8.29439e-08	0.00274096	imature Glutamatergic	6.50978e-28
Zc2hc1a	ENSMUST00000051064.8	0.358828	0.517	0.37	8.70252e-08	0.00287583	imature Glutamatergic	5.37639e-05
RP24-230N16.2	ENSMUST00000197083.1	0.381305	0.235	0.108	1.05054e-07	0.00347161	imature Glutamatergic	N/A
RP24-297N9.8	ENSMUST00000031538.8	0.258402	0.667	0.492	1.06906e-07	0.00353282	imature Glutamatergic	N/A
Syt4	ENSMUST00000025110.3	0.321076	0.372	0.207	1.64871e-07	0.00544833	imature Glutamatergic	6.97459e-10
Nfib	ENSMUST00000135024.1	0.294686	0.585	0.415	1.83015e-07	0.00604792	imature Glutamatergic	5.52122e-27
Arpc5	ENSMUST00000077755.10	0.251366	0.833	0.705	1.89278e-07	0.00625487	imature Glutamatergic	N/A
Ptn	ENSMUST00000201321.1	0.310278	0.534	0.345	2.24313e-07	0.00741266	imature Glutamatergic	4.99598e-08
Dab1	ENSMUST00000106830.8	0.399044	0.256	0.131	2.56217e-07	0.00846694	imature Glutamatergic	5.56231e-05
Enc1	ENSMUST00000041623.8	0.314803	0.235	0.115	3.33016e-07	0.0110049	imature Glutamatergic	4.92176e-17
Klhdc2	ENSMUST00000021362.4	0.320698	0.752	0.629	3.54292e-07	0.0117079	imature Glutamatergic	N/A
Rae1	ENSMUST00000029013.9	0.352891	0.479	0.343	4.38136e-07	0.0144787	imature Glutamatergic	0.000233281
Nrp1	ENSMUST00000212746.1	0.324187	0.128	0.044	6.23781e-07	0.0206135	imature Glutamatergic	2.19198e-38
Cxadr	ENSMUST00000023572.14	0.26323	0.316	0.178	7.69515e-07	0.0254294	imature Glutamatergic	8.43357e-06
Rnf182	ENSMUST00000059986.2	0.325346	0.389	0.244	8.11647e-07	0.0268217	imature Glutamatergic	N/A
Cdkn1b	ENSMUST00000067327.10	0.29745	0.222	0.107	1.02108e-06	0.0337428	imature Glutamatergic	4.31203e-07
Ttll1	ENSMUST00000016897.11	0.326564	0.303	0.174	1.19263e-06	0.0394117	imature Glutamatergic	N/A
Bcl11a	ENSMUST00000109516.7	0.357205	0.376	0.238	1.36336e-06	0.0450536	imature Glutamatergic	1.60167e-05
RP23-178I17.3	ENSMUST00000203540.1	0.318651	0.342	0.205	1.42563e-06	0.0471112	imature Glutamatergic	N/A
Atp6v0e	ENSMUST00000015719.14	0.272849	0.632	0.494	2.33177e-06	0.0770555	imature Glutamatergic	N/A
RP23-65G17.2	ENSMUST00000193506.1	0.341989	0.295	0.171	3.06656e-06	0.101337	imature Glutamatergic	N/A
Meis2	ENSMUST00000110907.7	0.276182	0.205	0.099	4.36279e-06	0.144173	imature Glutamatergic	8.2694e-18
Ppp2r1b	ENSMUST00000114437.8	0.263325	0.158	0.068	4.41156e-06	0.145784	imature Glutamatergic	1.12705e-07
Scg5	ENSMUST00000024005.7	0.256488	0.671	0.557	4.67889e-06	0.154618	imature Glutamatergic	N/A
Gsk3b	ENSMUST00000114750.1	0.289831	0.38	0.248	5.00203e-06	0.165297	imature Glutamatergic	4.18458e-08
Rab3a	ENSMUST00000110093.8	0.283018	0.556	0.405	5.3365e-06	0.17635	imature Glutamatergic	2.1476e-08
Eif4a2	ENSMUST00000115341.10	0.30313	0.483	0.354	7.60172e-06	0.251206	imature Glutamatergic	3.45633e-08
Bad	ENSMUST00000025910.11	0.285586	0.308	0.191	1.17919e-05	0.389675	imature Glutamatergic	N/A
Rbfox2	ENSMUST00000228087.1	0.29134	0.449	0.313	1.56569e-05	0.517398	imature Glutamatergic	1.64505e-09
Sh3bp5	ENSMUST00000091903.4	0.270562	0.44	0.309	2.33452e-05	0.771467	imature Glutamatergic	N/A
Lmo1	ENSMUST00000207178.1	0.258534	0.235	0.132	3.18387e-05	1	imature Glutamatergic	1.3101e-20
Meis2	ENSMUST00000110908.8	0.299996	0.209	0.115	4.72664e-05	1	imature Glutamatergic	8.2694e-18
Ifngr2	ENSMUST00000023687.8	0.298785	0.333	0.229	8.96004e-05	1	imature Glutamatergic	N/A
Tcf4	ENSMUST00000146908.1	0.254673	0.329	0.228	0.000124814	1	imature Glutamatergic	1.2843e-17
RP23-239I17.5	ENSMUST00000192654.1	0.350518	0.316	0.22	0.000148809	1	imature Glutamatergic	N/A
Gpm6b	ENSMUST00000112228.7	0.26992	0.346	0.24	0.000165714	1	imature Glutamatergic	N/A
Nr2f1	ENSMUST00000091458.12	0.339767	0.226	0.141	0.000220031	1	imature Glutamatergic	2.35692e-20
Traf4	ENSMUST00000017530.3	0.279755	0.56	0.469	0.000232365	1	imature Glutamatergic	N/A
Polr1d	ENSMUST00000110557.4	0.253196	0.59	0.506	0.000309343	1	imature Glutamatergic	N/A
Mapre2	ENSMUST00000025127.4	0.271492	0.325	0.231	0.000365636	1	imature Glutamatergic	N/A
Dap3	ENSMUST00000090938.10	0.254897	0.41	0.322	0.000422395	1	imature Glutamatergic	N/A
Zcchc18	ENSMUST00000101227.2	0.250246	0.316	0.222	0.000583532	1	imature Glutamatergic	N/A
Rpl27	ENSMUST00000107249.7	0.252465	0.474	0.416	0.00253623	1	imature Glutamatergic	N/A
Lrfn5	ENSMUST00000138980.1	0.797113	0.371	0.008	1.96835e-68	6.5046e-64	mature Glutamatergic	4.273e-96
Neurod6	ENSMUST00000044767.9	1.02093	0.96	0.374	4.15391e-67	1.3727e-62	mature Glutamatergic	6.72482e-66
Stmn2	ENSMUST00000029002.8	0.809087	1	0.754	7.31455e-66	2.41717e-61	mature Glutamatergic	6.35707e-59
Gap43	ENSMUST00000102817.4	1.01176	0.878	0.377	4.29327e-65	1.41876e-60	mature Glutamatergic	2.32665e-59
Tmsb4x	ENSMUST00000112172.3	0.589868	1	1	9.05554e-60	2.99249e-55	mature Glutamatergic	7.52389e-58
Dync1i1	ENSMUST00000115559.9	0.622968	0.331	0.013	7.21998e-57	2.38591e-52	mature Glutamatergic	3.97015e-67
Crym	ENSMUST00000033198.5	1.38464	0.306	0.009	7.04396e-55	2.32775e-50	mature Glutamatergic	7.65297e-36
Ly6h	ENSMUST00000127095.7	0.868404	0.917	0.434	1.02461e-51	3.38592e-47	mature Glutamatergic	5.76643e-50
Fabp3	ENSMUST00000070532.7	0.688491	0.561	0.113	1.06323e-51	3.51356e-47	mature Glutamatergic	1.89745e-41
Ndrg1	ENSMUST00000005256.13	0.60932	0.367	0.038	5.34423e-48	1.76605e-43	mature Glutamatergic	1.08598e-69
Mif	ENSMUST00000038169.7	0.620972	0.982	0.896	8.18935e-46	2.70625e-41	mature Glutamatergic	3.10921e-36
Uchl1	ENSMUST00000031131.10	0.651228	0.982	0.794	2.84726e-45	9.40905e-41	mature Glutamatergic	7.91742e-49
Bend6	ENSMUST00000062289.10	0.497527	0.302	0.02	4.27605e-45	1.41306e-40	mature Glutamatergic	1.34061e-57
Rac3	ENSMUST00000018156.11	0.759057	0.777	0.336	3.6688e-43	1.21239e-38	mature Glutamatergic	2.98652e-47
Mgst3	ENSMUST00000028005.2	0.742463	0.734	0.289	9.00235e-43	2.97492e-38	mature Glutamatergic	2.66785e-35
Crip2	ENSMUST00000084882.8	0.66149	0.953	0.66	1.14718e-42	3.79098e-38	mature Glutamatergic	1.39156e-37
Sncb	ENSMUST00000036825.13	0.62008	0.399	0.06	2.83883e-42	9.3812e-38	mature Glutamatergic	8.53718e-38
RP24-63H14.3	ENSMUST00000207579.1	0.673879	0.342	0.039	4.49346e-42	1.48491e-37	mature Glutamatergic	N/A
Fabp5	ENSMUST00000029046.8	0.443525	0.986	0.983	2.37204e-41	7.83865e-37	mature Glutamatergic	1.52927e-33
Nme2	ENSMUST00000021217.10	0.548667	0.993	0.898	8.19515e-41	2.70817e-36	mature Glutamatergic	N/A
Stmn3	ENSMUST00000103045.3	0.551836	0.986	0.894	1.27613e-40	4.21711e-36	mature Glutamatergic	4.93696e-38
S100a10	ENSMUST00000045756.13	0.930656	0.615	0.202	5.01124e-40	1.65601e-35	mature Glutamatergic	5.8107e-33
Fezf2	ENSMUST00000022262.5	0.887147	0.399	0.076	8.14931e-40	2.69302e-35	mature Glutamatergic	4.62315e-31
Nefm	ENSMUST00000022638.5	0.698798	0.46	0.097	5.21526e-39	1.72343e-34	mature Glutamatergic	1.57552e-29
Cck	ENSMUST00000215228.1	0.520189	0.266	0.019	5.79165e-39	1.91391e-34	mature Glutamatergic	3.07124e-32
Acot7	ENSMUST00000075363.9	0.630395	0.705	0.254	7.53555e-39	2.4902e-34	mature Glutamatergic	4.22182e-35
Sepw1	ENSMUST00000044355.9	0.424811	0.978	0.97	1.02827e-38	3.39803e-34	mature Glutamatergic	2.87492e-34
Id2	ENSMUST00000020974.6	0.905503	0.86	0.503	1.28672e-37	4.25209e-33	mature Glutamatergic	2.04341e-32
Syt4	ENSMUST00000025110.3	0.78443	0.525	0.148	3.46425e-37	1.1448e-32	mature Glutamatergic	8.49168e-42
Arhgdig	ENSMUST00000025019.8	0.413555	0.299	0.033	5.93626e-37	1.9617e-32	mature Glutamatergic	1.4407e-26
Tuba1a	ENSMUST00000097014.6	0.44847	0.993	0.995	9.54414e-37	3.15396e-32	mature Glutamatergic	2.21787e-47
Bhlhe22	ENSMUST00000026120.7	0.666937	0.644	0.216	1.25685e-36	4.15339e-32	mature Glutamatergic	2.23338e-33
Efna3	ENSMUST00000029673.9	0.450879	0.335	0.049	1.6118e-35	5.32636e-31	mature Glutamatergic	1.61512e-35
Cck	ENSMUST00000213106.1	0.512037	0.227	0.013	3.55091e-35	1.17343e-30	mature Glutamatergic	3.07124e-32
Dok5	ENSMUST00000029075.4	0.830336	0.54	0.186	1.68505e-34	5.56843e-30	mature Glutamatergic	3.00473e-32
Sla	ENSMUST00000164163.7	0.487146	0.234	0.017	2.51301e-34	8.30451e-30	mature Glutamatergic	6.34695e-54
Nefl	ENSMUST00000022639.7	0.681147	0.263	0.027	2.56849e-34	8.48783e-30	mature Glutamatergic	5.18727e-33
Aig1	ENSMUST00000162610.7	0.464361	0.439	0.096	3.96301e-34	1.30962e-29	mature Glutamatergic	1.36875e-34
Sh3gl2	ENSMUST00000030212.14	0.482778	0.356	0.063	1.40884e-33	4.65566e-29	mature Glutamatergic	2.3381e-38
Lrrc73	ENSMUST00000095262.4	0.392976	0.324	0.051	3.13628e-33	1.03641e-28	mature Glutamatergic	6.92743e-28
Nenf	ENSMUST00000046770.9	0.574572	0.878	0.565	3.28533e-32	1.08567e-27	mature Glutamatergic	2.57167e-26
RP23-245A10.3	ENSMUST00000076071.2	0.418706	0.23	0.019	3.31217e-32	1.09454e-27	mature Glutamatergic	N/A
Rtn1	ENSMUST00000137990.1	0.49526	0.989	0.896	4.48726e-32	1.48286e-27	mature Glutamatergic	1.54103e-28
Tubb2a	ENSMUST00000056427.9	0.527946	0.968	0.743	5.45466e-32	1.80255e-27	mature Glutamatergic	2.09687e-30
RP23-161B9.10	ENSMUST00000048792.4	0.520786	0.633	0.241	3.50175e-31	1.15719e-26	mature Glutamatergic	N/A
Ldha	ENSMUST00000048209.15	0.572019	0.824	0.441	1.43475e-30	4.74128e-26	mature Glutamatergic	3.5377e-26
Dab1	ENSMUST00000106830.8	0.440448	0.381	0.083	1.5231e-30	5.03323e-26	mature Glutamatergic	7.39548e-39
Ptms	ENSMUST00000032216.6	0.48043	0.946	0.816	1.86786e-30	6.17253e-26	mature Glutamatergic	3.67242e-22
Crmp1	ENSMUST00000114158.8	0.412521	0.41	0.094	2.41744e-30	7.98866e-26	mature Glutamatergic	1.16461e-33
Serp2	ENSMUST00000064517.8	0.54115	0.809	0.378	2.84565e-30	9.40372e-26	mature Glutamatergic	1.41397e-25
Neurod2	ENSMUST00000041685.6	0.476788	0.842	0.352	4.04028e-30	1.33515e-25	mature Glutamatergic	8.40789e-39
Ptp4a3	ENSMUST00000230177.1	0.437532	0.403	0.097	5.74948e-30	1.89997e-25	mature Glutamatergic	1.18344e-25
Cdc42	ENSMUST00000030417.9	0.538492	0.802	0.406	5.75138e-30	1.9006e-25	mature Glutamatergic	N/A
Pcsk1n	ENSMUST00000041096.3	0.579211	0.874	0.509	7.41514e-30	2.45041e-25	mature Glutamatergic	1.42373e-26
Stmn4	ENSMUST00000074523.12	0.503929	0.932	0.581	7.92086e-30	2.61753e-25	mature Glutamatergic	1.54371e-26
Ppp1r14c	ENSMUST00000043374.6	0.507281	0.374	0.084	4.65436e-29	1.53808e-24	mature Glutamatergic	8.52426e-24
Prr7	ENSMUST00000046533.8	0.489789	0.54	0.178	9.72788e-29	3.21468e-24	mature Glutamatergic	7.67801e-18
Caly	ENSMUST00000211283.1	0.590226	0.371	0.084	2.40404e-28	7.9444e-24	mature Glutamatergic	2.49977e-25
Fam131c	ENSMUST00000006380.4	0.304705	0.255	0.034	3.82277e-28	1.26327e-23	mature Glutamatergic	N/A
Calm1	ENSMUST00000110082.10	0.34893	0.989	0.983	4.44446e-28	1.46872e-23	mature Glutamatergic	1.2558e-19
Mllt11	ENSMUST00000065482.5	0.422036	0.971	0.823	4.74253e-28	1.56722e-23	mature Glutamatergic	1.69601e-26
Camkv	ENSMUST00000035700.13	0.274629	0.194	0.014	5.04917e-28	1.66855e-23	mature Glutamatergic	7.24413e-39
Nme1	ENSMUST00000135884.7	0.421089	0.964	0.875	6.40105e-28	2.11529e-23	mature Glutamatergic	6.62883e-28
Baiap2	ENSMUST00000075180.11	0.33961	0.201	0.018	1.14663e-27	3.78917e-23	mature Glutamatergic	1.6739e-36
Lmo4	ENSMUST00000121796.7	0.663228	0.36	0.084	1.60545e-27	5.30536e-23	mature Glutamatergic	8.39757e-18
RP24-66E21.8	ENSMUST00000192273.1	0.456225	0.263	0.04	1.77003e-27	5.84924e-23	mature Glutamatergic	N/A
Fam43b	ENSMUST00000105032.3	0.252554	0.165	0.007	2.25836e-27	7.46296e-23	mature Glutamatergic	N/A
RP24-142E6.3	ENSMUST00000194416.1	0.769122	0.417	0.123	4.07511e-27	1.34666e-22	mature Glutamatergic	N/A
Tmsb10	ENSMUST00000114050.7	0.42073	1	1	4.28949e-27	1.4175e-22	mature Glutamatergic	5.88437e-31
Csrp2	ENSMUST00000020403.6	0.614337	0.827	0.471	7.52636e-27	2.48716e-22	mature Glutamatergic	6.28098e-22
Rtn1	ENSMUST00000021497.15	0.419057	0.993	0.896	1.40055e-26	4.62824e-22	mature Glutamatergic	1.54103e-28
Mef2c	ENSMUST00000199105.4	0.458553	0.331	0.07	1.84e-26	6.08047e-22	mature Glutamatergic	4.85716e-28
Msra	ENSMUST00000210428.1	0.258121	0.183	0.014	4.83468e-26	1.59767e-21	mature Glutamatergic	1.91926e-26
Atpif1	ENSMUST00000067496.6	0.334952	0.989	0.992	1.34897e-25	4.45782e-21	mature Glutamatergic	1.2529e-24
Ldb2	ENSMUST00000070748.9	0.301917	0.191	0.018	2.0128e-25	6.65149e-21	mature Glutamatergic	9.62029e-50
Thra	ENSMUST00000064187.11	0.528323	0.838	0.533	2.33316e-25	7.71017e-21	mature Glutamatergic	2.35645e-59
Zbtb18	ENSMUST00000094276.4	0.467782	0.55	0.195	2.88614e-25	9.53754e-21	mature Glutamatergic	1.31065e-33
Igfbp2	ENSMUST00000047328.10	0.509324	0.799	0.401	4.02295e-25	1.32943e-20	mature Glutamatergic	1.63246e-24
Plppr1	ENSMUST00000076670.2	0.424457	0.371	0.098	9.41748e-25	3.1121e-20	mature Glutamatergic	6.88808e-31
Kcnk1	ENSMUST00000046765.9	0.293114	0.173	0.013	1.04723e-24	3.46067e-20	mature Glutamatergic	N/A
Atp5g1	ENSMUST00000090541.11	0.431623	0.917	0.679	6.52193e-24	2.15524e-19	mature Glutamatergic	3.54163e-16
Lmo4	ENSMUST00000120539.7	0.479413	0.597	0.254	9.7854e-24	3.23368e-19	mature Glutamatergic	8.39757e-18
Fam49a	ENSMUST00000069005.9	0.380591	0.331	0.082	3.19932e-23	1.05725e-18	mature Glutamatergic	1.19461e-43
Rab3a	ENSMUST00000034301.11	0.416125	0.903	0.593	6.41845e-23	2.12104e-18	mature Glutamatergic	9.86533e-21
Serf1	ENSMUST00000022145.14	0.44046	0.968	0.864	7.36809e-23	2.43486e-18	mature Glutamatergic	3.54796e-19
Macrod2	ENSMUST00000043836.7	0.339587	0.349	0.091	8.43583e-23	2.7877e-18	mature Glutamatergic	4.93629e-30
Hcfc1r1	ENSMUST00000024697.4	0.464966	0.871	0.546	8.78332e-23	2.90253e-18	mature Glutamatergic	2.77221e-17
Fez2	ENSMUST00000112487.1	0.296184	0.212	0.031	9.6401e-23	3.18567e-18	mature Glutamatergic	N/A
Ly6h	ENSMUST00000023241.11	0.445348	0.561	0.212	2.17113e-22	7.17471e-18	mature Glutamatergic	5.76643e-50
Camk2b	ENSMUST00000002817.11	0.304274	0.187	0.023	2.43093e-22	8.03324e-18	mature Glutamatergic	1.24455e-97
Sec11c	ENSMUST00000025394.12	0.458296	0.5	0.18	2.77572e-22	9.17263e-18	mature Glutamatergic	1.90408e-20
Crlf1	ENSMUST00000008032.13	0.282526	0.18	0.02	4.43234e-22	1.46471e-17	mature Glutamatergic	2.2895e-22
Shtn1	ENSMUST00000163821.1	0.255074	0.273	0.056	4.82434e-22	1.59425e-17	mature Glutamatergic	6.01493e-28
Tmem158	ENSMUST00000068140.5	0.504516	0.532	0.212	6.00006e-22	1.98278e-17	mature Glutamatergic	5.94523e-17
RP23-74F20.2	ENSMUST00000193956.1	0.378428	0.299	0.071	6.60445e-22	2.18251e-17	mature Glutamatergic	N/A
Mef2c	ENSMUST00000197681.4	0.344616	0.335	0.088	1.37623e-21	4.54788e-17	mature Glutamatergic	4.85716e-28
RP24-142E6.5	ENSMUST00000194646.1	0.4141	0.183	0.023	1.4405e-21	4.76028e-17	mature Glutamatergic	N/A
Ier5	ENSMUST00000055322.5	0.59764	0.705	0.399	2.17373e-21	7.18331e-17	mature Glutamatergic	1.28109e-14
Mapt	ENSMUST00000106992.9	0.287776	0.284	0.064	2.41488e-21	7.98023e-17	mature Glutamatergic	9.63503e-70
Map1lc3a	ENSMUST00000029128.3	0.400743	0.903	0.7	3.49283e-21	1.15424e-16	mature Glutamatergic	4.41576e-21
AC163329.3	ENSMUST00000114383.7	0.377447	0.982	0.87	3.80552e-21	1.25757e-16	mature Glutamatergic	N/A
Myl12b	ENSMUST00000038446.8	0.392799	0.874	0.577	4.17926e-21	1.38108e-16	mature Glutamatergic	1.01835e-14
Slc25a4	ENSMUST00000034049.4	0.268858	0.989	0.968	5.04397e-21	1.66683e-16	mature Glutamatergic	N/A
Ntrk3	ENSMUST00000039431.13	0.285013	0.259	0.055	6.93467e-21	2.29163e-16	mature Glutamatergic	3.51458e-33
Dynll1	ENSMUST00000009157.3	0.293994	0.996	0.979	2.03325e-20	6.71908e-16	mature Glutamatergic	N/A
Svbp	ENSMUST00000030395.8	0.409109	0.899	0.636	3.76802e-20	1.24518e-15	mature Glutamatergic	2.94859e-17
RP23-416H10.5	ENSMUST00000195820.1	0.46706	0.41	0.138	4.33452e-20	1.43239e-15	mature Glutamatergic	N/A
RP24-158L15.1	ENSMUST00000170837.2	0.396096	0.996	0.957	4.44672e-20	1.46946e-15	mature Glutamatergic	N/A
Cnih2	ENSMUST00000025805.6	0.255697	0.299	0.075	5.17505e-20	1.71015e-15	mature Glutamatergic	1.30679e-37
Ifngr2	ENSMUST00000023687.8	0.355977	0.471	0.178	5.43991e-20	1.79767e-15	mature Glutamatergic	9.51731e-18
Cotl1	ENSMUST00000034285.13	0.441012	0.856	0.579	5.61416e-20	1.85526e-15	mature Glutamatergic	1.44779e-17
Tnik	ENSMUST00000161214.7	0.488806	0.442	0.161	5.72818e-20	1.89293e-15	mature Glutamatergic	6.53274e-23
RP24-281K23.1	ENSMUST00000119949.2	0.400786	0.986	0.854	6.04538e-20	1.99776e-15	mature Glutamatergic	N/A
Pmm1	ENSMUST00000023112.11	0.387479	0.644	0.316	6.15573e-20	2.03422e-15	mature Glutamatergic	7.7896e-14
Cnih3	ENSMUST00000027795.13	0.250559	0.162	0.019	7.3897e-20	2.442e-15	mature Glutamatergic	N/A
Ina	ENSMUST00000037636.3	0.487262	0.763	0.435	8.01783e-20	2.64957e-15	mature Glutamatergic	2.92526e-21
Syngr3	ENSMUST00000007236.4	0.291886	0.45	0.158	1.16407e-19	3.84678e-15	mature Glutamatergic	1.01321e-20
C1qtnf4	ENSMUST00000111466.2	0.346951	0.536	0.206	1.30479e-19	4.31182e-15	mature Glutamatergic	N/A
Lrrtm1	ENSMUST00000159616.1	0.3112	0.155	0.017	1.3366e-19	4.41692e-15	mature Glutamatergic	2.86789e-46
Prnp	ENSMUST00000091288.12	0.51602	0.608	0.294	1.40673e-19	4.64868e-15	mature Glutamatergic	4.8184e-22
Tmsb15b2	ENSMUST00000069803.4	0.404887	0.518	0.21	2.04884e-19	6.77059e-15	mature Glutamatergic	N/A
AC104325.1	ENSMUST00000143238.1	0.352599	0.504	0.197	2.26434e-19	7.48275e-15	mature Glutamatergic	N/A
Aprt	ENSMUST00000006764.8	0.3781	0.831	0.508	3.97975e-19	1.31515e-14	mature Glutamatergic	1.80351e-19
Fdft1	ENSMUST00000054963.9	0.423042	0.514	0.218	4.57696e-19	1.5125e-14	mature Glutamatergic	1.69263e-19
RP24-63H14.1	ENSMUST00000207696.1	0.339066	0.151	0.017	6.13687e-19	2.02799e-14	mature Glutamatergic	N/A
Arpc3	ENSMUST00000102525.10	0.354488	0.935	0.809	7.81863e-19	2.58374e-14	mature Glutamatergic	2.33073e-11
Cdkn1c	ENSMUST00000037287.7	0.319536	0.478	0.184	9.28675e-19	3.0689e-14	mature Glutamatergic	7.36493e-23
Ntf3	ENSMUST00000204542.2	0.338517	0.115	0.006	1.01484e-18	3.35364e-14	mature Glutamatergic	N/A
Ctnnd2	ENSMUST00000226797.1	0.441831	0.349	0.11	1.75354e-18	5.79474e-14	mature Glutamatergic	N/A
Sh3bgrl3	ENSMUST00000030651.8	0.412549	0.885	0.644	1.90896e-18	6.30836e-14	mature Glutamatergic	9.29724e-15
Ykt6	ENSMUST00000002818.8	0.272376	0.385	0.129	2.14946e-18	7.1031e-14	mature Glutamatergic	N/A
Iqcj	ENSMUST00000063263.4	0.410628	0.129	0.011	2.49456e-18	8.24351e-14	mature Glutamatergic	N/A
Basp1	ENSMUST00000058845.8	0.375267	0.953	0.82	3.35995e-18	1.11033e-13	mature Glutamatergic	2.85113e-10
Dpysl3	ENSMUST00000025379.13	0.431279	0.924	0.795	3.40022e-18	1.12364e-13	mature Glutamatergic	7.8956e-36
Mef2c	ENSMUST00000199019.4	0.371348	0.299	0.083	4.17375e-18	1.37926e-13	mature Glutamatergic	4.85716e-28
Macrod2	ENSMUST00000110062.7	0.298911	0.338	0.104	4.30947e-18	1.42411e-13	mature Glutamatergic	4.93629e-30
Tubb2b	ENSMUST00000075774.4	0.27741	1	0.996	4.39133e-18	1.45116e-13	mature Glutamatergic	7.22253e-24
Ctxn1	ENSMUST00000053252.8	0.340099	0.856	0.603	5.71225e-18	1.88767e-13	mature Glutamatergic	9.09604e-19
Tubb3	ENSMUST00000071134.3	0.33963	0.986	0.884	1.00246e-17	3.31272e-13	mature Glutamatergic	3.19799e-22
Kctd13	ENSMUST00000032924.5	0.354719	0.626	0.295	1.10395e-17	3.64811e-13	mature Glutamatergic	1.8225e-13
Morf4l2	ENSMUST00000155207.7	0.258156	0.23	0.052	1.65208e-17	5.45946e-13	mature Glutamatergic	N/A
Nop10	ENSMUST00000028553.3	0.355207	0.91	0.712	1.66363e-17	5.49762e-13	mature Glutamatergic	1.1332e-13
Cycs	ENSMUST00000161401.1	0.337242	0.942	0.822	2.32851e-17	7.69478e-13	mature Glutamatergic	1.13608e-10
Fam168a	ENSMUST00000207078.1	0.415579	0.342	0.109	2.71003e-17	8.95558e-13	mature Glutamatergic	N/A
Clta	ENSMUST00000107849.9	0.3462	0.86	0.599	2.94412e-17	9.72913e-13	mature Glutamatergic	N/A
RP24-142E6.4	ENSMUST00000195039.1	0.337451	0.151	0.02	2.98575e-17	9.86671e-13	mature Glutamatergic	N/A
Clmp	ENSMUST00000034522.7	0.311344	0.54	0.223	3.57955e-17	1.1829e-12	mature Glutamatergic	3.31482e-12
Gstp1	ENSMUST00000169613.2	0.35195	0.892	0.68	6.51273e-17	2.1522e-12	mature Glutamatergic	N/A
Fkbp1a	ENSMUST00000044011.11	0.320126	0.921	0.797	7.47083e-17	2.46881e-12	mature Glutamatergic	1.03246e-12
RP23-182N12.1	ENSMUST00000186463.6	0.443681	0.259	0.075	1.06775e-16	3.52849e-12	mature Glutamatergic	N/A
Rab3a	ENSMUST00000110093.8	0.301493	0.694	0.351	1.71792e-16	5.67703e-12	mature Glutamatergic	9.86533e-21
Polr1d	ENSMUST00000050970.3	0.403065	0.773	0.474	1.9515e-16	6.44892e-12	mature Glutamatergic	N/A
Gabra2	ENSMUST00000197284.4	0.25061	0.223	0.052	2.08182e-16	6.87959e-12	mature Glutamatergic	7.95412e-28
Ssbp2	ENSMUST00000144659.1	0.651077	0.504	0.235	2.33587e-16	7.7191e-12	mature Glutamatergic	5.46245e-11
Nsg1	ENSMUST00000031009.7	0.320486	0.914	0.804	3.76318e-16	1.24358e-11	mature Glutamatergic	1.20828e-20
Calm2	ENSMUST00000040440.6	0.29476	0.971	0.948	3.90583e-16	1.29072e-11	mature Glutamatergic	4.04843e-14
Bex4	ENSMUST00000116527.1	0.375828	0.82	0.552	4.49289e-16	1.48472e-11	mature Glutamatergic	4.51718e-13
Bex1	ENSMUST00000058125.8	0.412559	0.842	0.566	6.0266e-16	1.99155e-11	mature Glutamatergic	2.41179e-15
Tmem108	ENSMUST00000186455.2	0.779038	0.604	0.333	6.06787e-16	2.00519e-11	mature Glutamatergic	6.87381e-13
Tbcb	ENSMUST00000006254.5	0.330236	0.903	0.764	8.0735e-16	2.66797e-11	mature Glutamatergic	9.14251e-14
Khdrbs2	ENSMUST00000027226.11	0.319705	0.36	0.129	9.55104e-16	3.15624e-11	mature Glutamatergic	1.64252e-35
Gabrb3	ENSMUST00000156375.2	0.290375	0.129	0.015	1.21472e-15	4.01417e-11	mature Glutamatergic	N/A
Tmem59l	ENSMUST00000045286.8	0.258147	0.371	0.13	1.32002e-15	4.36214e-11	mature Glutamatergic	N/A
Rbfa	ENSMUST00000025462.6	0.293517	0.414	0.17	2.60497e-15	8.60838e-11	mature Glutamatergic	N/A
Coro1a	ENSMUST00000032949.13	0.287392	0.45	0.183	3.26486e-15	1.07891e-10	mature Glutamatergic	9.70396e-17
Bmyc	ENSMUST00000061483.8	0.349644	0.748	0.422	3.43022e-15	1.13355e-10	mature Glutamatergic	2.903e-11
RP24-123J3.1	ENSMUST00000135238.3	0.354027	0.468	0.203	4.45757e-15	1.47305e-10	mature Glutamatergic	N/A
Pkm	ENSMUST00000163694.3	0.339178	0.845	0.59	5.08671e-15	1.68095e-10	mature Glutamatergic	N/A
Ftl1	ENSMUST00000210375.1	0.298684	0.417	0.167	5.38137e-15	1.77833e-10	mature Glutamatergic	N/A
Elmod1	ENSMUST00000213111.1	0.311996	0.219	0.056	8.04181e-15	2.65749e-10	mature Glutamatergic	N/A
Uchl1	ENSMUST00000176015.4	0.357276	0.259	0.078	8.57115e-15	2.83242e-10	mature Glutamatergic	7.91742e-49
Actl6b	ENSMUST00000139395.7	0.289875	0.637	0.32	9.78857e-15	3.23473e-10	mature Glutamatergic	N/A
Rnf182	ENSMUST00000059986.2	0.349391	0.468	0.21	1.01846e-14	3.36559e-10	mature Glutamatergic	2.0533e-12
Nipsnap3b	ENSMUST00000015391.9	0.317231	0.586	0.285	1.0566e-14	3.49163e-10	mature Glutamatergic	N/A
Slitrk1	ENSMUST00000100322.3	0.281603	0.216	0.055	1.30283e-14	4.30533e-10	mature Glutamatergic	N/A
[truncated: 857 more rows]

## Sheet: 3) Isoform expression B
Isoforms differentially expressed in clusters (Nanopore long read data)
B) pairwise comparison of clusters
(1) avg_logFC: average expression fold change between cells of cluster 1 and cluster 2
gene	transcript	avg_logFC (1)	Fraction cells cluster 1	Fraction cells cluster 2	p-value	adjusted p-value	cluster 1	cluster 2
Gpm6b	ENSMUST00000112235.7	1.50452	0.714	0.05	3.22102e-22	1.06442e-17	radial glia	cycling radial glia
Gpm6b	ENSMUST00000112224.7	0.721155	0.443	0.059	5.85962e-11	1.93637e-06	radial glia	cycling radial glia
Gpm6b	ENSMUST00000060210.13	0.450935	0.414	0.109	8.94188e-07	0.0295493	radial glia	cycling radial glia
Gpm6b	ENSMUST00000112233.7	0.30817	0.214	0.025	2.50332e-05	0.827248	radial glia	cycling radial glia
Gpm6b	ENSMUST00000112228.7	-0.430083	0.086	0.269	0.00130164	1	radial glia	cycling radial glia
Ap1s2	ENSMUST00000033734.13	0.26332	0.214	0.025	2.11542e-05	0.699062	radial glia	cycling radial glia
Ap1s2	ENSMUST00000069041.14	-0.292643	0	0.126	0.00206172	1	radial glia	cycling radial glia
Pkm	ENSMUST00000163694.3	-0.60433	0.129	0.387	3.6437e-05	1	radial glia	cycling radial glia
Pkm	ENSMUST00000034834.15	0.333074	0.929	0.882	0.0036716	1	radial glia	cycling radial glia
Gas5	ENSMUST00000162558.7	0.468173	0.729	0.487	0.000139254	1	radial glia	cycling radial glia
Gas5	ENSMUST00000159706.7	-0.347589	0.657	0.756	0.00391857	1	radial glia	cycling radial glia
Bnip2	ENSMUST00000034754.11	0.288492	0.271	0.076	0.000343131	1	radial glia	cycling radial glia
Bnip2	ENSMUST00000085393.12	-0.364287	0.057	0.235	0.00101815	1	radial glia	cycling radial glia
Borcs8	ENSMUST00000002418.14	0.252263	0.3	0.092	0.000383775	1	radial glia	cycling radial glia
Borcs8	ENSMUST00000123976.1	-0.266741	0.114	0.218	0.0420171	1	radial glia	cycling radial glia
Set	ENSMUST00000102866.9	0.287476	0.6	0.378	0.00148408	1	radial glia	cycling radial glia
Set	ENSMUST00000067996.6	-0.2552	0.657	0.798	0.0110295	1	radial glia	cycling radial glia
Gpm6b	ENSMUST00000112235.7	1.43985	0.714	0.092	3.54094e-16	1.17014e-11	radial glia	intermediate progenitor
Gpm6b	ENSMUST00000060210.13	0.427446	0.414	0.092	7.1072e-06	0.234865	radial glia	intermediate progenitor
Gpm6b	ENSMUST00000112224.7	0.51904	0.443	0.126	1.71381e-05	0.566347	radial glia	intermediate progenitor
Gpm6b	ENSMUST00000112233.7	0.355844	0.214	0.011	3.27364e-05	1	radial glia	intermediate progenitor
Gpm6b	ENSMUST00000112228.7	-0.616457	0.086	0.333	6.97477e-05	1	radial glia	intermediate progenitor
Gpm6b	ENSMUST00000129731.1	-0.49611	0.171	0.345	0.00484656	1	radial glia	intermediate progenitor
Meaf6	ENSMUST00000154689.7	0.278392	0.286	0.023	4.18149e-06	0.138182	radial glia	intermediate progenitor
Meaf6	ENSMUST00000106171.8	-0.446255	0.143	0.264	0.0221303	1	radial glia	intermediate progenitor
Faim	ENSMUST00000035038.7	0.468668	0.357	0.092	3.11718e-05	1	radial glia	intermediate progenitor
Faim	ENSMUST00000112911.8	-0.396436	0.086	0.241	0.00695525	1	radial glia	intermediate progenitor
Bnip2	ENSMUST00000034754.11	0.277535	0.271	0.057	0.000410297	1	radial glia	intermediate progenitor
Bnip2	ENSMUST00000085393.12	-0.353468	0.057	0.207	0.00433668	1	radial glia	intermediate progenitor
Pantr1	ENSMUST00000188153.6	0.315337	0.657	0.322	0.000596467	1	radial glia	intermediate progenitor
Pantr1	ENSMUST00000180689.7	0.287908	0.471	0.207	0.00227502	1	radial glia	intermediate progenitor
Pantr1	ENSMUST00000181725.7	-0.359398	0.814	0.793	0.0145111	1	radial glia	intermediate progenitor
Rtn1	ENSMUST00000078505.13	0.265614	0.243	0.069	0.00322316	1	radial glia	intermediate progenitor
Rtn1	ENSMUST00000137990.1	-0.390469	0.843	0.759	0.0232227	1	radial glia	intermediate progenitor
Cdc42	ENSMUST00000051477.12	0.338478	0.8	0.644	0.011112	1	radial glia	intermediate progenitor
Cdc42	ENSMUST00000030417.9	-0.408489	0.143	0.253	0.0323475	1	radial glia	intermediate progenitor
Gpm6b	ENSMUST00000112235.7	1.61982	0.714	0.009	9.41647e-43	3.11177e-38	radial glia	imature Glutamatergic
Gpm6b	ENSMUST00000112224.7	0.720648	0.443	0.038	1.63068e-18	5.38876e-14	radial glia	imature Glutamatergic
Gpm6b	ENSMUST00000060210.13	0.511965	0.414	0.051	1.39519e-14	4.61054e-10	radial glia	imature Glutamatergic
Gpm6b	ENSMUST00000112233.7	0.370828	0.214	0.004	5.01979e-12	1.65884e-07	radial glia	imature Glutamatergic
Gpm6b	ENSMUST00000112228.7	-0.698423	0.086	0.346	5.90035e-06	0.194983	radial glia	imature Glutamatergic
Gpm6b	ENSMUST00000129731.1	-0.454017	0.171	0.299	0.0114752	1	radial glia	imature Glutamatergic
Sh3glb1	ENSMUST00000163279.5	0.936621	0.586	0.004	1.02361e-34	3.38262e-30	radial glia	imature Glutamatergic
Sh3glb1	ENSMUST00000198254.4	-0.266617	0.029	0.132	0.0117848	1	radial glia	imature Glutamatergic
Eef1d	ENSMUST00000154584.8	1.33274	0.871	0.141	2.09911e-34	6.93673e-30	radial glia	imature Glutamatergic
Eef1d	ENSMUST00000089681.11	-0.389265	0.029	0.201	0.000466007	1	radial glia	imature Glutamatergic
Rtn1	ENSMUST00000137990.1	-1.21033	0.843	0.953	7.29517e-24	2.41076e-19	radial glia	imature Glutamatergic
Rtn1	ENSMUST00000021497.15	-1.13063	0.8	0.97	7.48853e-24	2.47466e-19	radial glia	imature Glutamatergic
Rtn1	ENSMUST00000078505.13	0.346984	0.243	0.056	4.87309e-06	0.161036	radial glia	imature Glutamatergic
Clta	ENSMUST00000107849.9	-1.5378	0.071	0.799	3.72684e-23	1.23157e-18	radial glia	imature Glutamatergic
Clta	ENSMUST00000170241.7	0.801535	0.9	0.457	3.15814e-16	1.04364e-11	radial glia	imature Glutamatergic
Pkm	ENSMUST00000163694.3	-1.78551	0.129	0.791	5.3364e-23	1.76347e-18	radial glia	imature Glutamatergic
Pkm	ENSMUST00000034834.15	1.15115	0.929	0.543	2.51752e-19	8.31939e-15	radial glia	imature Glutamatergic
Faim	ENSMUST00000035038.7	0.592383	0.357	0.004	3.39828e-20	1.123e-15	radial glia	imature Glutamatergic
Faim	ENSMUST00000112911.8	-0.564769	0.086	0.359	5.85225e-06	0.193393	radial glia	imature Glutamatergic
Zfand6	ENSMUST00000209117.1	0.462991	0.3	0	4.70076e-18	1.55341e-13	radial glia	imature Glutamatergic
Zfand6	ENSMUST00000178385.8	-0.429571	0.186	0.291	0.0223765	1	radial glia	imature Glutamatergic
Gas5	ENSMUST00000162558.7	0.866645	0.729	0.179	5.98643e-18	1.97827e-13	radial glia	imature Glutamatergic
Gas5	ENSMUST00000159706.7	-0.917847	0.657	0.863	4.60697e-14	1.52242e-09	radial glia	imature Glutamatergic
Bnip2	ENSMUST00000034754.11	0.406005	0.271	0	2.21426e-16	7.31723e-12	radial glia	imature Glutamatergic
Bnip2	ENSMUST00000085393.12	-0.324809	0.057	0.15	0.0288243	1	radial glia	imature Glutamatergic
Meaf6	ENSMUST00000154689.7	0.344165	0.286	0.009	5.42908e-15	1.79409e-10	radial glia	imature Glutamatergic
Meaf6	ENSMUST00000106171.8	-0.521363	0.143	0.299	0.00179369	1	radial glia	imature Glutamatergic
Nfix	ENSMUST00000132236.1	0.436324	0.3	0.021	4.16544e-13	1.37651e-08	radial glia	imature Glutamatergic
Nfix	ENSMUST00000109764.7	-0.358464	0.114	0.222	0.0204345	1	radial glia	imature Glutamatergic
Ap1s2	ENSMUST00000033734.13	0.304467	0.214	0	4.30828e-13	1.42371e-08	radial glia	imature Glutamatergic
Ap1s2	ENSMUST00000069041.14	-0.476149	0	0.205	4.11158e-05	1	radial glia	imature Glutamatergic
Bad	ENSMUST00000113423.9	0.443658	0.457	0.085	4.42138e-12	1.46109e-07	radial glia	imature Glutamatergic
Bad	ENSMUST00000025910.11	-0.349558	0.2	0.308	0.03166	1	radial glia	imature Glutamatergic
Shisa4	ENSMUST00000041240.3	0.57595	0.514	0.128	3.06558e-11	1.01305e-06	radial glia	imature Glutamatergic
Shisa4	ENSMUST00000159918.1	-0.369567	0.071	0.201	0.00692929	1	radial glia	imature Glutamatergic
Borcs8	ENSMUST00000002418.14	0.321928	0.3	0.038	5.66823e-10	1.87312e-05	radial glia	imature Glutamatergic
Borcs8	ENSMUST00000123976.1	-0.474559	0.114	0.265	0.00253893	1	radial glia	imature Glutamatergic
Cdc42	ENSMUST00000030417.9	-0.988841	0.143	0.517	5.93389e-10	1.96091e-05	radial glia	imature Glutamatergic
Cdc42	ENSMUST00000051477.12	0.283065	0.8	0.59	0.00359803	1	radial glia	imature Glutamatergic
Exoc7	ENSMUST00000106411.9	0.267087	0.171	0.009	1.26533e-08	0.000418141	radial glia	imature Glutamatergic
Exoc7	ENSMUST00000021147.13	-0.367596	0.029	0.162	0.00278504	1	radial glia	imature Glutamatergic
Smarcb1	ENSMUST00000121304.1	0.445014	0.586	0.205	1.51979e-08	0.000502231	radial glia	imature Glutamatergic
Smarcb1	ENSMUST00000000925.9	-0.447423	0.671	0.684	0.000371773	1	radial glia	imature Glutamatergic
Pantr1	ENSMUST00000180689.7	0.359504	0.471	0.137	3.02255e-08	0.000998833	radial glia	imature Glutamatergic
Pantr1	ENSMUST00000188153.6	0.4493	0.657	0.299	4.05008e-07	0.0133839	radial glia	imature Glutamatergic
Pantr1	ENSMUST00000181725.7	-0.554707	0.814	0.889	1.94435e-06	0.0642529	radial glia	imature Glutamatergic
Erp29	ENSMUST00000130451.1	0.259318	0.771	0.513	0.000603062	1	radial glia	imature Glutamatergic
Erp29	ENSMUST00000052590.7	-0.416536	0.129	0.252	0.0100558	1	radial glia	imature Glutamatergic
Gpm6b	ENSMUST00000112235.7	1.62892	0.714	0.007	9.58799e-50	3.16845e-45	radial glia	mature Glutamatergic
Gpm6b	ENSMUST00000112224.7	0.71667	0.443	0.047	1.52452e-19	5.03793e-15	radial glia	mature Glutamatergic
Gpm6b	ENSMUST00000112233.7	0.373885	0.214	0	3.42376e-15	1.13141e-10	radial glia	mature Glutamatergic
Gpm6b	ENSMUST00000060210.13	0.426248	0.414	0.108	1.28568e-09	4.24867e-05	radial glia	mature Glutamatergic
Gpm6b	ENSMUST00000112228.7	-0.362357	0.086	0.277	0.000594905	1	radial glia	mature Glutamatergic
Sh3glb1	ENSMUST00000163279.5	0.942077	0.586	0.004	1.99071e-40	6.57849e-36	radial glia	mature Glutamatergic
Sh3glb1	ENSMUST00000198254.4	-0.416511	0.029	0.245	4.78887e-05	1	radial glia	mature Glutamatergic
Eef1d	ENSMUST00000154584.8	1.32863	0.871	0.212	1.78436e-34	5.8966e-30	radial glia	mature Glutamatergic
Eef1d	ENSMUST00000089681.11	-0.354716	0.029	0.248	4.44955e-05	1	radial glia	mature Glutamatergic
Rtn1	ENSMUST00000137990.1	-1.56853	0.843	0.989	2.10137e-33	6.94417e-29	radial glia	mature Glutamatergic
Rtn1	ENSMUST00000021497.15	-1.42628	0.8	0.993	9.03069e-32	2.98428e-27	radial glia	mature Glutamatergic
Rtn1	ENSMUST00000078505.13	0.275542	0.243	0.115	0.00437606	1	radial glia	mature Glutamatergic
Pkm	ENSMUST00000034834.15	1.76241	0.929	0.385	1.00661e-31	3.32644e-27	radial glia	mature Glutamatergic
Pkm	ENSMUST00000163694.3	-1.76746	0.129	0.845	5.55888e-27	1.83699e-22	radial glia	mature Glutamatergic
Clta	ENSMUST00000107849.9	-1.68053	0.071	0.86	1.29651e-27	4.28443e-23	radial glia	mature Glutamatergic
Clta	ENSMUST00000170241.7	1.00702	0.9	0.478	2.18007e-22	7.20425e-18	radial glia	mature Glutamatergic
Clta	ENSMUST00000107845.3	0.285761	0.286	0.047	1.35639e-09	4.48231e-05	radial glia	mature Glutamatergic
Faim	ENSMUST00000035038.7	0.607584	0.357	0	5.91929e-25	1.95609e-20	radial glia	mature Glutamatergic
Faim	ENSMUST00000112911.8	-0.547487	0.086	0.435	6.79754e-08	0.00224631	radial glia	mature Glutamatergic
Myl6	ENSMUST00000218127.1	1.17008	0.9	0.356	2.84991e-24	9.41782e-20	radial glia	mature Glutamatergic
Myl6	ENSMUST00000164181.1	-0.325346	0.743	0.881	4.72525e-07	0.015615	radial glia	mature Glutamatergic
Cdc42	ENSMUST00000030417.9	-1.42224	0.143	0.802	6.29108e-24	2.07895e-19	radial glia	mature Glutamatergic
Cdc42	ENSMUST00000051477.12	0.491892	0.8	0.633	2.30413e-06	0.0761422	radial glia	mature Glutamatergic
Gas5	ENSMUST00000162558.7	0.985759	0.729	0.183	3.70007e-22	1.22272e-17	radial glia	mature Glutamatergic
Gas5	ENSMUST00000159706.7	-0.826723	0.657	0.899	3.47715e-13	1.14906e-08	radial glia	mature Glutamatergic
Meaf6	ENSMUST00000154689.7	0.352038	0.286	0.004	1.01933e-18	3.36847e-14	radial glia	mature Glutamatergic
Meaf6	ENSMUST00000106171.8	-0.561962	0.143	0.439	7.06953e-07	0.023362	radial glia	mature Glutamatergic
Bnip2	ENSMUST00000034754.11	0.401914	0.271	0.004	9.10561e-18	3.00904e-13	radial glia	mature Glutamatergic
Bnip2	ENSMUST00000085393.12	-0.282129	0.057	0.216	0.00135564	1	radial glia	mature Glutamatergic
Ctnnd2	ENSMUST00000228695.1	0.496609	0.3	0.011	1.24594e-17	4.11734e-13	radial glia	mature Glutamatergic
Ctnnd2	ENSMUST00000226797.1	-0.636729	0.1	0.349	1.38345e-05	0.457173	radial glia	mature Glutamatergic
Zfand6	ENSMUST00000209117.1	0.444661	0.3	0.014	1.17352e-16	3.87802e-12	radial glia	mature Glutamatergic
Zfand6	ENSMUST00000178385.8	-0.297984	0.186	0.36	0.00322308	1	radial glia	mature Glutamatergic
Tecr	ENSMUST00000165740.8	-0.96931	0.386	0.773	6.02552e-15	1.99119e-10	radial glia	mature Glutamatergic
Tecr	ENSMUST00000019382.16	0.446313	0.843	0.637	1.9827e-05	0.655204	radial glia	mature Glutamatergic
Ap1s2	ENSMUST00000033734.13	0.296238	0.214	0.007	6.6229e-13	2.1886e-08	radial glia	mature Glutamatergic
Ap1s2	ENSMUST00000069041.14	-0.671662	0	0.367	3.6384e-09	0.000120235	radial glia	mature Glutamatergic
Borcs8	ENSMUST00000002418.14	0.383331	0.3	0.032	1.40824e-12	4.65366e-08	radial glia	mature Glutamatergic
Borcs8	ENSMUST00000123976.1	-0.505574	0.114	0.403	1.31363e-06	0.0434101	radial glia	mature Glutamatergic
Exoc7	ENSMUST00000106411.9	0.28183	0.171	0	2.34976e-12	7.76503e-08	radial glia	mature Glutamatergic
Exoc7	ENSMUST00000021147.13	-0.255681	0.029	0.162	0.00272486	1	radial glia	mature Glutamatergic
Nfix	ENSMUST00000132236.1	0.407093	0.3	0.05	7.65393e-10	2.52932e-05	radial glia	mature Glutamatergic
Nfix	ENSMUST00000109764.7	-0.411825	0.114	0.309	0.000422568	1	radial glia	mature Glutamatergic
Ogt	ENSMUST00000155792.1	-0.793653	0.171	0.547	1.09212e-08	0.000360901	radial glia	mature Glutamatergic
Ogt	ENSMUST00000150161.7	0.275647	0.386	0.191	0.000458196	1	radial glia	mature Glutamatergic
Smarcb1	ENSMUST00000121304.1	0.492204	0.586	0.266	1.61012e-08	0.000532081	radial glia	mature Glutamatergic
Smarcb1	ENSMUST00000000925.9	-0.315394	0.671	0.741	0.00194225	1	radial glia	mature Glutamatergic
Hnrnpk	ENSMUST00000224182.1	0.651463	0.757	0.579	6.11647e-08	0.00202125	radial glia	mature Glutamatergic
Hnrnpk	ENSMUST00000176207.7	-0.270924	0.143	0.349	0.00172734	1	radial glia	mature Glutamatergic
Hnrnpk	ENSMUST00000225674.1	0.295993	0.557	0.432	0.0109084	1	radial glia	mature Glutamatergic
Rpl15	ENSMUST00000079419.11	0.40153	0.571	0.288	2.43118e-06	0.0803407	radial glia	mature Glutamatergic
Rpl15	ENSMUST00000112598.8	-0.334967	0.3	0.385	0.04131	1	radial glia	mature Glutamatergic
Vps29	ENSMUST00000118830.7	0.297989	0.457	0.191	1.22232e-05	0.403928	radial glia	mature Glutamatergic
Vps29	ENSMUST00000155671.7	-0.44413	0.5	0.683	6.33552e-05	1	radial glia	mature Glutamatergic
Ewsr1	ENSMUST00000102930.9	-0.350483	0	0.216	2.23348e-05	0.738076	radial glia	mature Glutamatergic
Ewsr1	ENSMUST00000079949.12	0.356205	0.571	0.432	0.00272391	1	radial glia	mature Glutamatergic
Morf4l2	ENSMUST00000080411.12	0.329238	0.871	0.745	4.98507e-05	1	radial glia	mature Glutamatergic
Morf4l2	ENSMUST00000169418.7	-0.341929	0.029	0.216	0.000246579	1	radial glia	mature Glutamatergic
Morf4l2	ENSMUST00000155207.7	-0.368851	0.057	0.23	0.000788532	1	radial glia	mature Glutamatergic
Polr1d	ENSMUST00000110557.4	0.323864	0.786	0.615	0.000154513	1	radial glia	mature Glutamatergic
Polr1d	ENSMUST00000050970.3	-0.371934	0.629	0.773	0.000269659	1	radial glia	mature Glutamatergic
Gpm6b	ENSMUST00000112235.7	1.64019	0.714	0	3.2577e-30	1.07654e-25	radial glia	imature GABAergic
Gpm6b	ENSMUST00000112224.7	0.710578	0.443	0.028	4.46635e-14	1.47595e-09	radial glia	imature GABAergic
Gpm6b	ENSMUST00000060210.13	0.484965	0.414	0.028	1.02388e-12	3.38352e-08	radial glia	imature GABAergic
Gpm6b	ENSMUST00000112233.7	0.373885	0.214	0	9.50636e-09	0.000314147	radial glia	imature GABAergic
Gpm6b	ENSMUST00000112228.7	-0.618636	0.086	0.264	0.000778134	1	radial glia	imature GABAergic
Eef1d	ENSMUST00000154584.8	1.18778	0.871	0.16	4.72764e-23	1.5623e-18	radial glia	imature GABAergic
Eef1d	ENSMUST00000089681.11	-0.347149	0.029	0.132	0.0140961	1	radial glia	imature GABAergic
Rtn1	ENSMUST00000137990.1	-1.14258	0.843	0.951	5.93743e-18	1.96208e-13	radial glia	imature GABAergic
Rtn1	ENSMUST00000021497.15	-1.05626	0.8	0.944	2.83136e-16	9.3565e-12	radial glia	imature GABAergic
Rtn1	ENSMUST00000078505.13	0.308846	0.243	0.062	0.000250623	1	radial glia	imature GABAergic
Sh3glb1	ENSMUST00000163279.5	0.78743	0.586	0.049	1.88691e-17	6.23549e-13	radial glia	imature GABAergic
Sh3glb1	ENSMUST00000198254.4	-0.390959	0.029	0.146	0.00743885	1	radial glia	imature GABAergic
Atp5c1	ENSMUST00000026887.13	0.688456	0.471	0.014	6.19754e-17	2.04804e-12	radial glia	imature GABAergic
Atp5c1	ENSMUST00000114897.8	-0.389801	0.857	0.882	0.000125116	1	radial glia	imature GABAergic
Gas5	ENSMUST00000162558.7	0.901914	0.729	0.132	2.75473e-16	9.10327e-12	radial glia	imature GABAergic
Gas5	ENSMUST00000159706.7	-0.770772	0.657	0.785	3.97665e-08	0.00131412	radial glia	imature GABAergic
Pkm	ENSMUST00000163694.3	-1.53766	0.129	0.625	1.47101e-13	4.8611e-09	radial glia	imature GABAergic
Pkm	ENSMUST00000034834.15	0.750951	0.929	0.576	7.24352e-11	2.39369e-06	radial glia	imature GABAergic
Meaf6	ENSMUST00000154689.7	0.335233	0.286	0.007	1.99759e-10	6.60122e-06	radial glia	imature GABAergic
Meaf6	ENSMUST00000106171.8	-0.73374	0.143	0.354	0.000139444	1	radial glia	imature GABAergic
Clta	ENSMUST00000107849.9	-1.18248	0.071	0.507	2.94009e-10	9.71582e-06	radial glia	imature GABAergic
Clta	ENSMUST00000170241.7	0.335299	0.9	0.59	5.10628e-05	1	radial glia	imature GABAergic
Faim	ENSMUST00000035038.7	0.480484	0.357	0.035	6.9559e-10	2.29865e-05	radial glia	imature GABAergic
Faim	ENSMUST00000112911.8	-0.417754	0.086	0.229	0.00650229	1	radial glia	imature GABAergic
Bnip2	ENSMUST00000034754.11	0.368006	0.271	0.014	4.75515e-09	0.000157139	radial glia	imature GABAergic
Bnip2	ENSMUST00000085393.12	-0.570137	0.057	0.215	0.0017302	1	radial glia	imature GABAergic
Ap1s2	ENSMUST00000033734.13	0.304467	0.214	0	9.50636e-09	0.000314147	radial glia	imature GABAergic
Ap1s2	ENSMUST00000069041.14	-0.876351	0	0.319	1.35351e-07	0.0044728	radial glia	imature GABAergic
Smarcb1	ENSMUST00000121304.1	0.432306	0.586	0.153	1.67058e-08	0.000552059	radial glia	imature GABAergic
Smarcb1	ENSMUST00000000925.9	-0.462912	0.671	0.653	0.000833807	1	radial glia	imature GABAergic
Tecr	ENSMUST00000019382.16	0.634105	0.843	0.396	2.19571e-08	0.000725594	radial glia	imature GABAergic
Tecr	ENSMUST00000165740.8	-0.591397	0.386	0.472	0.00346286	1	radial glia	imature GABAergic
Borcs8	ENSMUST00000002418.14	0.287174	0.3	0.035	8.43051e-08	0.00278595	radial glia	imature GABAergic
Borcs8	ENSMUST00000123976.1	-0.544022	0.114	0.243	0.00826467	1	radial glia	imature GABAergic
Exoc7	ENSMUST00000106411.9	0.28183	0.171	0	3.46544e-07	0.0114519	radial glia	imature GABAergic
Exoc7	ENSMUST00000021147.13	-0.335265	0.029	0.118	0.025765	1	radial glia	imature GABAergic
Erp29	ENSMUST00000130451.1	0.44343	0.771	0.382	1.95145e-06	0.0644876	radial glia	imature GABAergic
Erp29	ENSMUST00000052590.7	-0.526234	0.129	0.236	0.0217476	1	radial glia	imature GABAergic
Cdc42	ENSMUST00000030417.9	-0.950039	0.143	0.41	4.00511e-06	0.132353	radial glia	imature GABAergic
Cdc42	ENSMUST00000051477.12	0.273657	0.8	0.556	0.0140162	1	radial glia	imature GABAergic
Eef1d	ENSMUST00000154584.8	1.31867	0.871	0.116	3.68837e-30	1.21886e-25	radial glia	mature GABAergic
Eef1d	ENSMUST00000089681.11	-0.334646	0.029	0.11	0.0347734	1	radial glia	mature GABAergic
Myl6	ENSMUST00000218127.1	1.26563	0.9	0.145	6.52851e-27	2.15741e-22	radial glia	mature GABAergic
Myl6	ENSMUST00000164181.1	-0.422176	0.743	0.792	4.72684e-06	0.156203	radial glia	mature GABAergic
Sh3glb1	ENSMUST00000163279.5	0.914851	0.586	0.012	8.59251e-26	2.83948e-21	radial glia	mature GABAergic
Sh3glb1	ENSMUST00000198254.4	-0.519874	0.029	0.156	0.00426264	1	radial glia	mature GABAergic
Clta	ENSMUST00000107849.9	-1.8104	0.071	0.792	4.16964e-22	1.3779e-17	radial glia	mature GABAergic
Clta	ENSMUST00000170241.7	0.847056	0.9	0.312	8.16468e-16	2.6981e-11	radial glia	mature GABAergic
Clta	ENSMUST00000107845.3	0.280612	0.286	0.023	1.40258e-09	4.63497e-05	radial glia	mature GABAergic
Atp5c1	ENSMUST00000026887.13	0.736521	0.471	0	4.51902e-22	1.49335e-17	radial glia	mature GABAergic
Atp5c1	ENSMUST00000114897.8	-0.341175	0.857	0.902	0.000212645	1	radial glia	mature GABAergic
Pkm	ENSMUST00000034834.15	1.30906	0.929	0.399	1.45177e-21	4.79753e-17	radial glia	mature GABAergic
Pkm	ENSMUST00000163694.3	-1.6297	0.129	0.694	4.16972e-17	1.37792e-12	radial glia	mature GABAergic
Gas5	ENSMUST00000162558.7	0.92663	0.729	0.104	5.5683e-20	1.8401e-15	radial glia	mature GABAergic
Gas5	ENSMUST00000159706.7	-0.71186	0.657	0.751	1.42681e-07	0.00471503	radial glia	mature GABAergic
Faim	ENSMUST00000035038.7	0.587678	0.357	0.006	1.76167e-15	5.82161e-11	radial glia	mature GABAergic
Faim	ENSMUST00000112911.8	-0.480949	0.086	0.214	0.00921649	1	radial glia	mature GABAergic
Meaf6	ENSMUST00000154689.7	0.358125	0.286	0	2.61542e-13	8.64293e-09	radial glia	mature GABAergic
Meaf6	ENSMUST00000106171.8	-0.650928	0.143	0.272	0.00707785	1	radial glia	mature GABAergic
Bnip2	ENSMUST00000034754.11	0.406005	0.271	0	1.13934e-12	3.76506e-08	radial glia	mature GABAergic
Bnip2	ENSMUST00000085393.12	-0.444455	0.057	0.15	0.0299577	1	radial glia	mature GABAergic
Smarcb1	ENSMUST00000121304.1	0.504386	0.586	0.121	1.87744e-11	6.20419e-07	radial glia	mature GABAergic
Smarcb1	ENSMUST00000000925.9	-0.433895	0.671	0.543	0.0386429	1	radial glia	mature GABAergic
Borcs8	ENSMUST00000002418.14	0.369524	0.3	0.017	5.33617e-11	1.76339e-06	radial glia	mature GABAergic
Borcs8	ENSMUST00000123976.1	-0.534697	0.114	0.22	0.0200841	1	radial glia	mature GABAergic
Exoc7	ENSMUST00000106411.9	0.28183	0.171	0	2.56289e-08	0.000846933	radial glia	mature GABAergic
Exoc7	ENSMUST00000021147.13	-0.532673	0.029	0.191	0.000813496	1	radial glia	mature GABAergic
Cdc42	ENSMUST00000030417.9	-1.22256	0.143	0.462	5.83083e-08	0.00192686	radial glia	mature GABAergic
Cdc42	ENSMUST00000051477.12	0.425972	0.8	0.422	1.92708e-05	0.636824	radial glia	mature GABAergic
Tecr	ENSMUST00000165740.8	-1.02273	0.386	0.601	6.90857e-08	0.00228301	radial glia	mature GABAergic
Tecr	ENSMUST00000019382.16	0.555925	0.843	0.382	1.2113e-07	0.00400286	radial glia	mature GABAergic
Ewsr1	ENSMUST00000102930.9	-0.604609	0	0.191	9.34075e-05	1	radial glia	mature GABAergic
Ewsr1	ENSMUST00000079949.12	0.30097	0.571	0.295	0.00125229	1	radial glia	mature GABAergic
Rps24	ENSMUST00000223999.1	-1.50569	0.043	0.812	8.03098e-13	2.65392e-08	radial glia	Cajal-Retzius
Rps24	ENSMUST00000169826.2	0.518199	1	1	9.15955e-05	1	radial glia	Cajal-Retzius
Ap1s2	ENSMUST00000069041.14	-0.963156	0	0.562	5.05899e-11	1.67179e-06	radial glia	Cajal-Retzius
Ap1s2	ENSMUST00000033734.13	0.304467	0.214	0	0.0449286	1	radial glia	Cajal-Retzius
Sh3glb1	ENSMUST00000198254.4	-0.78181	0.029	0.5	7.75864e-08	0.00256392	radial glia	Cajal-Retzius
Sh3glb1	ENSMUST00000163279.5	0.949083	0.586	0	8.62181e-05	1	radial glia	Cajal-Retzius
Clta	ENSMUST00000107849.9	-1.09681	0.071	0.625	9.05516e-08	0.00299237	radial glia	Cajal-Retzius
Clta	ENSMUST00000107851.9	-0.754524	0	0.375	1.40861e-07	0.00465489	radial glia	Cajal-Retzius
Clta	ENSMUST00000170241.7	1.29367	0.9	0.188	8.43785e-07	0.0278837	radial glia	Cajal-Retzius
Clta	ENSMUST00000107845.3	0.349193	0.286	0	0.0168038	1	radial glia	Cajal-Retzius
Gnas	ENSMUST00000109083.1	-0.667068	0	0.375	1.40861e-07	0.00465489	radial glia	Cajal-Retzius
Gnas	ENSMUST00000109084.7	1.02528	0.6	0	6.31848e-05	1	radial glia	Cajal-Retzius
Gnas	ENSMUST00000133356.7	-0.344964	0	0.125	0.00313545	1	radial glia	Cajal-Retzius
Cdc42	ENSMUST00000030417.9	-1.42004	0.143	0.688	1.41884e-07	0.00468868	radial glia	Cajal-Retzius
Cdc42	ENSMUST00000051477.12	0.608773	0.8	0.5	0.00812708	1	radial glia	Cajal-Retzius
Pkm	ENSMUST00000034834.15	1.61531	0.929	0.312	5.1385e-07	0.0169807	radial glia	Cajal-Retzius
Pkm	ENSMUST00000163694.3	-0.932532	0.129	0.562	1.33712e-05	0.441866	radial glia	Cajal-Retzius
Pkm	ENSMUST00000214571.1	-0.452655	0.014	0.125	0.0291188	1	radial glia	Cajal-Retzius
Sh3glb2	ENSMUST00000113621.9	-0.429558	0	0.25	2.21121e-05	0.730716	radial glia	Cajal-Retzius
Sh3glb2	ENSMUST00000028214.14	0.366066	0.286	0	0.0168038	1	radial glia	Cajal-Retzius
Faim	ENSMUST00000112911.8	-0.772265	0.086	0.5	3.55506e-05	1	radial glia	Cajal-Retzius
Faim	ENSMUST00000035038.7	0.607584	0.357	0	0.00577048	1	radial glia	Cajal-Retzius
Gas5	ENSMUST00000162558.7	1.05502	0.729	0.125	6.2196e-05	1	radial glia	Cajal-Retzius
Gas5	ENSMUST00000159706.7	-0.902761	0.657	0.75	0.0108731	1	radial glia	Cajal-Retzius
Psap	ENSMUST00000105465.7	1.04289	0.529	0	0.000280941	1	radial glia	Cajal-Retzius
Psap	ENSMUST00000179238.7	-0.544523	0.314	0.562	0.0160218	1	radial glia	Cajal-Retzius
Myl6	ENSMUST00000164181.1	1.06872	0.743	0.25	0.000377631	1	radial glia	Cajal-Retzius
Myl6	ENSMUST00000219554.1	-0.33947	0.071	0.25	0.0339973	1	radial glia	Cajal-Retzius
Tecr	ENSMUST00000019382.16	0.732899	0.843	0.312	0.000725453	1	radial glia	Cajal-Retzius
Tecr	ENSMUST00000165740.8	-0.864357	0.386	0.562	0.013754	1	radial glia	Cajal-Retzius
Bad	ENSMUST00000113423.9	0.632978	0.457	0	0.00108077	1	radial glia	Cajal-Retzius
Bad	ENSMUST00000025910.11	-0.525471	0.2	0.438	0.0321999	1	radial glia	Cajal-Retzius
Snrnp48	ENSMUST00000223814.1	-0.942371	0.114	0.438	0.00156041	1	radial glia	Cajal-Retzius
Snrnp48	ENSMUST00000091641.12	0.307668	0.229	0	0.0371212	1	radial glia	Cajal-Retzius
Ldha	ENSMUST00000124696.7	-0.595469	0	0.125	0.00313545	1	radial glia	Cajal-Retzius
Ldha	ENSMUST00000048209.15	0.925603	0.886	0.562	0.00416793	1	radial glia	Cajal-Retzius
Ppm1g	ENSMUST00000202402.1	-0.31648	0.014	0.188	0.00317848	1	radial glia	Cajal-Retzius
Ppm1g	ENSMUST00000031032.10	0.549169	0.586	0.25	0.0142735	1	radial glia	Cajal-Retzius
Rpl41	ENSMUST00000177163.7	-0.522488	0.771	0.875	0.00355311	1	radial glia	Cajal-Retzius
Rpl41	ENSMUST00000176010.7	0.446584	0.943	0.812	0.0148291	1	radial glia	Cajal-Retzius
Atp5b	ENSMUST00000026459.5	0.525055	0.957	0.75	0.00425845	1	radial glia	Cajal-Retzius
Atp5b	ENSMUST00000127439.1	-0.456082	0.014	0.125	0.0291188	1	radial glia	Cajal-Retzius
Mri1	ENSMUST00000127747.1	-0.584577	0.043	0.25	0.00446392	1	radial glia	Cajal-Retzius
Mri1	ENSMUST00000126435.7	0.30911	0.229	0	0.0371212	1	radial glia	Cajal-Retzius
Ube2j2	ENSMUST00000105583.8	-0.474649	0.071	0.312	0.00493994	1	radial glia	Cajal-Retzius
Ube2j2	ENSMUST00000024056.9	0.408827	0.357	0.062	0.0309642	1	radial glia	Cajal-Retzius
Tmem134	ENSMUST00000139718.8	-0.52375	0.043	0.25	0.00516489	1	radial glia	Cajal-Retzius
Tmem134	ENSMUST00000169055.7	0.591727	0.429	0.062	0.00656086	1	radial glia	Cajal-Retzius
Tmem134	ENSMUST00000140267.8	0.303649	0.214	0	0.0449286	1	radial glia	Cajal-Retzius
Rps19	ENSMUST00000108429.7	-0.599711	0.157	0.438	0.00662037	1	radial glia	Cajal-Retzius
Rps19	ENSMUST00000108430.9	0.307689	1	0.938	0.0384834	1	radial glia	Cajal-Retzius
Fus	ENSMUST00000106251.9	0.555987	0.443	0.125	0.0118382	1	radial glia	Cajal-Retzius
Fus	ENSMUST00000174196.7	-0.784818	0.329	0.562	0.0260155	1	radial glia	Cajal-Retzius
Hnrnpa2b1	ENSMUST00000203220.2	0.613009	0.743	0.562	0.0145316	1	radial glia	Cajal-Retzius
Hnrnpa2b1	ENSMUST00000114459.7	0.381719	0.343	0.062	0.0263584	1	radial glia	Cajal-Retzius
Hnrnpa2b1	ENSMUST00000204188.2	0.301642	0.243	0	0.0305874	1	radial glia	Cajal-Retzius
Hnrnpa2b1	ENSMUST00000204885.1	-0.412281	0.071	0.25	0.0322747	1	radial glia	Cajal-Retzius
Lima1	ENSMUST00000171450.1	-0.464437	0.057	0.25	0.0168758	1	radial glia	Cajal-Retzius
Lima1	ENSMUST00000109024.8	0.338954	0.243	0	0.0305874	1	radial glia	Cajal-Retzius
Nap1l1	ENSMUST00000217908.1	0.505444	0.429	0.125	0.0223981	1	radial glia	Cajal-Retzius
Nap1l1	ENSMUST00000219961.1	-0.26387	0.071	0.25	0.0339973	1	radial glia	Cajal-Retzius
Pkm	ENSMUST00000163694.3	-1.18118	0.387	0.791	3.54066e-23	1.17005e-18	cycling radial glia	imature Glutamatergic
Pkm	ENSMUST00000034834.15	0.818079	0.882	0.543	1.05885e-17	3.49907e-13	cycling radial glia	imature Glutamatergic
Clta	ENSMUST00000107849.9	-0.956872	0.378	0.799	2.29087e-21	7.57042e-17	cycling radial glia	imature Glutamatergic
Clta	ENSMUST00000170241.7	0.680099	0.832	0.457	1.65965e-15	5.48447e-11	cycling radial glia	imature Glutamatergic
Dpysl3	ENSMUST00000025379.13	-0.698554	0.706	0.897	5.59441e-15	1.84873e-10	cycling radial glia	imature Glutamatergic
Dpysl3	ENSMUST00000121805.7	0.354575	0.143	0.004	2.37883e-08	0.000786109	cycling radial glia	imature Glutamatergic
Zfand6	ENSMUST00000209117.1	0.375916	0.193	0	3.94559e-12	1.30386e-07	cycling radial glia	imature Glutamatergic
Zfand6	ENSMUST00000178385.8	-0.300607	0.193	0.291	0.0172113	1	cycling radial glia	imature Glutamatergic
Gas5	ENSMUST00000159706.7	-0.570258	0.756	0.863	1.98796e-10	6.56942e-06	cycling radial glia	imature Glutamatergic
Gas5	ENSMUST00000162558.7	0.398472	0.487	0.179	2.33973e-08	0.000773187	cycling radial glia	imature Glutamatergic
Evl	ENSMUST00000077735.12	-0.777904	0.176	0.47	6.64059e-10	2.19445e-05	cycling radial glia	imature Glutamatergic
Evl	ENSMUST00000021689.13	0.297595	0.286	0.158	0.00402699	1	cycling radial glia	imature Glutamatergic
Ewsr1	ENSMUST00000079949.12	0.458845	0.706	0.402	3.06208e-08	0.00101189	cycling radial glia	imature Glutamatergic
Ewsr1	ENSMUST00000102930.9	-0.251903	0.05	0.154	0.0040819	1	cycling radial glia	imature Glutamatergic
Akap9	ENSMUST00000143365.7	0.271011	0.176	0.026	7.05965e-07	0.0233293	cycling radial glia	imature Glutamatergic
Akap9	ENSMUST00000141817.1	-0.275221	0.092	0.201	0.00530368	1	cycling radial glia	imature Glutamatergic
RP23-349B4.7	ENSMUST00000173070.7	0.340168	0.412	0.162	7.76004e-07	0.0256438	cycling radial glia	imature Glutamatergic
RP23-349B4.7	ENSMUST00000172501.7	-0.398131	0.42	0.487	0.00608521	1	cycling radial glia	imature Glutamatergic
Pkm	ENSMUST00000034834.15	1.42933	0.882	0.385	7.9492e-37	2.62689e-32	cycling radial glia	mature Glutamatergic
Pkm	ENSMUST00000163694.3	-1.16313	0.387	0.845	1.10315e-28	3.64546e-24	cycling radial glia	mature Glutamatergic
Clta	ENSMUST00000107849.9	-1.0996	0.378	0.86	1.1284e-29	3.7289e-25	cycling radial glia	mature Glutamatergic
Clta	ENSMUST00000170241.7	0.885584	0.832	0.478	1.11474e-22	3.68376e-18	cycling radial glia	mature Glutamatergic
Sh3glb1	ENSMUST00000163279.5	0.694261	0.361	0.004	3.23193e-25	1.06802e-20	cycling radial glia	mature Glutamatergic
Sh3glb1	ENSMUST00000198254.4	-0.322377	0.076	0.245	7.24978e-05	1	cycling radial glia	mature Glutamatergic
Cdc42	ENSMUST00000030417.9	-0.986106	0.328	0.802	2.56392e-24	8.47274e-20	cycling radial glia	mature Glutamatergic
Cdc42	ENSMUST00000051477.12	0.281918	0.756	0.633	3.60743e-05	1	cycling radial glia	mature Glutamatergic
Dpysl3	ENSMUST00000025379.13	-0.96561	0.706	0.924	2.83187e-22	9.35819e-18	cycling radial glia	mature Glutamatergic
Dpysl3	ENSMUST00000121805.7	0.35155	0.143	0.011	3.06465e-08	0.00101274	cycling radial glia	mature Glutamatergic
Myl6	ENSMUST00000164181.1	-0.590198	0.697	0.881	8.72693e-14	2.8839e-09	cycling radial glia	mature Glutamatergic
Myl6	ENSMUST00000218127.1	0.323775	0.546	0.356	8.08995e-05	1	cycling radial glia	mature Glutamatergic
Vps29	ENSMUST00000155671.7	-0.601031	0.361	0.683	1.66284e-11	5.49502e-07	cycling radial glia	mature Glutamatergic
Vps29	ENSMUST00000118830.7	0.339667	0.395	0.191	3.48783e-06	0.115259	cycling radial glia	mature Glutamatergic
Faim	ENSMUST00000035038.7	0.263123	0.151	0	3.47781e-11	1.14928e-06	cycling radial glia	mature Glutamatergic
Faim	ENSMUST00000112911.8	-0.330188	0.193	0.435	7.60389e-06	0.251278	cycling radial glia	mature Glutamatergic
Gas5	ENSMUST00000162558.7	0.517586	0.487	0.183	8.49584e-11	2.80754e-06	cycling radial glia	mature Glutamatergic
Gas5	ENSMUST00000159706.7	-0.479134	0.756	0.899	3.44653e-08	0.00113894	cycling radial glia	mature Glutamatergic
Fus	ENSMUST00000106251.9	0.452221	0.513	0.363	7.83498e-05	1	cycling radial glia	mature Glutamatergic
Fus	ENSMUST00000174196.7	-0.371115	0.387	0.493	0.0370868	1	cycling radial glia	mature Glutamatergic
Stmn1	ENSMUST00000105868.1	-0.273016	0.849	0.953	8.46518e-05	1	cycling radial glia	mature Glutamatergic
Stmn1	ENSMUST00000130253.1	0.252025	0.185	0.115	0.0434388	1	cycling radial glia	mature Glutamatergic
Sh3glb1	ENSMUST00000163279.5	0.539615	0.361	0.049	6.08254e-10	2.01004e-05	cycling radial glia	imature GABAergic
Sh3glb1	ENSMUST00000198254.4	-0.296826	0.076	0.146	0.0465622	1	cycling radial glia	imature GABAergic
Pkm	ENSMUST00000163694.3	-0.933333	0.387	0.625	2.43713e-09	8.05374e-05	cycling radial glia	imature GABAergic
Pkm	ENSMUST00000034834.15	0.417877	0.882	0.576	4.26908e-07	0.0141076	cycling radial glia	imature GABAergic
Gas5	ENSMUST00000162558.7	0.433742	0.487	0.132	2.12251e-08	0.000701406	cycling radial glia	imature GABAergic
Gas5	ENSMUST00000159706.7	-0.423183	0.756	0.785	9.10116e-05	1	cycling radial glia	imature GABAergic
Ewsr1	ENSMUST00000079949.12	0.428257	0.706	0.333	2.12976e-06	0.07038	cycling radial glia	imature GABAergic
Ewsr1	ENSMUST00000102930.9	-0.398817	0.05	0.181	0.000909158	1	cycling radial glia	imature GABAergic
Tecr	ENSMUST00000019382.16	0.363584	0.782	0.396	2.38346e-06	0.0787639	cycling radial glia	imature GABAergic
Tecr	ENSMUST00000165740.8	-0.360086	0.437	0.472	0.0315343	1	cycling radial glia	imature GABAergic
Clta	ENSMUST00000107849.9	-1.22947	0.378	0.792	7.75924e-22	2.56412e-17	cycling radial glia	mature GABAergic
Clta	ENSMUST00000170241.7	0.725619	0.832	0.312	1.47926e-15	4.88836e-11	cycling radial glia	mature GABAergic
Pkm	ENSMUST00000034834.15	0.975986	0.882	0.399	2.12778e-20	7.03147e-16	cycling radial glia	mature GABAergic
Pkm	ENSMUST00000163694.3	-1.02537	0.387	0.694	1.01768e-14	3.36302e-10	cycling radial glia	mature GABAergic
Sh3glb1	ENSMUST00000163279.5	0.667035	0.361	0.012	8.25709e-16	2.72864e-11	cycling radial glia	mature GABAergic
Sh3glb1	ENSMUST00000198254.4	-0.42574	0.076	0.156	0.021766	1	cycling radial glia	mature GABAergic
Gas5	ENSMUST00000162558.7	0.458457	0.487	0.104	4.46294e-11	1.47482e-06	cycling radial glia	mature GABAergic
Gas5	ENSMUST00000159706.7	-0.36427	0.756	0.751	0.000302355	1	cycling radial glia	mature GABAergic
Vps29	ENSMUST00000118830.7	0.450858	0.395	0.064	4.90961e-11	1.62243e-06	cycling radial glia	mature GABAergic
Vps29	ENSMUST00000155671.7	-0.618618	0.361	0.451	0.000335469	1	cycling radial glia	mature GABAergic
Myl6	ENSMUST00000164181.1	-0.687028	0.697	0.792	7.15404e-11	2.36412e-06	cycling radial glia	mature GABAergic
Myl6	ENSMUST00000218127.1	0.419324	0.546	0.145	2.98366e-10	9.85981e-06	cycling radial glia	mature GABAergic
Ewsr1	ENSMUST00000079949.12	0.535981	0.706	0.295	7.23793e-09	0.000239184	cycling radial glia	mature GABAergic
Ewsr1	ENSMUST00000102930.9	-0.493749	0.05	0.191	0.00031541	1	cycling radial glia	mature GABAergic
Dpysl3	ENSMUST00000025379.13	-0.754548	0.706	0.815	1.13738e-08	0.000375859	cycling radial glia	mature GABAergic
Dpysl3	ENSMUST00000121805.7	0.327881	0.143	0.012	8.56774e-06	0.283129	cycling radial glia	mature GABAergic
Tecr	ENSMUST00000165740.8	-0.791415	0.437	0.601	6.20982e-08	0.0020521	cycling radial glia	mature GABAergic
Tecr	ENSMUST00000019382.16	0.285405	0.782	0.382	6.93792e-06	0.229271	cycling radial glia	mature GABAergic
Fus	ENSMUST00000106251.9	0.260605	0.513	0.272	0.00070805	1	cycling radial glia	mature GABAergic
Fus	ENSMUST00000174196.7	-0.439855	0.387	0.416	0.0224976	1	cycling radial glia	mature GABAergic
Rps24	ENSMUST00000223999.1	-1.42991	0.109	0.812	3.21789e-13	1.06338e-08	cycling radial glia	Cajal-Retzius
Rps24	ENSMUST00000169826.2	0.740021	0.992	1	3.12353e-07	0.010322	cycling radial glia	Cajal-Retzius
Gnas	ENSMUST00000109083.1	-0.667068	0	0.375	1.07107e-11	3.53946e-07	cycling radial glia	Cajal-Retzius
Gnas	ENSMUST00000133356.7	-0.344964	0	0.125	0.000115772	1	cycling radial glia	Cajal-Retzius
Gnas	ENSMUST00000109087.7	-0.560976	0.983	0.938	0.00709441	1	cycling radial glia	Cajal-Retzius
Gnas	ENSMUST00000109084.7	0.407922	0.252	0	0.0250546	1	cycling radial glia	Cajal-Retzius
Clta	ENSMUST00000107851.9	-0.73743	0.008	0.375	4.73696e-10	1.56538e-05	cycling radial glia	Cajal-Retzius
Clta	ENSMUST00000170241.7	1.17224	0.832	0.188	4.70483e-06	0.155476	cycling radial glia	Cajal-Retzius
Clta	ENSMUST00000107849.9	-0.515877	0.378	0.625	0.0168235	1	cycling radial glia	Cajal-Retzius
Evl	ENSMUST00000077735.12	-1.37012	0.176	0.75	8.22488e-09	0.000271799	cycling radial glia	Cajal-Retzius
Evl	ENSMUST00000109854.8	-0.285424	0	0.188	2.07915e-06	0.0687075	cycling radial glia	Cajal-Retzius
Evl	ENSMUST00000021689.13	0.634068	0.286	0	0.0153413	1	cycling radial glia	Cajal-Retzius
Sh3glb1	ENSMUST00000198254.4	-0.687676	0.076	0.5	7.70031e-07	0.0254464	cycling radial glia	Cajal-Retzius
Sh3glb1	ENSMUST00000163279.5	0.701268	0.361	0	0.00467858	1	cycling radial glia	Cajal-Retzius
Pkm	ENSMUST00000034834.15	1.28224	0.882	0.312	3.36371e-06	0.111157	cycling radial glia	Cajal-Retzius
Pkm	ENSMUST00000214571.1	-0.422532	0.025	0.125	0.0424983	1	cycling radial glia	Cajal-Retzius
Cdc42	ENSMUST00000030417.9	-0.983916	0.328	0.688	7.35223e-05	1	cycling radial glia	Cajal-Retzius
Cdc42	ENSMUST00000051477.12	0.3988	0.756	0.5	0.0260652	1	cycling radial glia	Cajal-Retzius
Hnrnpa2b1	ENSMUST00000203220.2	0.98751	0.891	0.562	0.000158419	1	cycling radial glia	Cajal-Retzius
Hnrnpa2b1	ENSMUST00000204885.1	-0.484179	0.042	0.25	0.00128391	1	cycling radial glia	Cajal-Retzius
Hnrnpa2b1	ENSMUST00000204188.2	0.474829	0.303	0	0.0119077	1	cycling radial glia	Cajal-Retzius
Bad	ENSMUST00000025910.11	-0.731725	0.109	0.438	0.000209763	1	cycling radial glia	Cajal-Retzius
Bad	ENSMUST00000113423.9	0.416356	0.261	0	0.0222057	1	cycling radial glia	Cajal-Retzius
Myl6	ENSMUST00000164181.1	0.803864	0.697	0.25	0.00127442	1	cycling radial glia	Cajal-Retzius
Myl6	ENSMUST00000219554.1	-0.400072	0.042	0.25	0.00159632	1	cycling radial glia	Cajal-Retzius
Myl6	ENSMUST00000218127.1	-0.876375	0.546	0.812	0.00186298	1	cycling radial glia	Cajal-Retzius
Atp5b	ENSMUST00000026459.5	0.543482	0.966	0.75	0.00160168	1	cycling radial glia	Cajal-Retzius
Atp5b	ENSMUST00000127439.1	-0.439891	0.025	0.125	0.0424983	1	cycling radial glia	Cajal-Retzius
Ppm1g	ENSMUST00000202402.1	-0.313449	0.025	0.188	0.00251296	1	cycling radial glia	Cajal-Retzius
Ppm1g	ENSMUST00000031032.10	0.630026	0.555	0.25	0.00922275	1	cycling radial glia	Cajal-Retzius
Lima1	ENSMUST00000171450.1	-0.526114	0.05	0.25	0.00337868	1	cycling radial glia	Cajal-Retzius
Lima1	ENSMUST00000109024.8	0.3636	0.21	0	0.045017	1	cycling radial glia	Cajal-Retzius
Rfc2	ENSMUST00000201674.1	-0.449305	0.059	0.25	0.00713559	1	cycling radial glia	Cajal-Retzius
Rfc2	ENSMUST00000023867.7	0.543304	0.647	0.438	0.019961	1	cycling radial glia	Cajal-Retzius
Psmd13	ENSMUST00000026560.13	0.628955	0.622	0.312	0.00992483	1	cycling radial glia	Cajal-Retzius
Psmd13	ENSMUST00000140411.7	-0.628995	0.017	0.125	0.0154439	1	cycling radial glia	Cajal-Retzius
Mkrn1	ENSMUST00000114822.1	0.551423	0.294	0	0.0135254	1	cycling radial glia	Cajal-Retzius
Mkrn1	ENSMUST00000031985.12	-0.401989	0.269	0.5	0.0325226	1	cycling radial glia	Cajal-Retzius
Zcrb1	ENSMUST00000162160.7	-0.318972	0.084	0.25	0.025603	1	cycling radial glia	Cajal-Retzius
Zcrb1	ENSMUST00000076070.8	0.498656	0.605	0.312	0.0345004	1	cycling radial glia	Cajal-Retzius
Tmem134	ENSMUST00000139718.8	-0.406816	0.084	0.25	0.0365586	1	cycling radial glia	Cajal-Retzius
Tmem134	ENSMUST00000169055.7	0.3879	0.303	0.062	0.0392236	1	cycling radial glia	Cajal-Retzius
Pkm	ENSMUST00000034834.15	0.972478	0.931	0.543	1.95863e-18	6.47248e-14	intermediate progenitor	imature Glutamatergic
Pkm	ENSMUST00000163694.3	-0.770424	0.437	0.791	5.88022e-12	1.94318e-07	intermediate progenitor	imature Glutamatergic
Gas5	ENSMUST00000162558.7	0.971439	0.575	0.179	5.59205e-15	1.84795e-10	intermediate progenitor	imature Glutamatergic
Gas5	ENSMUST00000159706.7	-0.339877	0.839	0.863	0.000637253	1	intermediate progenitor	imature Glutamatergic
Clta	ENSMUST00000170241.7	0.695021	0.701	0.457	2.78907e-08	0.000921675	intermediate progenitor	imature Glutamatergic
Clta	ENSMUST00000107849.9	-0.46575	0.552	0.799	1.78639e-06	0.0590331	intermediate progenitor	imature Glutamatergic
Evl	ENSMUST00000077735.12	-0.622332	0.184	0.47	9.8454e-07	0.0325351	intermediate progenitor	imature Glutamatergic
Evl	ENSMUST00000021689.13	0.301512	0.264	0.158	0.0198715	1	intermediate progenitor	imature Glutamatergic
Rab6a	ENSMUST00000032946.9	-0.463631	0.391	0.628	5.23169e-05	1	intermediate progenitor	imature Glutamatergic
Rab6a	ENSMUST00000098252.4	0.258097	0.184	0.056	0.000372513	1	intermediate progenitor	imature Glutamatergic
Pkm	ENSMUST00000034834.15	1.58373	0.931	0.385	3.84169e-35	1.26952e-30	intermediate progenitor	mature Glutamatergic
Pkm	ENSMUST00000163694.3	-0.752379	0.437	0.845	1.56441e-14	5.16975e-10	intermediate progenitor	mature Glutamatergic
Myl6	ENSMUST00000218127.1	0.851901	0.667	0.356	4.29907e-13	1.42067e-08	intermediate progenitor	mature Glutamatergic
Myl6	ENSMUST00000164181.1	-0.441192	0.598	0.881	4.9463e-08	0.00163455	intermediate progenitor	mature Glutamatergic
Clta	ENSMUST00000107849.9	-0.608478	0.552	0.86	5.70608e-12	1.88563e-07	intermediate progenitor	mature Glutamatergic
Clta	ENSMUST00000170241.7	0.900505	0.701	0.478	1.1536e-11	3.81219e-07	intermediate progenitor	mature Glutamatergic
Rpl24	ENSMUST00000023269.4	0.348921	0.989	0.993	7.66922e-10	2.53437e-05	intermediate progenitor	mature Glutamatergic
Rpl24	ENSMUST00000137811.7	-0.254769	0.184	0.388	0.00303399	1	intermediate progenitor	mature Glutamatergic
Ftl1	ENSMUST00000211500.1	-0.57846	0.368	0.716	1.17723e-07	0.00389028	intermediate progenitor	mature Glutamatergic
Ftl1	ENSMUST00000210375.1	-0.437541	0.126	0.417	4.23416e-06	0.139922	intermediate progenitor	mature Glutamatergic
Ftl1	ENSMUST00000094434.12	0.2828	1	0.989	0.00174661	1	intermediate progenitor	mature Glutamatergic
Vps29	ENSMUST00000155671.7	-0.499642	0.345	0.683	3.29565e-07	0.0108908	intermediate progenitor	mature Glutamatergic
Vps29	ENSMUST00000118830.7	0.253372	0.287	0.191	0.0173746	1	intermediate progenitor	mature Glutamatergic
Ogt	ENSMUST00000155792.1	-0.387162	0.264	0.547	0.000105541	1	intermediate progenitor	mature Glutamatergic
Ogt	ENSMUST00000150161.7	0.338178	0.345	0.191	0.000626807	1	intermediate progenitor	mature Glutamatergic
Ewsr1	ENSMUST00000102930.9	-0.27199	0.046	0.216	0.000339445	1	intermediate progenitor	mature Glutamatergic
Ewsr1	ENSMUST00000079949.12	0.278802	0.54	0.432	0.0029404	1	intermediate progenitor	mature Glutamatergic
Emc10	ENSMUST00000118808.7	-0.358298	0.414	0.655	0.000819376	1	intermediate progenitor	mature Glutamatergic
Emc10	ENSMUST00000118515.7	0.417289	0.494	0.378	0.00097805	1	intermediate progenitor	mature Glutamatergic
Pkm	ENSMUST00000034834.15	0.572277	0.931	0.576	3.84627e-08	0.00127104	intermediate progenitor	imature GABAergic
Pkm	ENSMUST00000163694.3	-0.522581	0.437	0.625	0.000284531	1	intermediate progenitor	imature GABAergic
Myl6	ENSMUST00000218127.1	0.521293	0.667	0.361	1.90916e-05	0.6309	intermediate progenitor	imature GABAergic
Myl6	ENSMUST00000164181.1	-0.333411	0.598	0.701	0.002732	1	intermediate progenitor	imature GABAergic
Tecr	ENSMUST00000019382.16	0.299227	0.586	0.396	0.0090009	1	intermediate progenitor	imature GABAergic
Tecr	ENSMUST00000165740.8	-0.385505	0.402	0.472	0.0247689	1	intermediate progenitor	imature GABAergic
Pkm	ENSMUST00000034834.15	1.13039	0.931	0.399	3.80358e-20	1.25693e-15	intermediate progenitor	mature GABAergic
Pkm	ENSMUST00000163694.3	-0.61462	0.437	0.694	3.3973e-07	0.0112267	intermediate progenitor	mature GABAergic
Myl6	ENSMUST00000218127.1	0.94745	0.667	0.145	1.67911e-16	5.54878e-12	intermediate progenitor	mature GABAergic
Myl6	ENSMUST00000164181.1	-0.538022	0.598	0.792	6.81855e-07	0.0225326	intermediate progenitor	mature GABAergic
Clta	ENSMUST00000107849.9	-0.738347	0.552	0.792	1.73996e-09	5.74986e-05	intermediate progenitor	mature GABAergic
Clta	ENSMUST00000170241.7	0.740541	0.701	0.312	3.63573e-09	0.000120146	intermediate progenitor	mature GABAergic
Vps29	ENSMUST00000118830.7	0.364563	0.287	0.064	2.44515e-06	0.0808024	intermediate progenitor	mature GABAergic
Vps29	ENSMUST00000155671.7	-0.517228	0.345	0.451	0.00223727	1	intermediate progenitor	mature GABAergic
Ppdpf	ENSMUST00000138800.7	0.341202	0.299	0.092	8.71386e-05	1	intermediate progenitor	mature GABAergic
Ppdpf	ENSMUST00000146089.7	-0.341346	0.437	0.52	0.00740484	1	intermediate progenitor	mature GABAergic
Rps24	ENSMUST00000223999.1	-1.39871	0.08	0.812	3.19977e-12	1.0574e-07	intermediate progenitor	Cajal-Retzius
Rps24	ENSMUST00000169826.2	0.742643	1	1	1.63897e-06	0.0541613	intermediate progenitor	Cajal-Retzius
Gnas	ENSMUST00000109083.1	-0.667068	0	0.375	5.14042e-09	0.00016987	intermediate progenitor	Cajal-Retzius
Gnas	ENSMUST00000133356.7	-0.344964	0	0.125	0.000984892	1	intermediate progenitor	Cajal-Retzius
Gnas	ENSMUST00000109087.7	-0.676201	0.931	0.938	0.00181615	1	intermediate progenitor	Cajal-Retzius
Gnas	ENSMUST00000109084.7	0.620602	0.287	0	0.0157428	1	intermediate progenitor	Cajal-Retzius
Evl	ENSMUST00000077735.12	-1.21455	0.184	0.75	4.18666e-07	0.0138352	intermediate progenitor	Cajal-Retzius
Evl	ENSMUST00000109854.8	-0.285424	0	0.188	4.84652e-05	1	intermediate progenitor	Cajal-Retzius
Evl	ENSMUST00000021689.13	0.637984	0.264	0	0.0219258	1	intermediate progenitor	Cajal-Retzius
Clta	ENSMUST00000107851.9	-0.685038	0.034	0.375	9.28487e-06	0.306828	intermediate progenitor	Cajal-Retzius
Clta	ENSMUST00000170241.7	1.18716	0.701	0.188	0.000183942	1	intermediate progenitor	Cajal-Retzius
Hnrnpa2b1	ENSMUST00000204885.1	-0.524189	0.011	0.25	4.68994e-05	1	intermediate progenitor	Cajal-Retzius
Hnrnpa2b1	ENSMUST00000203220.2	0.634165	0.667	0.562	0.0388529	1	intermediate progenitor	Cajal-Retzius
Rps19	ENSMUST00000108429.7	-0.672659	0.069	0.438	5.72362e-05	1	intermediate progenitor	Cajal-Retzius
Rps19	ENSMUST00000108430.9	0.377758	1	0.938	0.00304159	1	intermediate progenitor	Cajal-Retzius
Rpl34	ENSMUST00000079085.10	0.645172	0.977	0.75	0.000214481	1	intermediate progenitor	Cajal-Retzius
Rpl34	ENSMUST00000196202.4	-0.285908	0.023	0.125	0.0486161	1	intermediate progenitor	Cajal-Retzius
Arhgdia	ENSMUST00000067936.5	-0.285955	0	0.125	0.000984892	1	intermediate progenitor	Cajal-Retzius
Arhgdia	ENSMUST00000106197.9	0.318235	0.655	0.375	0.0403412	1	intermediate progenitor	Cajal-Retzius
Myl6	ENSMUST00000164181.1	0.95287	0.598	0.25	0.00356656	1	intermediate progenitor	Cajal-Retzius
Myl6	ENSMUST00000219554.1	-0.336919	0.069	0.25	0.0238458	1	intermediate progenitor	Cajal-Retzius
Gpatch8	ENSMUST00000125754.1	-0.355534	0.046	0.25	0.00550591	1	intermediate progenitor	Cajal-Retzius
Gpatch8	ENSMUST00000143842.1	0.434591	0.207	0	0.0483738	1	intermediate progenitor	Cajal-Retzius
Psmd13	ENSMUST00000026560.13	0.565043	0.54	0.312	0.0459339	1	intermediate progenitor	Cajal-Retzius
Psmd13	ENSMUST00000140411.7	-0.607377	0.023	0.125	0.0486161	1	intermediate progenitor	Cajal-Retzius
Myl6	ENSMUST00000164181.1	-0.26248	0.748	0.881	1.58261e-05	0.52299	imature Glutamatergic	mature Glutamatergic
Myl6	ENSMUST00000218127.1	0.42716	0.419	0.356	0.0011679	1	imature Glutamatergic	mature Glutamatergic
Clta	ENSMUST00000107849.9	0.355326	0.799	0.507	2.2589e-06	0.0746477	imature Glutamatergic	imature GABAergic
Clta	ENSMUST00000170241.7	-0.466236	0.457	0.59	1.78791e-05	0.590834	imature Glutamatergic	imature GABAergic
Myl6	ENSMUST00000218127.1	0.522709	0.419	0.145	2.42445e-08	0.000801184	imature Glutamatergic	mature GABAergic
Myl6	ENSMUST00000164181.1	-0.35931	0.748	0.792	4.40663e-05	1	imature Glutamatergic	mature GABAergic
Vps29	ENSMUST00000118830.7	0.337228	0.248	0.064	2.64684e-06	0.0874676	imature Glutamatergic	mature GABAergic
Vps29	ENSMUST00000155671.7	-0.329132	0.415	0.451	0.0179847	1	imature Glutamatergic	mature GABAergic
Rps24	ENSMUST00000223999.1	-1.33569	0.107	0.812	2.66124e-15	8.79435e-11	imature Glutamatergic	Cajal-Retzius
Rps24	ENSMUST00000169826.2	0.412018	1	1	0.000406364	1	imature Glutamatergic	Cajal-Retzius
Clta	ENSMUST00000107851.9	-0.641884	0.051	0.375	6.91114e-07	0.0228386	imature Glutamatergic	Cajal-Retzius
Clta	ENSMUST00000107849.9	0.440995	0.799	0.625	0.0184127	1	imature Glutamatergic	Cajal-Retzius
Hnrnpa2b1	ENSMUST00000204885.1	-0.495229	0.026	0.25	7.51559e-06	0.24836	imature Glutamatergic	Cajal-Retzius
Hnrnpa2b1	ENSMUST00000203220.2	0.685578	0.709	0.562	0.0104849	1	imature Glutamatergic	Cajal-Retzius
Shisa4	ENSMUST00000041240.3	-0.684593	0.128	0.562	1.33476e-05	0.441085	imature Glutamatergic	Cajal-Retzius
Shisa4	ENSMUST00000159918.1	0.4717	0.201	0	0.0490038	1	imature Glutamatergic	Cajal-Retzius
Myl6	ENSMUST00000164181.1	1.13158	0.748	0.25	1.52232e-05	0.503067	imature Glutamatergic	Cajal-Retzius
Myl6	ENSMUST00000218127.1	-0.77299	0.419	0.812	0.000717174	1	imature Glutamatergic	Cajal-Retzius
Myl6	ENSMUST00000219554.1	-0.338491	0.06	0.25	0.00447265	1	imature Glutamatergic	Cajal-Retzius
Nono	ENSMUST00000126019.1	-0.258626	0.009	0.125	0.000348801	1	imature Glutamatergic	Cajal-Retzius
Nono	ENSMUST00000033673.6	0.621579	0.774	0.438	0.00357737	1	imature Glutamatergic	Cajal-Retzius
Serbp1	ENSMUST00000203167.2	-0.331702	0.064	0.25	0.00790867	1	imature Glutamatergic	Cajal-Retzius
Serbp1	ENSMUST00000204293.2	0.488019	0.585	0.312	0.024862	1	imature Glutamatergic	Cajal-Retzius
Atp5b	ENSMUST00000127439.1	-0.441061	0.021	0.125	0.0130624	1	imature Glutamatergic	Cajal-Retzius
Atp5b	ENSMUST00000026459.5	0.417083	0.923	0.75	0.0146995	1	imature Glutamatergic	Cajal-Retzius
Gap43	ENSMUST00000102817.4	0.742688	0.878	0.417	8.78166e-19	2.90199e-14	mature Glutamatergic	imature GABAergic
Gap43	ENSMUST00000125187.1	-0.263372	0.04	0.111	0.00309609	1	mature Glutamatergic	imature GABAergic
Clta	ENSMUST00000107849.9	0.498053	0.86	0.507	2.87006e-12	9.48442e-08	mature Glutamatergic	imature GABAergic
Clta	ENSMUST00000170241.7	-0.671721	0.478	0.59	2.87655e-08	0.000950585	mature Glutamatergic	imature GABAergic
Ctnnd2	ENSMUST00000226797.1	0.40287	0.349	0.104	1.01377e-06	0.0335011	mature Glutamatergic	imature GABAergic
Ctnnd2	ENSMUST00000228695.1	-0.364266	0.011	0.111	1.95908e-06	0.0647399	mature Glutamatergic	imature GABAergic
Fus	ENSMUST00000174196.7	0.253954	0.493	0.271	0.00202088	1	mature Glutamatergic	imature GABAergic
Fus	ENSMUST00000077609.11	-0.397748	0.205	0.271	0.0103848	1	mature Glutamatergic	imature GABAergic
Fam110b	ENSMUST00000108380.1	0.272971	0.198	0.023	1.72764e-07	0.00570915	mature Glutamatergic	mature GABAergic
Fam110b	ENSMUST00000054857.12	-0.452801	0.241	0.301	0.00682373	1	mature Glutamatergic	mature GABAergic
Myl6	ENSMUST00000164181.1	1.39406	0.881	0.25	1.01276e-07	0.00334677	mature Glutamatergic	Cajal-Retzius
Myl6	ENSMUST00000218127.1	-1.20015	0.356	0.812	2.80139e-06	0.0925749	mature Glutamatergic	Cajal-Retzius
Myl6	ENSMUST00000219554.1	-0.312356	0.086	0.25	0.0238586	1	mature Glutamatergic	Cajal-Retzius
Ptms	ENSMUST00000204671.2	-0.454177	0.011	0.188	1.14502e-06	0.0378384	mature Glutamatergic	Cajal-Retzius
Ptms	ENSMUST00000032216.6	0.265175	0.946	0.938	0.0329931	1	mature Glutamatergic	Cajal-Retzius
Evl	ENSMUST00000109854.8	-0.259782	0.018	0.188	4.99342e-05	1	mature Glutamatergic	Cajal-Retzius
Evl	ENSMUST00000021689.13	0.452536	0.281	0	0.0152128	1	mature Glutamatergic	Cajal-Retzius
Ldha	ENSMUST00000124696.7	-0.589448	0.007	0.125	7.15155e-05	1	mature Glutamatergic	Cajal-Retzius
Ldha	ENSMUST00000048209.15	0.509363	0.824	0.562	0.0293429	1	mature Glutamatergic	Cajal-Retzius
Hnrnpa2b1	ENSMUST00000204885.1	-0.416518	0.043	0.25	0.000352626	1	mature Glutamatergic	Cajal-Retzius
Hnrnpa2b1	ENSMUST00000203220.2	0.802217	0.809	0.562	0.000500578	1	mature Glutamatergic	Cajal-Retzius
Clta	ENSMUST00000107849.9	0.583722	0.86	0.625	0.000687285	1	mature Glutamatergic	Cajal-Retzius
Clta	ENSMUST00000107851.9	-0.509357	0.126	0.375	0.00240322	1	mature Glutamatergic	Cajal-Retzius
Ppm1g	ENSMUST00000202402.1	-0.253869	0.032	0.188	0.00207908	1	mature Glutamatergic	Cajal-Retzius
Ppm1g	ENSMUST00000031032.10	0.432821	0.486	0.25	0.0489561	1	mature Glutamatergic	Cajal-Retzius
Gpatch8	ENSMUST00000125754.1	-0.338606	0.076	0.25	0.0116568	1	mature Glutamatergic	Cajal-Retzius
Gpatch8	ENSMUST00000143842.1	0.378371	0.209	0	0.0436592	1	mature Glutamatergic	Cajal-Retzius
Atp5b	ENSMUST00000026459.5	0.428154	0.878	0.75	0.0131038	1	mature Glutamatergic	Cajal-Retzius
Atp5b	ENSMUST00000127439.1	-0.413566	0.029	0.125	0.0345294	1	mature Glutamatergic	Cajal-Retzius
Cck	ENSMUST00000035120.5	-0.309076	0.151	0.375	0.0140806	1	mature Glutamatergic	Cajal-Retzius
Cck	ENSMUST00000213106.1	0.556794	0.227	0	0.0338497	1	mature Glutamatergic	Cajal-Retzius
Clta	ENSMUST00000107849.9	-0.627923	0.507	0.792	5.18136e-10	1.71223e-05	imature GABAergic	mature GABAergic
Clta	ENSMUST00000170241.7	0.511757	0.59	0.312	1.82233e-06	0.0602208	imature GABAergic	mature GABAergic
Vps29	ENSMUST00000118830.7	0.30811	0.16	0.064	0.00509013	1	imature GABAergic	mature GABAergic
Vps29	ENSMUST00000155671.7	-0.308362	0.333	0.451	0.0150786	1	imature GABAergic	mature GABAergic
Rps24	ENSMUST00000223999.1	-1.40787	0.062	0.812	1.00941e-16	3.3357e-12	imature GABAergic	Cajal-Retzius
Rps24	ENSMUST00000169826.2	0.46211	0.993	1	0.000463899	1	imature GABAergic	Cajal-Retzius
Hnrnpa2b1	ENSMUST00000204885.1	-0.525129	0.007	0.25	1.3341e-07	0.00440867	imature GABAergic	Cajal-Retzius
Hnrnpa2b1	ENSMUST00000203220.2	0.948569	0.785	0.562	0.000477706	1	imature GABAergic	Cajal-Retzius
Hnrnpa2b1	ENSMUST00000204188.2	0.531572	0.201	0	0.049961	1	imature GABAergic	Cajal-Retzius
Clta	ENSMUST00000107851.9	-0.656684	0.035	0.375	2.5456e-07	0.00841219	imature GABAergic	Cajal-Retzius
Clta	ENSMUST00000170241.7	0.958374	0.59	0.188	0.00195927	1	imature GABAergic	Cajal-Retzius
Nono	ENSMUST00000126019.1	-0.280996	0	0.125	2.22344e-05	0.734758	imature GABAergic	Cajal-Retzius
Nono	ENSMUST00000033673.6	0.554593	0.688	0.438	0.0158261	1	imature GABAergic	Cajal-Retzius
Myl6	ENSMUST00000164181.1	1.28628	0.701	0.25	6.54667e-05	1	imature GABAergic	Cajal-Retzius
Myl6	ENSMUST00000219554.1	-0.376531	0.028	0.25	0.000126671	1	imature GABAergic	Cajal-Retzius
Myl6	ENSMUST00000218127.1	-0.869541	0.361	0.812	0.000238128	1	imature GABAergic	Cajal-Retzius
Crmp1	ENSMUST00000114158.8	-0.26711	0.014	0.188	0.000208978	1	imature GABAergic	Cajal-Retzius
Crmp1	ENSMUST00000031004.10	0.844312	0.729	0.375	0.000993215	1	imature GABAergic	Cajal-Retzius
Rpl34	ENSMUST00000079085.10	0.533879	0.958	0.75	0.00127091	1	imature GABAergic	Cajal-Retzius
Rpl34	ENSMUST00000196202.4	-0.274913	0.021	0.125	0.0229776	1	imature GABAergic	Cajal-Retzius
Nnat	ENSMUST00000153739.8	0.449303	0.979	0.938	0.0363412	1	imature GABAergic	Cajal-Retzius
Nnat	ENSMUST00000173595.1	-0.812501	0.299	0.562	0.0364831	1	imature GABAergic	Cajal-Retzius
Rps24	ENSMUST00000223999.1	-1.57336	0.017	0.812	9.43377e-28	3.11748e-23	mature GABAergic	Cajal-Retzius
Rps24	ENSMUST00000169826.2	0.307438	0.977	1	0.0215834	1	mature GABAergic	Cajal-Retzius
Myl6	ENSMUST00000218127.1	-1.2957	0.145	0.812	1.0103e-10	3.33865e-06	mature GABAergic	Cajal-Retzius
Myl6	ENSMUST00000164181.1	1.49089	0.792	0.25	1.75116e-06	0.0578689	mature GABAergic	Cajal-Retzius
Clta	ENSMUST00000107851.9	-0.605977	0.04	0.375	8.84403e-07	0.029226	mature GABAergic	Cajal-Retzius
Clta	ENSMUST00000107849.9	0.713592	0.792	0.625	0.00190127	1	mature GABAergic	Cajal-Retzius
Hnrnpa2b1	ENSMUST00000204885.1	-0.450702	0.017	0.25	4.10162e-06	0.135542	mature GABAergic	Cajal-Retzius
Hnrnpa2b1	ENSMUST00000203220.2	0.851669	0.705	0.562	0.00341415	1	mature GABAergic	Cajal-Retzius
Pfn2	ENSMUST00000066882.9	0.95985	0.954	0.812	6.71546e-06	0.221919	mature GABAergic	Cajal-Retzius
Pfn2	ENSMUST00000120289.2	-0.269985	0.04	0.188	0.0145148	1	mature GABAergic	Cajal-Retzius
Nnat	ENSMUST00000173839.1	-0.522942	0.162	0.5	0.00189831	1	mature GABAergic	Cajal-Retzius
Nnat	ENSMUST00000173595.1	-0.848642	0.26	0.562	0.0161439	1	mature GABAergic	Cajal-Retzius
Nnat	ENSMUST00000153739.8	0.285914	1	0.938	0.0163813	1	mature GABAergic	Cajal-Retzius
Nnat	ENSMUST00000173041.7	-0.307753	0.046	0.188	0.0260835	1	mature GABAergic	Cajal-Retzius
