# Supplementary material for: High throughput error corrected Nanopore single cell transcriptome sequencing
Source: Nat Commun. 2020 Aug 12;11:4025. doi: 10.1038/s41467-020-17800-6 (PMC7423900; doi:10.1038/s41467-020-17800-6)
Supplement: Supplementary file 3 — Supplementary Data 2 [file 41467_2020_17800_MOESM3_ESM.xlsx]

## Sheet: E18.mouse.brain.isoforms
	Gencode and Novel Isoforms
	Gencode isoforms are supported by at least 1 UMI, novels isoforms by at least 5 UMIs
	column headder	description
	geneId	gene symbol
	transcriptId	gencode reference or novel transcript Id
	chrom	chromosome
	strand	strand
	txStart	Transcript start
	txEnd	Transcript end
	exons	number of exons
	UMIs	number of supporting molecules (UMIs)
	Cells	number of cells expressing isoform
	Categorie	Isoform main category
	subcategory	Isoform subcategory
	novelJunctions	Novel splice junction genomics coordinates
	novelJunctions_reads	Number of Illumina short reads supporting the novel junction
	valid_junctions	Whether or not the novel junction is confirmed by at least one Illumina read
	dist_cage	Distance to closest CAGE peak from isoform 5p end
	valid_cage	Whether the CAGE peak is validated (50b cutoff)
	dist_polya	Distance to closest polyA signal from isoform 3p end
	valid_polya	Whether the polyA filter is validated (50b cutoff)
	is_valid	Whether or not all 3 filters (junctions, CAGE and polyA) are validated
	geneId	transcriptId	chrom	strand	txStart	txEnd	exons	UMIs	Cells	category	subcategorie	novelJunctions	novelJunctions_reads	valid_junctions	dist_cage	valid_cage	dist_polya	valid_polya	is_valid
	Tmsb4x	ENSMUST00000112172.3	X	-	167207092	167209315	3	82643	1109	full_splice_match	gencode	-	0	true	151	false	-20	true	false
	Tmsb10	ENSMUST00000114050.7	6	-	72957346	72958488	3	58296	1109	full_splice_match	gencode	-	0	true	-8	true	-25	true	true
	Tpt1	ENSMUST00000110894.8	14	+	75845092	75848415	6	32483	1109	full_splice_match	gencode	-	0	true	11	true	-137	false	false
	Rpl13a	ENSMUST00000150350.8	7	-	45125557	45128761	8	27668	1108	full_splice_match	gencode	-	0	true	14	true	-24	true	true
	Ptma	ENSMUST00000045897.14	1	+	86526725	86530712	5	40965	1108	full_splice_match	gencode	-	0	true	-37	true	-50	true	true
	Ubb	ENSMUST00000019649.3	11	+	62551170	62553213	2	39319	1108	full_splice_match	gencode	-	0	true	-3	true	-28	true	true
	Rpl35	ENSMUST00000080861.5	2	-	39001579	39005624	4	18526	1107	full_splice_match	gencode	-	0	true	-1	true	-19	true	true
	Rps19	ENSMUST00000108430.9	7	+	24884370	24889806	6	16182	1107	full_splice_match	gencode	-	0	true	198	false	-20	true	false
	Rps11	ENSMUST00000003521.9	7	-	45122378	45124439	5	22276	1107	full_splice_match	gencode	-	0	true	40	true	-29	true	true
	H3f3b	ENSMUST00000016703.7	11	-	116021960	116024504	4	22722	1107	full_splice_match	gencode	-	0	true	-7	true	-349	false	false
	H3f3a	ENSMUST00000161308.7	1	-	180800831	180813632	4	22671	1107	full_splice_match	gencode	-	0	true	27	true	-22	true	true
	RP23-328D16.1	ENSMUST00000077389.7	3	+	24333067	24333511	1	14690	1107	full_splice_match	gencode	-	0	true	23714	false	-812132	false	false
	RP23-68E4.3	ENSMUST00000076364.5	9	-	50344200	50344968	1	18422	1107	full_splice_match	gencode	-	0	true	-16	true	-60	false	false
	Stmn1	ENSMUST00000030636.10	4	+	134468319	134473843	5	29948	1106	full_splice_match	gencode	-	0	true	15	true	-31	true	true
	Rps20	ENSMUST00000138502.1	4	-	3831333	3835665	4	19606	1106	full_splice_match	gencode	-	0	true	63	false	-271	false	false
	Tubb2b	ENSMUST00000075774.4	13	-	34126747	34130354	4	55826	1106	full_splice_match	gencode	-	0	true	-7	true	52447	false	false
	Rps5	ENSMUST00000004554.13	7	+	12922289	12926686	6	26416	1106	full_splice_match	gencode	-	0	true	26	true	-28	true	true
	Rpl32	ENSMUST00000081840.5	6	-	115805504	115808747	4	23868	1105	full_splice_match	gencode	-	0	true	-7	true	-27	true	true
	Actb	ENSMUST00000100497.10	5	-	142903114	142906754	6	29232	1105	full_splice_match	gencode	-	0	true	28	true	-32	true	true
	Rplp2	ENSMUST00000084434.10	7	+	141447369	141451585	5	14500	1105	full_splice_match	gencode	-	0	true	276	false	-259	false	false
	Rps25	ENSMUST00000080300.8	9	+	44407138	44410427	5	10060	1105	full_splice_match	gencode	-	0	true	25	true	-53	false	false
	Uba52	ENSMUST00000125184.7	8	-	70508262	70510581	4	14931	1105	full_splice_match	gencode	-	0	true	-3	true	-33	true	true
	Rpl7	ENSMUST00000058437.13	1	-	16101294	16104662	7	17276	1105	full_splice_match	gencode	-	0	true	227	false	-30	true	false
	Rpl13	ENSMUST00000000756.5	8	+	123102349	123105244	6	13131	1104	full_splice_match	gencode	-	0	true	-5	true	-22	true	true
	Rplp0	ENSMUST00000086519.11	5	+	115559466	115563727	7	25999	1104	full_splice_match	gencode	-	0	true	22	true	-118	false	false
	Rps23-ps1	ENSMUST00000116115.2	3	+	37714739	37715164	1	10994	1104	full_splice_match	gencode	-	0	true	-31	true	-70623	false	false
	Rpl26	ENSMUST00000073471.12	11	+	68901582	68904534	4	14047	1103	full_splice_match	gencode	-	0	true	-44	true	-18	true	true
	Rplp1	ENSMUST00000008036.8	9	-	61913283	61914542	3	16711	1103	full_splice_match	gencode	-	0	true	-32	true	-24	true	true
	Rps14	ENSMUST00000025511.9	18	+	60774509	60778546	5	22239	1103	full_splice_match	gencode	-	0	true	105	false	-22	true	false
	Rps16	ENSMUST00000082134.5	7	+	28350651	28353155	5	17557	1103	full_splice_match	gencode	-	0	true	89	false	-26	true	false
	Chchd2	ENSMUST00000094280.3	5	-	129881155	129887470	4	13261	1103	full_splice_match	gencode	-	0	true	-10	true	-23	true	true
	Rps3a1	ENSMUST00000029722.6	3	-	86137939	86142702	6	18972	1103	full_splice_match	gencode	-	0	true	13	true	-26	true	true
	Actg1	ENSMUST00000071555.12	11	-	120345689	120348542	6	34411	1103	full_splice_match	gencode	-	0	true	-17	true	-23	true	true
	Tuba1a	ENSMUST00000097014.6	15	-	98949836	98953703	4	98586	1103	full_splice_match	gencode	-	0	true	4	true	-24	true	true
	Rps3	ENSMUST00000032998.12	7	-	99477895	99483738	7	17587	1103	full_splice_match	gencode	-	0	true	84	false	-34	true	false
	Rpl18a	ENSMUST00000054220.9	8	-	70894721	70897412	5	14655	1102	full_splice_match	gencode	-	0	true	-11	true	-677	false	false
	Ftl1	ENSMUST00000094434.12	7	-	45457943	45459884	4	15587	1102	full_splice_match	gencode	-	0	true	3	true	-22	true	true
	Rps15	ENSMUST00000068408.13	10	+	80292452	80294114	4	13547	1102	full_splice_match	gencode	-	0	true	1	true	-25	true	true
	Tubb5	ENSMUST00000001566.9	17	-	35833920	35838306	4	39564	1102	full_splice_match	gencode	-	0	true	42	true	-21	true	true
	Rps15a	ENSMUST00000131374.7	7	-	118104371	118116188	5	12113	1101	full_splice_match	gencode	-	0	true	-10	true	-23	true	true
	Cox4i1	ENSMUST00000034276.12	8	+	120668221	120674207	5	8964	1101	full_splice_match	gencode	-	0	true	44	true	-21	true	true
	Eif1	ENSMUST00000049385.13	11	+	100319884	100322096	4	13088	1101	full_splice_match	gencode	-	0	true	-4	true	-21	true	true
	Rps9	ENSMUST00000006496.14	7	+	3703992	3706897	5	17626	1101	full_splice_match	gencode	-	0	true	-13	true	-22	true	true
	Marcksl1	ENSMUST00000062356.6	4	+	129513580	129515985	2	16085	1100	full_splice_match	gencode	-	0	true	44	true	-28	true	true
	Cfl1	ENSMUST00000209469.1	19	+	5490454	5495201	4	10564	1099	full_splice_match	gencode	-	0	true	21	true	-1190	false	false
	Rps24	ENSMUST00000169826.2	14	+	24490717	24495845	6	13947	1099	full_splice_match	gencode	-	0	true	-8	true	-7	true	true
	Rps4x	ENSMUST00000033683.7	X	-	102184940	102189394	7	16809	1099	full_splice_match	gencode	-	0	true	6	true	-23	true	true
	Atpif1	ENSMUST00000067496.6	4	-	132530554	132533659	3	11714	1099	full_splice_match	gencode	-	0	true	7	true	-24	true	true
	RP24-142P6.5	ENSMUST00000052867.8	16	-	76403250	76403652	1	8843	1099	full_splice_match	gencode	-	0	true	-65	false	112366	false	false
	Rps23	ENSMUST00000051955.8	13	+	90922957	90924950	4	9722	1098	full_splice_match	gencode	-	0	true	165	false	-244	false	false
	Rpl14	ENSMUST00000165532.2	9	+	120571443	120574654	6	10488	1097	full_splice_match	gencode	-	0	true	33	true	-39	true	true
	Rpl23	ENSMUST00000103146.4	11	-	97777526	97782437	5	9862	1096	full_splice_match	gencode	-	0	true	17	true	32021	false	false
	AC120860.1	ENSMUST00000120149.1	1	-	86908792	86909683	1	9422	1095	full_splice_match	gencode	-	0	true	-24	true	-177922	false	false
	Rpl23a	ENSMUST00000102483.4	11	-	78180934	78183584	5	8503	1095	full_splice_match	gencode	-	0	true	10	true	14810	false	false
	Rps10	ENSMUST00000114882.8	17	-	27630417	27635545	6	10994	1095	full_splice_match	gencode	-	0	true	278	false	-25	true	false
	Eef1a1	ENSMUST00000042235.14	9	-	78478448	78481724	8	35207	1095	full_splice_match	gencode	-	0	true	10	true	-27	true	true
	Rpl15-ps3	ENSMUST00000088480.3	9	-	22185606	22186221	1	10079	1095	full_splice_match	gencode	-	0	true	-39	true	-21190	false	false
	Naca	ENSMUST00000073868.8	10	+	128035574	128048633	8	9162	1095	full_splice_match	gencode	-	0	true	13	true	-28	true	true
	Rps7	ENSMUST00000074267.4	12	-	28630853	28635953	7	15270	1095	full_splice_match	gencode	-	0	true	1	true	-250	false	false
	Hint1	ENSMUST00000020504.5	11	+	54866382	54870501	3	9177	1094	full_splice_match	gencode	-	0	true	-8	true	-27	true	true
	Rpl24	ENSMUST00000023269.4	16	+	55966274	55971435	6	8574	1094	full_splice_match	gencode	-	0	true	20	true	-23	true	true
	Pebp1	ENSMUST00000036951.12	5	-	117282653	117287625	4	9363	1094	full_splice_match	gencode	-	0	true	2	true	-20	true	true
	Rpsa	ENSMUST00000035105.6	9	+	120127688	120132369	7	14239	1094	full_splice_match	gencode	-	0	true	91	false	-829	false	false
	Rpl18	ENSMUST00000072503.12	7	+	45718070	45720835	6	9168	1093	full_splice_match	gencode	-	0	true	-12	true	-27	true	true
	Rpl4	ENSMUST00000034966.8	9	+	64173374	64178666	10	14099	1093	full_splice_match	gencode	-	0	true	-10	true	-171	false	false
	Fabp5	ENSMUST00000029046.8	3	+	10012547	10016607	4	11217	1092	full_splice_match	gencode	-	0	true	17	true	75936	false	false
	Calm1	ENSMUST00000110082.10	12	+	100199434	100209814	6	13036	1092	full_splice_match	gencode	-	0	true	75	false	-28	true	false
	RP23-24J10.5	ENSMUST00000089430.5	4	-	3973091	3973595	1	8088	1092	full_splice_match	gencode	-	0	true	-12	true	-82864	false	false
	Hn1	ENSMUST00000021083.6	11	-	115497352	115514387	5	12822	1091	full_splice_match	gencode	-	0	true	-6	true	-24	true	true
	Rps18	ENSMUST00000008812.7	17	-	33951998	33955717	5	9682	1090	full_splice_match	gencode	-	0	true	31	true	2068	false	false
	Dynll1	ENSMUST00000009157.3	5	-	115297109	115300999	3	9688	1090	full_splice_match	gencode	-	0	true	31	true	-38	true	true
	Prdx2	ENSMUST00000005292.14	8	+	84969610	84974834	6	10147	1090	full_splice_match	gencode	-	0	true	8	true	-41	true	true
	Hspa8	ENSMUST00000015800.15	9	+	40800983	40805200	9	18683	1089	full_splice_match	gencode	-	0	true	283	false	-24	true	false
	Btf3	ENSMUST00000152704.7	13	-	98309896	98317006	6	7494	1089	full_splice_match	gencode	-	0	true	3	true	-21	true	true
	Rpl8	ENSMUST00000004072.9	15	+	76904077	76906314	6	12902	1089	full_splice_match	gencode	-	0	true	-7	true	-22	true	true
	Ybx1	ENSMUST00000079644.12	4	-	119277980	119294604	8	9047	1088	full_splice_match	gencode	-	0	true	66	false	-21	true	false
	Ndufa4	ENSMUST00000204978.2	6	-	11900291	11907483	4	6747	1087	full_splice_match	gencode	-	0	true	-1	true	-27	true	true
	Rps13-ps2	ENSMUST00000182017.1	7	-	88530445	88530898	1	7024	1086	full_splice_match	gencode	-	0	true	-30	true	-609287	false	false
	Rpl31-ps8	ENSMUST00000181935.1	15	-	90764278	90764656	1	9135	1086	full_splice_match	gencode	-	0	true	-65162	false	120936	false	false
	RP23-128A11.5	ENSMUST00000075723.6	9	+	96895657	96896147	1	10090	1086	full_splice_match	gencode	-	0	true	1357	false	-572513	false	false
	Sumo2	ENSMUST00000153892.1	11	-	115523101	115536276	4	8448	1084	full_splice_match	gencode	-	0	true	9	true	-23	true	true
	Rpl29	ENSMUST00000150576.7	9	+	106429453	106431568	4	6791	1081	full_splice_match	gencode	-	0	true	11	true	-23	true	true
	Rpl19	ENSMUST00000017548.6	11	+	98026923	98030492	6	7635	1081	full_splice_match	gencode	-	0	true	-5	true	-37	true	true
	Uqcrh	ENSMUST00000078676.5	4	-	116066964	116075071	4	6338	1081	full_splice_match	gencode	-	0	true	22	true	-22	true	true
	Gnb2l1	ENSMUST00000020640.7	11	+	48800359	48806434	8	9956	1081	full_splice_match	gencode	-	0	true	-2	true	44736	false	false
	Rpl11	ENSMUST00000102536.10	4	-	136049730	136053393	6	7429	1080	full_splice_match	gencode	-	0	true	-22	true	-239	false	false
	Cox6b1	ENSMUST00000075738.5	7	-	30616860	30626151	4	5828	1080	full_splice_match	gencode	-	0	true	12	true	-141	false	false
	Slc25a4	ENSMUST00000034049.4	8	-	46206796	46211284	4	7730	1080	full_splice_match	gencode	-	0	true	248	false	-18	true	false
	Sepw1	ENSMUST00000044355.9	7	-	15917207	15922402	6	8009	1079	full_splice_match	gencode	-	0	true	24	true	-26	true	true
	Rps2	ENSMUST00000170715.7	17	+	24720062	24721926	6	7953	1077	full_splice_match	gencode	-	0	true	5	true	-24	true	true
	H2afz	ENSMUST00000041045.13	3	+	137864486	137866922	5	12446	1076	full_splice_match	gencode	-	0	true	17	true	-25	true	true
	Cox8a	ENSMUST00000039758.4	19	-	7215157	7217616	2	6394	1076	full_splice_match	gencode	-	0	true	36	true	-26	true	true
	Rps6	ENSMUST00000102814.4	4	-	86854659	86857412	5	9660	1075	full_splice_match	gencode	-	0	true	-3	true	-26	true	true
	RP24-158L15.1	ENSMUST00000170837.2	7	+	24862212	24862697	1	8585	1073	full_splice_match	gencode	-	0	true	10	true	-38	true	true
	Cox5a	ENSMUST00000000090.7	9	+	57521278	57532426	5	6739	1073	full_splice_match	gencode	-	0	true	-44	true	-26	true	true
	Sox4	ENSMUST00000067230.5	13	-	28948918	28953713	1	14358	1073	full_splice_match	gencode	-	0	true	8	true	-29	true	true
	Rps15	ENSMUST00000062674.6	10	+	80292644	80294087	3	6236	1072	full_splice_match	gencode	-	0	true	-191	false	2	true	false
	Cox7a2	ENSMUST00000034881.7	9	-	79755360	79759878	4	5884	1070	full_splice_match	gencode	-	0	true	-2	true	-21	true	true
	Ppia	ENSMUST00000132846.1	11	+	6415442	6419817	5	7526	1069	full_splice_match	gencode	-	0	true	332	false	-23	true	false
	Erh	ENSMUST00000021559.13	12	-	80634021	80644341	4	6463	1069	full_splice_match	gencode	-	0	true	472	false	-36	true	false
	Hmgb1	ENSMUST00000085546.12	5	-	149046701	149053040	5	7648	1069	full_splice_match	gencode	-	0	true	-13	true	-559	false	false
	Rpl17	ENSMUST00000079716.5	18	+	75000476	75003381	7	7007	1068	full_splice_match	gencode	-	0	true	-7	true	-128	false	false
	Sox11	ENSMUST00000079063.6	12	-	27334263	27342574	1	13640	1067	full_splice_match	gencode	-	0	true	117	false	-28	true	false
	Rpl30	ENSMUST00000079735.11	15	-	34440504	34443640	5	5890	1066	full_splice_match	gencode	-	0	true	-26	true	-32	true	true
	Rpl34-ps1	ENSMUST00000121998.1	6	+	71124609	71124963	1	6014	1066	full_splice_match	gencode	-	0	true	75262	false	80035	false	false
	Pfdn5	ENSMUST00000166658.7	15	+	102326115	102331873	6	4951	1064	full_splice_match	gencode	-	0	true	17	true	-405	false	false
	Rps19-ps6	ENSMUST00000181233.1	12	+	110898113	110898551	1	5793	1060	full_splice_match	gencode	-	0	true	-36	true	-28575	false	false
	Atp5l	ENSMUST00000043675.8	9	-	44913216	44920742	3	4962	1060	full_splice_match	gencode	-	0	true	17	true	-77	false	false
	Ywhae	ENSMUST00000067664.9	11	+	75732868	75765845	6	7737	1059	full_splice_match	gencode	-	0	true	40	true	-26	true	true
	Rpl21	ENSMUST00000035983.11	5	+	146832889	146837032	6	5338	1058	full_splice_match	gencode	-	0	true	10	true	-23	true	true
	Cox6a1	ENSMUST00000040154.8	5	-	115345641	115348981	3	5403	1058	full_splice_match	gencode	-	0	true	22	true	-31	true	true
	Calm2	ENSMUST00000040440.6	17	-	87433411	87446935	6	6566	1058	full_splice_match	gencode	-	0	true	66	false	-26	true	false
	Rpl10a	ENSMUST00000042334.14	17	+	28328470	28331032	6	6987	1057	full_splice_match	gencode	-	0	true	79	false	-23	true	false
	RP23-411P20.1	ENSMUST00000099431.5	14	-	77251846	77252314	1	5082	1056	full_splice_match	gencode	-	0	true	-14	true	227620	false	false
	Rps27a	ENSMUST00000102845.10	11	-	29545845	29548109	6	5734	1055	full_splice_match	gencode	-	0	true	192	false	-21	true	false
	Eef1b2	ENSMUST00000129339.7	1	+	63176824	63180486	6	6014	1055	full_splice_match	gencode	-	0	true	-6	true	-22	true	true
	Eif4a1	ENSMUST00000163666.2	11	-	69666935	69672317	11	6542	1055	full_splice_match	gencode	-	0	true	-15	true	-24	true	true
	Dynlrb1	ENSMUST00000109682.8	2	+	155236534	155250277	4	4878	1054	full_splice_match	gencode	-	0	true	-5	true	-25	true	true
	RP24-124B23.2	ENSMUST00000117571.1	6	+	48523517	48523850	1	5011	1053	full_splice_match	gencode	-	0	true	-71	false	10961	false	false
	RP24-483K3.1	ENSMUST00000119780.1	6	+	122456903	122457374	1	5613	1053	full_splice_match	gencode	-	0	true	-40	true	-64707	false	false
	Gnas	ENSMUST00000109087.7	2	+	174330088	174346712	12	6272	1053	full_splice_match	gencode	-	0	true	-21	true	9	true	true
	Rpl34	ENSMUST00000079085.10	3	-	130726838	130730398	5	5581	1050	full_splice_match	gencode	-	0	true	12	true	-17	true	true
	Eif3h	ENSMUST00000022925.9	15	-	51786557	51865523	8	4882	1049	full_splice_match	gencode	-	0	true	6	true	-29	true	true
	Gabarap	ENSMUST00000018711.14	11	+	69991142	69994951	4	5304	1048	full_splice_match	gencode	-	0	true	-81	false	-30	true	false
	Snrpe	ENSMUST00000166915.7	1	-	133603870	133610291	5	4369	1047	full_splice_match	gencode	-	0	true	-3	true	-35	true	true
	Rbx1	ENSMUST00000023036.6	15	+	81466295	81476369	5	4507	1045	full_splice_match	gencode	-	0	true	14	true	-23	true	true
	Eif5a	ENSMUST00000108613.9	11	-	69916719	69921386	6	5839	1044	full_splice_match	gencode	-	0	true	39	true	-25	true	true
	Eif3f	ENSMUST00000033342.6	7	+	108934416	108942951	8	5641	1044	full_splice_match	gencode	-	0	true	-11	true	-1289	false	false
	Cd24a	ENSMUST00000058714.9	10	+	43579168	43584265	2	11348	1044	full_splice_match	gencode	-	0	true	-7	true	-23	true	true
	Nedd8	ENSMUST00000010520.9	14	-	55662262	55672124	4	4469	1041	full_splice_match	gencode	-	0	true	-1	true	-20	true	true
	AC133169.2	ENSMUST00000117563.1	9	-	116040592	116041064	1	4919	1039	full_splice_match	gencode	-	0	true	-35	true	-43735	false	false
	RP24-228M19.1	ENSMUST00000102782.3	1	+	156366039	156366484	1	4540	1037	full_splice_match	gencode	-	0	true	-2	true	-38471	false	false
	Eif3k	ENSMUST00000066070.6	7	-	28971371	28981814	8	4179	1036	full_splice_match	gencode	-	0	true	-7	true	-27	true	true
	RP23-10G21.3	ENSMUST00000118307.1	11	-	49678709	49679057	1	4380	1036	full_splice_match	gencode	-	0	true	-70	false	7183	false	false
	Atp5b	ENSMUST00000026459.5	10	+	128083272	128090391	10	6549	1032	full_splice_match	gencode	-	0	true	29	true	-26	true	true
	Elob	ENSMUST00000069579.5	17	-	23824739	23829109	4	4470	1031	full_splice_match	gencode	-	0	true	-34	true	-21	true	true
	Psma7	ENSMUST00000029082.8	2	-	180036373	180042433	7	4530	1030	full_splice_match	gencode	-	0	true	-5	true	-22	true	true
	Hist3h2ba	ENSMUST00000078267.4	11	+	58948919	58949533	1	6163	1029	full_splice_match	gencode	-	0	true	-29	true	6626	false	false
	Hnrnpa1	ENSMUST00000087351.8	15	+	103240453	103244955	10	4943	1028	full_splice_match	gencode	-	0	true	-11	true	54889	false	false
	RP23-222K9.2	ENSMUST00000120560.1	4	-	69925629	69926079	1	5067	1028	full_splice_match	gencode	-	0	true	-93	false	-291252	false	false
	Psmb6	ENSMUST00000018430.6	11	+	70525385	70527649	6	4383	1026	full_splice_match	gencode	-	0	true	-24	true	-17	true	true
	Eef2	ENSMUST00000047864.10	10	+	81176630	81182498	14	8835	1025	full_splice_match	gencode	-	0	true	13	true	-24	true	true
	Grcc10	ENSMUST00000004389.5	6	-	124739182	124741374	3	4873	1025	full_splice_match	gencode	-	0	true	-28	true	-22	true	true
	Ngfrap1	ENSMUST00000053540.10	X	+	136270260	136271978	3	4036	1024	full_splice_match	gencode	-	0	true	-2	true	-22	true	true
	Cox7a2l	ENSMUST00000025095.7	17	-	83501918	83514333	3	4480	1024	full_splice_match	gencode	-	0	true	-2	true	-27	true	true
	Tbca	ENSMUST00000046644.6	13	+	94788909	94842922	4	3630	1023	full_splice_match	gencode	-	0	true	-36	true	-41	true	true
	Bex2	ENSMUST00000049130.7	X	-	136066563	136068236	3	4421	1022	full_splice_match	gencode	-	0	true	-16937	false	-23	true	false
	Rtn1	ENSMUST00000021497.15	12	-	72211752	72236724	7	7751	1021	full_splice_match	gencode	-	0	true	16	true	-19	true	true
	Nme2	ENSMUST00000021217.10	11	-	93949813	93956259	5	8620	1021	full_splice_match	gencode	-	0	true	253	false	-21	true	false
	Rps17	ENSMUST00000080813.4	7	-	81342732	81345254	5	4486	1021	full_splice_match	gencode	-	0	true	17	true	-17	true	true
	Rtn1	ENSMUST00000137990.1	12	-	72212288	72236724	7	7929	1020	full_splice_match	gencode	-	0	true	16	true	517	false	false
	Mif	ENSMUST00000038169.7	10	-	75859352	75860240	3	7828	1019	full_splice_match	gencode	-	0	true	19	true	-23	true	true
	Hmgn1	ENSMUST00000050884.14	16	-	96121587	96127725	6	5083	1019	full_splice_match	gencode	-	0	true	-11	true	-24	true	true
	Stmn3	ENSMUST00000103045.3	2	-	181306458	181314500	5	7491	1018	full_splice_match	gencode	-	0	true	181	false	-21	true	false
	Srsf3	ENSMUST00000130216.1	17	+	29032672	29043366	6	5236	1017	full_splice_match	gencode	-	0	true	-8	true	-17	true	true
	Cox6c	ENSMUST00000014457.14	15	-	35931975	35938246	4	4174	1017	full_splice_match	gencode	-	0	true	43	true	-27	true	true
	Ndufb9	ENSMUST00000022980.4	15	+	58933755	58939488	4	3873	1016	full_splice_match	gencode	-	0	true	19	true	-18	true	true
	Ran	ENSMUST00000031383.13	5	+	129020068	129024323	7	5761	1013	full_splice_match	gencode	-	0	true	125	false	-27	true	false
	Selk	ENSMUST00000112268.2	14	+	29968307	29975662	5	3495	1013	full_splice_match	gencode	-	0	true	10	true	-672	false	false
	Atp6v1g1	ENSMUST00000035301.6	4	+	63544771	63550750	3	3645	1013	full_splice_match	gencode	-	0	true	-24	true	35585	false	false
	RP23-177C20.5	ENSMUST00000120418.1	2	-	36807825	36808392	1	4423	1012	full_splice_match	gencode	-	0	true	-37	true	-542273	false	false
	Arf5	ENSMUST00000020717.11	6	+	28423559	28426602	6	3891	1011	full_splice_match	gencode	-	0	true	-20	true	-21	true	true
	Rps10-ps2	ENSMUST00000127484.1	16	-	20822144	20822640	1	4358	1011	full_splice_match	gencode	-	0	true	-40	true	96959	false	false
	Cox7b	ENSMUST00000033582.4	X	+	106015699	106022450	3	3735	1011	full_splice_match	gencode	-	0	true	0	true	-512	false	false
	Rps8	ENSMUST00000102696.4	4	-	117153826	117156243	6	5466	1011	full_splice_match	gencode	-	0	true	16	true	-35	true	true
	Sem1	ENSMUST00000041111.9	6	-	6557293	6578658	3	4475	1010	full_splice_match	gencode	-	0	true	-14	true	-1013	false	false
	Snrpd1	ENSMUST00000002551.3	18	+	10617795	10628230	4	3883	1010	full_splice_match	gencode	-	0	true	-27	true	-19	true	true
	RP24-409N2.1	ENSMUST00000084614.4	3	-	146838810	146839347	1	4373	1010	full_splice_match	gencode	-	0	true	-20	true	109212	false	false
	Tubb3	ENSMUST00000071134.3	8	+	123411423	123422015	4	20381	1010	full_splice_match	gencode	-	0	true	121	false	-31	true	false
	RP23-426M5.1	ENSMUST00000119571.1	X	-	52772341	52772749	1	4285	1007	full_splice_match	gencode	-	0	true	-25	true	-297678	false	false
	Map1lc3b	ENSMUST00000034270.16	8	+	121590360	121598760	4	4128	1007	full_splice_match	gencode	-	0	true	64	false	-24	true	false
	Atp5o	ENSMUST00000023677.9	16	-	91925213	91931687	7	3974	1006	full_splice_match	gencode	-	0	true	33	true	-25	true	true
	Rps14	ENSMUST00000122279.1	18	+	60776238	60778545	4	3857	1005	full_splice_match	gencode	-	0	true	-1563	false	-21	true	false
	Atp5d	ENSMUST00000003156.14	10	+	80142314	80145818	4	3725	1005	full_splice_match	gencode	-	0	true	-19	true	-23	true	true
	Rpl36al	ENSMUST00000054544.6	12	-	69182740	69184083	2	4218	1004	full_splice_match	gencode	-	0	true	18	true	-19	true	true
	Rpl35a	ENSMUST00000078804.11	16	+	33056452	33060189	5	4036	1004	full_splice_match	gencode	-	0	true	4	true	-49	true	true
	Uqcrq	ENSMUST00000061326.4	11	-	53427921	53430827	2	3675	1004	full_splice_match	gencode	-	0	true	-11	true	-1053	false	false
	Ndufc2	ENSMUST00000032882.8	7	+	97400002	97407802	3	3923	1004	full_splice_match	gencode	-	0	true	42	true	-24	true	true
	Hspe1	ENSMUST00000075242.6	1	+	55088131	55091307	4	4505	1002	full_splice_match	gencode	-	0	true	175	false	-18	true	false
	Cdk4	ENSMUST00000006911.11	10	+	127063533	127067920	8	5114	1002	full_splice_match	gencode	-	0	true	-6	true	-654	false	false
	Psmb1	ENSMUST00000014913.10	17	-	15475020	15498298	6	3578	1000	full_splice_match	gencode	-	0	true	-6	true	-22	true	true
	Snrpd2	ENSMUST00000049294.3	7	+	19149721	19153542	3	3556	998	full_splice_match	gencode	-	0	true	89	false	-496	false	false
	Eef1g	ENSMUST00000052248.7	19	+	8967040	8978479	10	4254	997	full_splice_match	gencode	-	0	true	-9	true	-319	false	false
	AC163329.3	ENSMUST00000114383.7	5	+	33983469	33985009	4	3833	997	full_splice_match	gencode	-	0	true	10	true	-17	true	true
	Nme1	ENSMUST00000135884.7	11	-	93956978	93968521	5	4578	996	full_splice_match	gencode	-	0	true	213	false	-1965	false	false
	Atp5e	ENSMUST00000016396.7	2	-	174461071	174464105	3	3678	996	full_splice_match	gencode	-	0	true	6	true	-27	true	true
	Hsbp1	ENSMUST00000034300.7	8	+	119344487	119348922	4	3438	995	full_splice_match	gencode	-	0	true	3	true	-22	true	true
	Rpl7a	ENSMUST00000102898.4	2	+	26910763	26913318	8	4049	994	full_splice_match	gencode	-	0	true	-16	true	-23	true	true
	AC026478.1	ENSMUST00000118533.1	5	+	3236430	3236868	1	3694	992	full_splice_match	gencode	-	0	true	-49	true	294114	false	false
	Serf1	ENSMUST00000022145.14	13	+	100108011	100114238	3	4241	988	full_splice_match	gencode	-	0	true	3	true	-29	true	true
	Atp5c1	ENSMUST00000114897.8	2	-	10056029	10080510	10	3700	987	full_splice_match	gencode	-	0	true	64	false	-24	true	false
	Tma7	ENSMUST00000167504.2	9	-	109077886	109082587	4	3000	987	full_splice_match	gencode	-	0	true	173	false	-22	true	false
	RP23-83I13.10	ENSMUST00000156068.2	11	-	71031940	71033513	2	4758	985	full_splice_match	gencode	-	0	true	33	true	-29	true	true
	Npm1	ENSMUST00000075641.9	11	-	33152286	33163206	11	3882	984	full_splice_match	gencode	-	0	true	119	false	-2660	false	false
	Timm8b	ENSMUST00000044051.5	9	+	50603909	50605320	2	3279	984	full_splice_match	gencode	-	0	true	-2	true	-19	true	true
	Rpl8	ENSMUST00000229183.1	15	+	76904101	76906314	5	4901	984	full_splice_match	gencode	-	0	true	-31	true	-22	true	true
	RP24-281K23.1	ENSMUST00000119949.2	3	-	86672032	86672168	1	4004	984	full_splice_match	gencode	-	0	true	120852	false	-114150	false	false
	Nnat	ENSMUST00000109526.1	2	+	157560109	157562522	3	7006	983	full_splice_match	gencode	-	0	true	-7	true	-90704	false	false
	Ywhaq	ENSMUST00000135088.8	12	-	21390070	21417637	6	3970	983	full_splice_match	gencode	-	0	true	32	true	-23	true	true
	Ndufb5	ENSMUST00000127477.7	3	+	32736989	32751566	6	2944	982	full_splice_match	gencode	-	0	true	56	false	-24	true	false
	Rps9	ENSMUST00000108625.7	7	+	3704051	3706857	4	4019	982	full_splice_match	gencode	-	0	true	-26	true	18	true	true
	Nnat	ENSMUST00000153739.8	2	+	157560077	157562504	2	7676	981	full_splice_match	gencode	-	0	true	25	true	-90686	false	false
	RP23-55L3.5	ENSMUST00000022341.6	14	-	19811350	19823824	8	3415	981	full_splice_match	gencode	-	0	true	-8	true	-75	false	false
	Park7	ENSMUST00000030805.13	4	-	150897132	150909926	7	3220	980	full_splice_match	gencode	-	0	true	42	true	-31	true	true
	Akr1a1	ENSMUST00000030455.14	4	-	116636509	116651680	9	3701	979	full_splice_match	gencode	-	0	true	-2	true	-20	true	true
	Ndufa2	ENSMUST00000014438.4	18	-	36742331	36744557	3	3047	978	full_splice_match	gencode	-	0	true	4	true	-152	false	false
	Atp5a1	ENSMUST00000026495.14	18	+	77773728	77782869	12	3729	973	full_splice_match	gencode	-	0	true	256	false	-26	true	false
	Calm3	ENSMUST00000019514.9	7	-	16915378	16924114	6	3496	971	full_splice_match	gencode	-	0	true	-23	true	-20	true	true
	Cox7c	ENSMUST00000131011.1	13	-	86044815	86046904	3	3342	969	full_splice_match	gencode	-	0	true	0	true	-21	true	true
	Atp5h	ENSMUST00000043931.8	11	-	115415688	115419962	6	2994	966	full_splice_match	gencode	-	0	true	9	true	-27	true	true
	Eif1b	ENSMUST00000007139.5	9	+	120492490	120495330	4	3969	965	full_splice_match	gencode	-	0	true	11	true	-40	true	true
	Rpl3	ENSMUST00000081650.14	15	-	80077790	80083406	10	5569	964	full_splice_match	gencode	-	0	true	-14	true	-22	true	true
	Rpl32	ENSMUST00000203816.1	6	-	115805511	115808348	3	3497	963	full_splice_match	gencode	-	0	true	-406	false	-20	true	false
	Ndufa7	ENSMUST00000048249.6	17	+	33824590	33838316	4	2895	963	full_splice_match	gencode	-	0	true	19	true	-27	true	true
	Igfbpl1	ENSMUST00000044297.6	4	-	45809467	45826923	5	10872	962	full_splice_match	gencode	-	0	true	-39	true	-315	false	false
	Pomp	ENSMUST00000031654.9	5	+	147860460	147876456	6	2950	960	full_splice_match	gencode	-	0	true	-9	true	-30	true	true
	Gabarapl2	ENSMUST00000034428.7	8	+	111940702	111953612	4	2821	958	full_splice_match	gencode	-	0	true	-5	true	65562	false	false
	Prmt1	ENSMUST00000207370.1	7	-	44975988	44986492	10	3607	958	full_splice_match	gencode	-	0	true	92	false	-22	true	false
	Edf1	ENSMUST00000015236.3	2	+	25557846	25562082	5	3105	957	full_splice_match	gencode	-	0	true	0	true	-56631	false	false
	Sub1	ENSMUST00000022816.14	15	-	11981338	11996058	5	2934	956	full_splice_match	gencode	-	0	true	44	true	-16	true	true
	Mllt11	ENSMUST00000065482.5	3	-	95219134	95228677	2	6515	955	full_splice_match	gencode	-	0	true	-42	true	-21	true	true
	Psmb5	ENSMUST00000022803.5	14	-	54614118	54618022	3	3128	954	full_splice_match	gencode	-	0	true	5	true	-23	true	true
	Mdh2	ENSMUST00000019323.10	5	+	135778479	135790391	9	3263	952	full_splice_match	gencode	-	0	true	-14	true	-29	true	true
	Ubl5	ENSMUST00000129414.8	9	+	20643317	20646964	5	2799	950	full_splice_match	gencode	-	0	true	-27	true	-206	false	false
	Ndufb7	ENSMUST00000036996.5	8	+	83566670	83571626	3	2663	950	full_splice_match	gencode	-	0	true	54	false	-27	true	false
	Ndufb10	ENSMUST00000045602.8	17	-	24722059	24724478	4	2462	950	full_splice_match	gencode	-	0	true	23	true	-27	true	true
	Mrfap1	ENSMUST00000068795.3	5	-	36794866	36796772	2	3346	950	full_splice_match	gencode	-	0	true	28	true	-73	false	false
	Atp6v1f	ENSMUST00000004396.12	6	+	29467717	29470512	2	2890	949	full_splice_match	gencode	-	0	true	16	true	-23	true	true
	Rps12-ps3	ENSMUST00000086764.5	19	+	59322289	59322783	1	3673	947	full_splice_match	gencode	-	0	true	-2	true	-26791	false	false
	Cycs	ENSMUST00000161401.1	6	-	50562562	50566538	3	3724	946	full_splice_match	gencode	-	0	true	-20	true	-20	true	true
	Basp1	ENSMUST00000058845.8	15	-	25363276	25413764	2	4958	946	full_splice_match	gencode	-	0	true	-9	true	-11	true	true
	Pfn2	ENSMUST00000066882.9	3	-	57841894	57848079	3	3592	944	full_splice_match	gencode	-	0	true	-19	true	-28	true	true
	RP23-144K18.3	ENSMUST00000120234.1	4	+	10848419	10849055	1	3279	943	full_splice_match	gencode	-	0	true	26119	false	50347	false	false
	Hypk	ENSMUST00000126764.1	2	+	121456962	121458672	4	2680	942	full_splice_match	gencode	-	0	true	116	false	-260	false	false
	Ptms	ENSMUST00000032216.6	6	-	124913680	124917946	5	3399	942	full_splice_match	gencode	-	0	true	-9	true	-31	true	true
	Psmb4	ENSMUST00000005923.6	3	-	94884092	94886961	7	2867	941	full_splice_match	gencode	-	0	true	5	true	-255	false	false
	Psmb7	ENSMUST00000028083.5	2	-	38588035	38644087	8	2721	941	full_splice_match	gencode	-	0	true	160	false	-21	true	false
	Ndufb8	ENSMUST00000026222.10	19	-	44550239	44555440	5	2709	941	full_splice_match	gencode	-	0	true	3	true	-22	true	true
	Pfdn2	ENSMUST00000135941.7	1	+	171345669	171359254	4	2423	940	full_splice_match	gencode	-	0	true	0	true	-19	true	true
	Ndufb11	ENSMUST00000116621.1	X	-	20615325	20617619	3	2776	940	full_splice_match	gencode	-	0	true	1	true	-19	true	true
	Gpx4	ENSMUST00000105372.7	10	+	80053487	80056439	7	2911	939	full_splice_match	gencode	-	0	true	72	false	-18	true	false
	Minos1	ENSMUST00000143971.1	4	-	139101813	139131113	4	2917	937	full_splice_match	gencode	-	0	true	52	false	-43	true	false
	Arpc3	ENSMUST00000102525.10	5	+	122391877	122406179	7	2793	936	full_splice_match	gencode	-	0	true	13	true	-26	true	true
	RP23-359B23.5	ENSMUST00000047281.9	8	+	85026822	85030286	3	2721	935	full_splice_match	gencode	-	0	true	29	true	-25	true	true
	Srp14	ENSMUST00000009693.14	2	-	118475849	118479711	5	2642	934	full_splice_match	gencode	-	0	true	24	true	-21	true	true
	Tomm20	ENSMUST00000179857.2	8	-	126930666	126945840	5	2844	934	full_splice_match	gencode	-	0	true	-22	true	-33	true	true
	Rps13	ENSMUST00000170953.2	7	-	116331504	116334195	6	2913	933	full_splice_match	gencode	-	0	true	7	true	-25	true	true
	Uchl1	ENSMUST00000031131.10	5	+	66676090	66687234	9	5629	933	full_splice_match	gencode	-	0	true	110	false	-26	true	false
	Dctn3	ENSMUST00000030158.10	4	-	41714797	41723170	7	2802	933	full_splice_match	gencode	-	0	true	-9	true	-172	false	false
	Cox5b	ENSMUST00000193210.5	1	+	36691483	36693681	4	2806	931	full_splice_match	gencode	-	0	true	47	true	-21	true	true
	H2afv	ENSMUST00000109737.8	11	-	6427228	6444443	5	4189	930	full_splice_match	gencode	-	0	true	4	true	-29	true	true
	Slc25a3	ENSMUST00000076694.12	10	-	91116573	91124059	8	3497	930	full_splice_match	gencode	-	0	true	15	true	-23	true	true
	Stmn1	ENSMUST00000105868.1	4	+	134469741	134473499	4	3063	929	full_splice_match	gencode	-	0	true	1005	false	313	false	false
	Snrpg	ENSMUST00000089558.6	6	+	86371303	86379328	4	2827	929	full_splice_match	gencode	-	0	true	186	false	-445	false	false
	Serf2	ENSMUST00000139253.7	2	+	121449194	121453420	3	2911	927	full_splice_match	gencode	-	0	true	168	false	-18	true	false
	Rpl15	ENSMUST00000080281.13	14	-	18267822	18271067	4	2940	926	full_splice_match	gencode	-	0	true	-8	true	-23	true	true
	Tceal9	ENSMUST00000048687.10	X	+	136245078	136247139	3	3039	926	full_splice_match	gencode	-	0	true	-13	true	-28	true	true
	Nsg1	ENSMUST00000031009.7	5	-	38137191	38159907	5	3882	926	full_splice_match	gencode	-	0	true	164	false	-30	true	false
	RP23-263B18.4	ENSMUST00000202370.1	6	-	66875320	66875743	1	3109	926	full_splice_match	gencode	-	0	true	-23	true	-159799	false	false
	Snu13	ENSMUST00000080622.8	15	-	82040524	82047598	3	2608	926	full_splice_match	gencode	-	0	true	-12	true	-845	false	false
	Ndufs5	ENSMUST00000030401.13	4	-	123712709	123718202	3	2535	926	full_splice_match	gencode	-	0	true	7	true	-22	true	true
	Txn1	ENSMUST00000030051.5	4	-	57943372	57956411	5	3296	926	full_splice_match	gencode	-	0	true	113	false	-414	false	false
	Hmgn2	ENSMUST00000102553.10	4	-	133964737	133968001	6	6695	923	full_splice_match	gencode	-	0	true	-4	true	-30	true	true
	Psma2	ENSMUST00000170836.3	13	+	14613239	14627636	8	2622	923	full_splice_match	gencode	-	0	true	4	true	-22	true	true
	Tuba1b	ENSMUST00000077577.7	15	-	98931424	98934565	4	7310	923	full_splice_match	gencode	-	0	true	-21	true	-23	true	true
	Psma4	ENSMUST00000034848.13	9	+	54950789	54958030	9	2611	922	full_splice_match	gencode	-	0	true	-7	true	-19	true	true
	Tagln3	ENSMUST00000096057.4	16	-	45711229	45724608	4	3749	922	full_splice_match	gencode	-	0	true	-11	true	-20	true	true
	Fkbp1a	ENSMUST00000044011.11	2	+	151542482	151561692	5	3149	920	full_splice_match	gencode	-	0	true	-3	true	-30	true	true
	Dpysl3	ENSMUST00000025379.13	18	-	43324287	43393377	14	5495	920	full_splice_match	gencode	-	0	true	-4	true	3277	false	false
	Rpl10a-ps1	ENSMUST00000120360.1	1	-	64993950	64994604	1	2892	919	full_splice_match	gencode	-	0	true	-36	true	-18760	false	false
	Dstn	ENSMUST00000103172.3	2	+	143915319	143943324	4	2552	918	full_splice_match	gencode	-	0	true	-46	true	-23	true	true
	Atp6v0c	ENSMUST00000024932.11	17	-	24163865	24169461	3	2674	918	full_splice_match	gencode	-	0	true	11	true	-20	true	true
	Cct7	ENSMUST00000032078.8	6	+	85451513	85468475	12	3173	917	full_splice_match	gencode	-	0	true	-25	true	-22	true	true
	Rpl5	ENSMUST00000082223.12	5	+	107900501	107909005	8	3073	917	full_splice_match	gencode	-	0	true	-1	true	-22	true	true
	Snrpb	ENSMUST00000103199.8	2	-	130171634	130179403	7	2857	916	full_splice_match	gencode	-	0	true	27	true	-33	true	true
	Tsn	ENSMUST00000027623.8	1	-	118294777	118311416	6	2369	915	full_splice_match	gencode	-	0	true	195	false	-3768	false	false
	Psmb2	ENSMUST00000030642.2	4	+	126677629	126709714	6	2606	914	full_splice_match	gencode	-	0	true	12	true	-25	true	true
	Cct5	ENSMUST00000022842.15	15	-	31590799	31601804	11	2971	913	full_splice_match	gencode	-	0	true	-8	true	-35	true	true
	Eif3e	ENSMUST00000022960.3	15	-	43250057	43282719	13	2730	912	full_splice_match	gencode	-	0	true	-9	true	-21	true	true
	Psma6	ENSMUST00000021412.8	12	+	55398774	55418454	7	2580	910	full_splice_match	gencode	-	0	true	40	true	-21	true	true
	Gas5	ENSMUST00000159706.7	1	+	161035066	161038537	11	2721	908	full_splice_match	gencode	-	0	true	96	false	-20	true	false
	Fez1	ENSMUST00000034630.14	9	+	36832683	36878924	10	3120	908	full_splice_match	gencode	-	0	true	17	true	-22	true	true
	Ckb	ENSMUST00000001304.8	12	-	111669360	111672338	8	4792	906	full_splice_match	gencode	-	0	true	32	true	-26	true	true
	Rps25-ps1	ENSMUST00000119876.1	6	+	145266399	145266777	1	2404	906	full_splice_match	gencode	-	0	true	-25934	false	-14938	false	false
	Stmn2	ENSMUST00000029002.8	3	+	8509359	8561606	5	13839	905	full_splice_match	gencode	-	0	true	118	false	-27	true	false
	Rps26	ENSMUST00000026420.6	10	-	128624536	128626747	4	2663	905	full_splice_match	gencode	-	0	true	7	true	-27	true	true
	Uqcrb	ENSMUST00000021993.4	13	-	66900616	66905378	4	2504	905	full_splice_match	gencode	-	0	true	8	true	-23	true	true
	Cirbp	ENSMUST00000105365.8	10	+	80167777	80171655	7	2703	903	full_splice_match	gencode	-	0	true	60	false	-22	true	false
	Tsc22d1	ENSMUST00000022587.9	14	+	76504477	76507765	3	4729	903	full_splice_match	gencode	-	0	true	29	true	-25	true	true
	Ddx5	ENSMUST00000021062.11	11	-	106780354	106788532	13	3407	900	full_splice_match	gencode	-	0	true	32	true	-23	true	true
	Hsp90ab1	ENSMUST00000024739.13	17	-	45567774	45573271	11	3357	899	full_splice_match	gencode	-	0	true	-1	true	-24	true	true
	Arf1	ENSMUST00000061242.7	11	-	59211413	59228270	5	2443	899	full_splice_match	gencode	-	0	true	23	true	-20	true	true
	Ndufa11	ENSMUST00000002452.6	17	+	56717761	56724248	4	2493	899	full_splice_match	gencode	-	0	true	-2	true	-2133	false	false
	Sumo1	ENSMUST00000091374.8	1	-	59639433	59670834	5	2410	898	full_splice_match	gencode	-	0	true	4	true	-26	true	true
	Rpl41	ENSMUST00000176010.7	10	-	128548113	128549305	4	2860	896	full_splice_match	gencode	-	0	true	135	false	-34	true	false
	Timm13	ENSMUST00000020440.6	10	-	80899449	80900969	3	2314	895	full_splice_match	gencode	-	0	true	150	false	-236	false	false
	Sf3b6	ENSMUST00000046207.8	12	+	4817543	4827659	4	2186	894	full_splice_match	gencode	-	0	true	2	true	-58	false	false
	Cct4	ENSMUST00000173867.7	11	+	22990518	23003780	14	2740	892	full_splice_match	gencode	-	0	true	62	false	-467	false	false
	Arf4	ENSMUST00000022429.8	14	+	26638073	26657258	6	2609	891	full_splice_match	gencode	-	0	true	-37	true	-436	false	false
	Tbcb	ENSMUST00000006254.5	7	-	30224130	30232272	6	2655	887	full_splice_match	gencode	-	0	true	67	false	-21	true	false
	Tubb2a	ENSMUST00000056427.9	13	-	34074273	34078007	4	4792	887	full_splice_match	gencode	-	0	true	-8	true	-27	true	true
	Rpl41	ENSMUST00000176683.7	10	-	128548113	128549162	4	2755	886	full_splice_match	gencode	-	0	true	-8	true	-34	true	true
	Psma3	ENSMUST00000160027.7	12	+	70974620	70996347	11	2439	886	full_splice_match	gencode	-	0	true	36	true	-18	true	true
	Ndufs4	ENSMUST00000022286.7	13	-	114287794	114388258	5	2213	884	full_splice_match	gencode	-	0	true	169	false	-28	true	false
	Cct2	ENSMUST00000047672.8	10	-	117051000	117063814	16	2449	884	full_splice_match	gencode	-	0	true	12	true	-24	true	true
	Adh5	ENSMUST00000005964.6	3	+	138443092	138455499	9	2287	883	full_splice_match	gencode	-	0	true	-7	true	-201	false	false
	Rpl37a	ENSMUST00000059980.10	1	+	72711289	72713813	4	2440	883	full_splice_match	gencode	-	0	true	-30	true	-21	true	true
	Polr2f	ENSMUST00000230271.1	15	+	79141008	79151774	5	2143	883	full_splice_match	gencode	-	0	true	302	false	-26	true	false
	Rala	ENSMUST00000009003.8	13	-	17880570	17944239	5	2406	879	full_splice_match	gencode	-	0	true	0	true	-26	true	true
	Rpl39	ENSMUST00000115231.3	X	-	37082519	37085402	3	2541	878	full_splice_match	gencode	-	0	true	156	false	-59	false	false
	Ranbp1	ENSMUST00000115645.9	16	-	18239783	18248732	6	2843	878	full_splice_match	gencode	-	0	true	-12	true	-27	true	true
	Arpc1a	ENSMUST00000031625.14	5	+	145083829	145108761	10	2056	877	full_splice_match	gencode	-	0	true	2	true	-27	true	true
	Cst3	ENSMUST00000028938.6	2	-	148871721	148875576	3	3325	877	full_splice_match	gencode	-	0	true	-40	true	-25	true	true
	Sec61b	ENSMUST00000065678.5	4	+	47474657	47483242	4	2564	875	full_splice_match	gencode	-	0	true	-5	true	-29	true	true
	Ndufa8	ENSMUST00000070112.5	2	-	36036325	36049406	4	2150	875	full_splice_match	gencode	-	0	true	30	true	-20	true	true
	Mdh1	ENSMUST00000102874.10	11	-	21556786	21572193	9	2401	874	full_splice_match	gencode	-	0	true	-18	true	-438007	false	false
	Pcbp1	ENSMUST00000053015.6	6	-	86524491	86526321	1	2367	873	full_splice_match	gencode	-	0	true	114	false	-27	true	false
	Bzw2	ENSMUST00000020856.5	12	-	36091834	36156825	12	3083	866	full_splice_match	gencode	-	0	true	10	true	-26	true	true
	Ldhb	ENSMUST00000032373.11	6	-	142490248	142507957	8	2550	865	full_splice_match	gencode	-	0	true	-5	true	-24	true	true
	Slc25a5	ENSMUST00000016463.3	X	+	36795650	36798807	4	3643	864	full_splice_match	gencode	-	0	true	-8	true	-19	true	true
	Uqcr11	ENSMUST00000020372.5	10	-	80402996	80406830	3	2159	864	full_splice_match	gencode	-	0	true	11	true	-26	true	true
	Ndfip1	ENSMUST00000025293.3	18	+	38418974	38464399	8	2336	863	full_splice_match	gencode	-	0	true	-28	true	-14	true	true
	Glrx3	ENSMUST00000064404.7	7	+	137437613	137468594	11	2475	862	full_splice_match	gencode	-	0	true	-22	true	-433	false	false
	Uqcrfs1	ENSMUST00000042834.3	13	-	30540307	30545362	2	2107	860	full_splice_match	gencode	-	0	true	16	true	-24	true	true
	Rps27l	ENSMUST00000040917.13	9	+	66946085	66949512	4	2470	860	full_splice_match	gencode	-	0	true	-28	true	-182688	false	false
	Rps16-ps2	ENSMUST00000140155.1	5	-	129128076	129128517	1	2137	860	full_splice_match	gencode	-	0	true	-58	false	143488	false	false
	RP24-202L5.2	ENSMUST00000019506.8	8	-	84246237	84249719	3	1969	858	full_splice_match	gencode	-	0	true	-14	true	-22	true	true
	RP23-220C16.2	ENSMUST00000080443.7	8	-	107262792	107263248	1	2744	858	full_splice_match	gencode	-	0	true	-6480	false	-125455	false	false
	Dad1	ENSMUST00000022781.7	14	-	54235478	54254104	3	2109	856	full_splice_match	gencode	-	0	true	184	false	-34	true	false
	Rpl9	ENSMUST00000057885.12	5	-	65388363	65391444	8	3716	856	full_splice_match	gencode	-	0	true	-7	true	-21	true	true
	RP23-234K24.8	ENSMUST00000131787.1	11	+	62602876	62604807	5	2061	856	full_splice_match	gencode	-	0	true	-9	true	-22	true	true
	Sdhb	ENSMUST00000010007.8	4	+	140961202	140979193	8	2070	855	full_splice_match	gencode	-	0	true	80	false	-18	true	false
	Ndufs6	ENSMUST00000022097.5	13	-	73319873	73328542	4	2234	855	full_splice_match	gencode	-	0	true	75	false	-24	true	false
	Rps6-ps4	ENSMUST00000118499.1	2	-	75191072	75191822	1	2131	854	full_splice_match	gencode	-	0	true	-33	true	16	true	true
	Ddah2	ENSMUST00000007255.12	17	+	35059034	35062091	7	3559	854	full_splice_match	gencode	-	0	true	7	true	-23	true	true
	Ube2s	ENSMUST00000079496.8	7	-	4808013	4812590	4	3309	851	full_splice_match	gencode	-	0	true	28	true	-20	true	true
	Ppp1ca	ENSMUST00000046094.4	19	+	4192157	4195419	7	2400	850	full_splice_match	gencode	-	0	true	-28	true	-23	true	true
	Rtn3	ENSMUST00000025667.12	19	-	7425900	7483281	7	2176	849	full_splice_match	gencode	-	0	true	2	true	-22	true	true
	Psmb3	ENSMUST00000103147.4	11	+	97703398	97713500	6	2214	849	full_splice_match	gencode	-	0	true	-4	true	-19	true	true
	Nop10	ENSMUST00000028553.3	2	+	112261925	112263269	2	2628	848	full_splice_match	gencode	-	0	true	20	true	-16180	false	false
	Taldo1	ENSMUST00000026576.4	7	+	141392198	141402968	8	2410	847	full_splice_match	gencode	-	0	true	18	true	-21	true	true
	Uqcr10	ENSMUST00000058407.5	11	-	4701972	4704342	2	2148	846	full_splice_match	gencode	-	0	true	-9	true	-24	true	true
	Atp5j2	ENSMUST00000161741.7	5	-	145183697	145192062	4	1993	845	full_splice_match	gencode	-	0	true	490	false	-30	true	false
	Hnrnpa2b1	ENSMUST00000203220.2	6	-	51462759	51469772	11	3097	845	full_splice_match	gencode	-	0	true	-82	false	-27	true	false
	Tomm22	ENSMUST00000023062.4	15	+	79670860	79673400	4	1948	845	full_splice_match	gencode	-	0	true	-4	true	-554	false	false
	Fkbp4	ENSMUST00000032508.10	6	-	128430102	128438677	10	2385	844	full_splice_match	gencode	-	0	true	10	true	-21	true	true
	Dnaja1	ENSMUST00000030118.9	4	+	40722479	40734964	9	2425	843	full_splice_match	gencode	-	0	true	-18	true	-1085	false	false
	Myl6	ENSMUST00000164181.1	10	-	128490859	128493875	6	2173	843	full_splice_match	gencode	-	0	true	-33	true	-31	true	true
	RP23-239P22.2	ENSMUST00000052615.6	14	-	8799999	8800335	1	2257	842	full_splice_match	gencode	-	0	true	-184	false	368789	false	false
	Bloc1s1	ENSMUST00000026405.9	10	-	128919913	128923524	4	2011	841	full_splice_match	gencode	-	0	true	-21	true	36541	false	false
	Ndufc1	ENSMUST00000038108.11	3	-	51404676	51408988	4	1975	841	full_splice_match	gencode	-	0	true	4	true	-824	false	false
	Ndufb6	ENSMUST00000095128.9	4	-	40270590	40279421	4	2043	841	full_splice_match	gencode	-	0	true	-13	true	10957	false	false
	Cct3	ENSMUST00000001452.13	3	+	88297115	88321767	14	2363	840	full_splice_match	gencode	-	0	true	0	true	-19	true	true
	Map1lc3a	ENSMUST00000029128.3	2	+	155276296	155278073	4	2436	839	full_splice_match	gencode	-	0	true	43	true	-27	true	true
	Gtf2h5	ENSMUST00000039487.9	17	+	6079785	6086517	3	1991	838	full_splice_match	gencode	-	0	true	36	true	-28	true	true
	Vdac3	ENSMUST00000009036.10	8	-	22577085	22593758	9	2159	838	full_splice_match	gencode	-	0	true	-18	true	-32	true	true
	Ap2s1	ENSMUST00000086112.7	7	+	16738409	16749294	5	1937	837	full_splice_match	gencode	-	0	true	27	true	-23	true	true
	Uqcc2	ENSMUST00000025045.14	17	-	27122662	27133916	4	2274	837	full_splice_match	gencode	-	0	true	-8	true	-29	true	true
	Srsf2	ENSMUST00000092404.12	11	-	116849900	116853094	3	2596	836	full_splice_match	gencode	-	0	true	-5	true	-36	true	true
	Rpl41	ENSMUST00000177163.7	10	-	128548113	128549153	3	2128	834	full_splice_match	gencode	-	0	true	-17	true	-34	true	true
	Psma1	ENSMUST00000033008.9	7	-	114264605	114276118	10	1988	834	full_splice_match	gencode	-	0	true	-7	true	-22	true	true
	Ptov1	ENSMUST00000046575.16	7	-	44863067	44869788	12	2151	834	full_splice_match	gencode	-	0	true	5	true	-19	true	true
	Pafah1b3	ENSMUST00000005583.11	7	-	25295048	25297986	6	1925	833	full_splice_match	gencode	-	0	true	-19	true	-20	true	true
	Mrpl34	ENSMUST00000048914.7	8	+	71464958	71465747	2	1951	833	full_splice_match	gencode	-	0	true	-48	true	-22	true	true
	AC122438.1	ENSMUST00000121821.1	5	-	92140293	92140929	1	1951	833	full_splice_match	gencode	-	0	true	-48	true	-69624	false	false
	Anp32a	ENSMUST00000085519.12	9	+	62341328	62378812	7	2180	832	full_splice_match	gencode	-	0	true	10	true	-29	true	true
	Fkbp3	ENSMUST00000021332.9	12	-	65062423	65074007	7	2254	830	full_splice_match	gencode	-	0	true	53	false	-34	true	false
	Bax	ENSMUST00000033093.9	7	-	45461696	45466898	6	1955	829	full_splice_match	gencode	-	0	true	-3	true	-27	true	true
	Phb2	Novel.329776	6	+	124712212	124716950	9	2026	829	novel_in_catalog	combination_of_known_junctions	-	0	true	67	false	-29	true	false
	Snrpc	ENSMUST00000071006.7	17	+	27839973	27851964	6	1898	828	full_splice_match	gencode	-	0	true	84	false	-23	true	false
	Ap2m1	ENSMUST00000090023.12	16	+	20535477	20544056	11	2191	827	full_splice_match	gencode	-	0	true	-2	true	-26	true	true
	Mrpl20	ENSMUST00000030942.12	4	+	155803520	155808831	4	1920	827	full_splice_match	gencode	-	0	true	80	false	-22	true	false
	Ndn	ENSMUST00000038775.5	7	+	62346568	62350262	1	2429	826	full_splice_match	gencode	-	0	true	1710	false	-358	false	false
	AC160535.1	ENSMUST00000032899.11	7	+	116093300	116105210	5	1857	826	full_splice_match	gencode	-	0	true	-4	true	-24	true	true
	Arl6ip1	ENSMUST00000032888.9	7	-	118118890	118129662	6	3085	825	full_splice_match	gencode	-	0	true	78	false	-30	true	false
	Bsg	ENSMUST00000179781.7	10	+	79704490	79711969	7	2038	823	full_splice_match	gencode	-	0	true	9	true	-19	true	true
	Ilf2	ENSMUST00000001042.9	3	+	90476146	90488379	14	1991	823	full_splice_match	gencode	-	0	true	-25	true	-22	true	true
	Ywhah	ENSMUST00000019109.7	5	+	33018815	33027966	2	2239	823	full_splice_match	gencode	-	0	true	19	true	-24	true	true
	Ndufa6	ENSMUST00000023085.6	15	-	82350139	82354322	3	1751	823	full_splice_match	gencode	-	0	true	-1	true	-55	false	false
	Atp5g1	ENSMUST00000090541.11	11	-	96068851	96075670	5	2126	822	full_splice_match	gencode	-	0	true	-7	true	-27	true	true
	Rpl23a-ps3	ENSMUST00000104925.4	14	+	34170654	34171122	1	1926	822	full_splice_match	gencode	-	0	true	-14	true	-50289	false	false
	Polr2j	ENSMUST00000041366.13	5	+	136116630	136122947	4	1746	822	full_splice_match	gencode	-	0	true	48	true	-23	true	true
	Mlf2	ENSMUST00000180095.3	6	+	124931431	124936145	9	2036	820	full_splice_match	gencode	-	0	true	-5	true	-21	true	true
	Nono	ENSMUST00000033673.6	X	+	101429554	101448591	12	2006	818	full_splice_match	gencode	-	0	true	100	false	-25	true	false
	Bcas2	ENSMUST00000005830.14	3	+	103171654	103179152	7	1727	816	full_splice_match	gencode	-	0	true	60	false	-345	false	false
	Ndufb4	ENSMUST00000023514.3	16	-	37647169	37654453	3	1978	816	full_splice_match	gencode	-	0	true	3	true	-459	false	false
	Arpc5	ENSMUST00000077755.10	1	+	152766541	152775597	4	2056	816	full_splice_match	gencode	-	0	true	-1	true	-39	true	true
	Gstp1	ENSMUST00000169613.2	19	-	4035406	4037921	7	2545	815	full_splice_match	gencode	-	0	true	-12	true	-21	true	true
	Coa3	ENSMUST00000017332.3	11	-	101277967	101279114	2	1804	815	full_splice_match	gencode	-	0	true	145	false	-25	true	false
	Atxn10	ENSMUST00000163242.2	15	+	85336244	85463212	12	2108	814	full_splice_match	gencode	-	0	true	-7	true	-37	true	true
	Fscn1	ENSMUST00000031565.14	5	+	142960342	142973185	5	1992	814	full_splice_match	gencode	-	0	true	6	true	-22	true	true
	Brk1	ENSMUST00000035725.6	6	+	113604771	113616951	3	1805	814	full_splice_match	gencode	-	0	true	-22	true	-25	true	true
	Arl3	ENSMUST00000026009.8	19	-	46531108	46573085	6	1775	814	full_splice_match	gencode	-	0	true	3	true	-27	true	true
	Crip2	ENSMUST00000084882.8	12	+	113140235	113145506	7	2993	813	full_splice_match	gencode	-	0	true	-37	true	-27	true	true
	Prdx2	ENSMUST00000109734.7	8	+	84969586	84974834	6	1950	813	full_splice_match	gencode	-	0	true	32	true	-41	true	true
	Lsm4	ENSMUST00000034311.14	8	+	70673247	70678752	5	2063	813	full_splice_match	gencode	-	0	true	-49	true	-24	true	true
	Med28	ENSMUST00000156481.7	5	+	45520228	45529276	4	1681	813	full_splice_match	gencode	-	0	true	54	false	-26	true	false
	Rab14	ENSMUST00000028238.14	2	-	35180204	35201120	8	1859	812	full_splice_match	gencode	-	0	true	51	false	-31	true	false
	Mpc2	ENSMUST00000027853.5	1	+	165461036	165481214	5	1881	811	full_splice_match	gencode	-	0	true	154	false	-116	false	false
	RP24-261H7.9	ENSMUST00000202722.1	16	-	31947049	31948494	1	1786	811	full_splice_match	gencode	-	0	true	-48	true	-20	true	true
	Ubald2	ENSMUST00000057676.6	11	+	116434093	116439077	3	2010	810	full_splice_match	gencode	-	0	true	-6	true	97575	false	false
	Mrps33	ENSMUST00000031978.8	6	-	39801803	39810988	3	1916	810	full_splice_match	gencode	-	0	true	83	false	-24	true	false
	Eno1	ENSMUST00000080926.12	4	+	150236951	150248879	12	2565	806	full_splice_match	gencode	-	0	true	-135	false	-26	true	false
	H2afy2	ENSMUST00000020283.4	10	-	61738664	61784147	9	1819	806	full_splice_match	gencode	-	0	true	130	false	-7	true	false
	Rpl28-ps1	ENSMUST00000121497.1	1	+	128038568	128038982	1	2124	804	full_splice_match	gencode	-	0	true	-46	true	-71554	false	false
	Fau	ENSMUST00000043074.12	19	+	6057958	6059519	5	1900	803	full_splice_match	gencode	-	0	true	-33	true	-20	true	true
	Gdi2	ENSMUST00000223396.1	13	+	3538062	3567871	11	1967	803	full_splice_match	gencode	-	0	true	49	true	-18	true	true
	Ndufv2	ENSMUST00000143987.7	17	-	66078794	66101559	8	1692	803	full_splice_match	gencode	-	0	true	0	true	-128	false	false
	U2af1	ENSMUST00000014684.4	17	-	31647081	31658754	8	1896	802	full_splice_match	gencode	-	0	true	-12	true	34420	false	false
	Ppib	ENSMUST00000034947.6	9	+	66060230	66066623	5	2104	802	full_splice_match	gencode	-	0	true	-35	true	-20	true	true
	Eif3m	ENSMUST00000028592.11	2	-	104999655	105017080	11	1856	802	full_splice_match	gencode	-	0	true	5	true	-22	true	true
	Itm2b	ENSMUST00000022704.8	14	-	73362225	73385289	6	3117	801	full_splice_match	gencode	-	0	true	-22	true	-54	false	false
	Eif3i	ENSMUST00000102593.10	4	-	129591959	129600648	11	2039	801	full_splice_match	gencode	-	0	true	-5	true	-37	true	true
	Chchd1	ENSMUST00000071215.4	14	+	20703005	20704425	3	1930	801	full_splice_match	gencode	-	0	true	37	true	-20	true	true
	Uba52	ENSMUST00000081940.10	8	-	70508265	70510417	4	1806	801	full_splice_match	gencode	-	0	true	-5	true	-30	true	true
	Vdac1	ENSMUST00000102758.7	11	+	52360859	52389397	9	1814	801	full_splice_match	gencode	-	0	true	-35	true	-19	true	true
	Dnajb6	ENSMUST00000114839.7	5	+	29735939	29767103	8	1741	800	full_splice_match	gencode	-	0	true	28	true	-46	true	true
	Cyc1	ENSMUST00000023210.7	15	+	76343522	76346260	7	1846	799	full_splice_match	gencode	-	0	true	-18	true	-25	true	true
	Rpl28	ENSMUST00000032597.11	7	+	4792873	4795066	5	1822	798	full_splice_match	gencode	-	0	true	51	false	-540	false	false
	Pfdn6	ENSMUST00000025163.13	17	-	33938820	33940343	4	1721	798	full_splice_match	gencode	-	0	true	1	true	-120	false	false
	Eid1	ENSMUST00000164756.3	2	+	125673094	125674785	1	2005	797	full_splice_match	gencode	-	0	true	-17	true	-22	true	true
	Cisd1	ENSMUST00000045887.8	10	-	71330479	71344954	3	1884	795	full_splice_match	gencode	-	0	true	6	true	-32	true	true
	Pgrmc1	ENSMUST00000073339.6	X	+	36598205	36606079	3	1808	794	full_splice_match	gencode	-	0	true	-6	true	-19	true	true
	Mrpl18	ENSMUST00000079121.3	17	-	12911348	12916345	4	1634	794	full_splice_match	gencode	-	0	true	-63	false	-23	true	false
	Mien1	ENSMUST00000002655.7	11	-	98437707	98438991	4	1697	794	full_splice_match	gencode	-	0	true	-17	true	-31	true	true
	Rpl17-ps3	ENSMUST00000221295.1	12	+	67510755	67511311	1	1890	793	full_splice_match	gencode	-	0	true	140618	false	1633737	false	false
	Eif3g	ENSMUST00000004206.9	9	-	20894348	20898623	11	1673	792	full_splice_match	gencode	-	0	true	-8	true	-12882	false	false
	Rps2	ENSMUST00000054289.12	17	+	24720109	24721929	5	1859	790	full_splice_match	gencode	-	0	true	-7	true	-27	true	true
	Zfp706	ENSMUST00000078976.8	15	-	36997026	37007402	4	1736	788	full_splice_match	gencode	-	0	true	0	true	-20	true	true
	Ndufv3	ENSMUST00000064798.14	17	+	31520114	31531323	3	1763	788	full_splice_match	gencode	-	0	true	19	true	-17	true	true
	Tcp1	ENSMUST00000151287.7	17	+	12916381	12925067	12	1863	787	full_splice_match	gencode	-	0	true	4	true	-24	true	true
	Ube2e3	ENSMUST00000028398.13	2	+	78869046	78921293	6	1742	786	full_splice_match	gencode	-	0	true	-37	true	-24	true	true
	Cops9	ENSMUST00000097642.3	1	-	92637144	92641985	3	1620	786	full_splice_match	gencode	-	0	true	9	true	-35	true	true
	Cyth2	ENSMUST00000107729.9	7	-	45806636	45814311	12	1760	785	full_splice_match	gencode	-	0	true	-10	true	-24	true	true
	Psmd7	ENSMUST00000044106.5	8	-	107580380	107588464	7	1744	784	full_splice_match	gencode	-	0	true	1	true	167873	false	false
	Rpl17-ps5	ENSMUST00000121001.1	5	-	22612627	22613182	1	1690	784	full_splice_match	gencode	-	0	true	-53	false	126120	false	false
	Sh3bgrl3	ENSMUST00000030651.8	4	-	134127405	134128789	3	1894	783	full_splice_match	gencode	-	0	true	19	true	-27	true	true
	Svbp	ENSMUST00000030395.8	4	+	119195305	119201298	3	1750	782	full_splice_match	gencode	-	0	true	-26	true	-18	true	true
	Nudc	ENSMUST00000030665.6	4	-	133532541	133545996	8	1781	782	full_splice_match	gencode	-	0	true	-15	true	-24	true	true
	Morf4l2	ENSMUST00000080411.12	X	-	136732952	136741352	4	1846	781	full_splice_match	gencode	-	0	true	45	true	-28	true	true
	RP24-471H15.4	ENSMUST00000208689.1	7	-	30484700	30485097	1	2048	781	full_splice_match	gencode	-	0	true	-86	false	37144	false	false
	RP23-191F22.11	ENSMUST00000102482.4	4	+	43664042	43664339	1	1785	779	full_splice_match	gencode	-	0	true	7	true	-13117	false	false
	Uqcrc2	ENSMUST00000033176.6	7	+	120635175	120659524	14	1747	778	full_splice_match	gencode	-	0	true	25	true	-18	true	true
	AC102483.1	ENSMUST00000117288.1	1	+	95498620	95499151	1	1753	778	full_splice_match	gencode	-	0	true	-39	true	-164697	false	false
	Gnb2	ENSMUST00000150063.8	5	-	137528502	137531297	9	1556	777	full_splice_match	gencode	-	0	true	61	false	349	false	false
	Tomm6	ENSMUST00000113302.9	17	-	47686645	47688183	3	1738	776	full_splice_match	gencode	-	0	true	82	false	-114	false	false
	Prdx5	ENSMUST00000025904.11	19	-	6906705	6910106	6	1811	775	full_splice_match	gencode	-	0	true	-19	true	-26	true	true
	Maged1	ENSMUST00000026142.7	X	-	94535473	94542143	13	2288	775	full_splice_match	gencode	-	0	true	71	false	-26	true	false
	Cox14	ENSMUST00000023761.2	15	+	99725617	99728136	2	1616	775	full_splice_match	gencode	-	0	true	-1	true	-3151	false	false
	Ubxn1	ENSMUST00000096255.5	19	+	8871642	8875663	9	1596	772	full_splice_match	gencode	-	0	true	-6	true	-24	true	true
	RP23-387F9.3	ENSMUST00000117299.8	2	-	84669214	84670770	4	2408	772	full_splice_match	gencode	-	0	true	28	true	-30	true	true
	2410015M20Rik	ENSMUST00000052832.5	17	-	56607451	56609771	4	1624	772	full_splice_match	gencode	-	0	true	-48	true	-191	false	false
	Rpl9-ps6	ENSMUST00000078034.3	19	-	32465884	32466575	1	2223	771	full_splice_match	gencode	-	0	true	-19266	false	-20	true	false
	RP23-123N23.5	ENSMUST00000021719.6	12	-	111961374	111966977	4	1596	770	full_splice_match	gencode	-	0	true	-40	true	-23	true	true
	Tomm7	ENSMUST00000030851.6	5	-	23838943	23844161	3	1522	770	full_splice_match	gencode	-	0	true	10	true	-20	true	true
	Ndufb3	ENSMUST00000027193.8	1	+	58586383	58595964	3	1471	770	full_splice_match	gencode	-	0	true	-2	true	-18	true	true
	Bri3	ENSMUST00000056578.6	5	+	144255233	144264574	3	1641	769	full_splice_match	gencode	-	0	true	-10	true	-20	true	true
	RP23-31K14.3	ENSMUST00000119853.1	11	+	46727817	46728630	1	1574	768	full_splice_match	gencode	-	0	true	-35	true	50919	false	false
	Snrpd3	ENSMUST00000020397.10	10	+	75517550	75537381	4	1599	766	full_splice_match	gencode	-	0	true	-5	true	-21	true	true
	Vapa	ENSMUST00000024897.8	17	-	65580055	65613555	6	1646	765	full_splice_match	gencode	-	0	true	7	true	-57483	false	false
	Ube2n	ENSMUST00000099329.4	10	+	95515144	95545657	4	1668	765	full_splice_match	gencode	-	0	true	26	true	-21	true	true
	Calr	ENSMUST00000003912.6	8	-	84841849	84846934	9	2238	765	full_splice_match	gencode	-	0	true	62	false	-264	false	false
	BC031181	ENSMUST00000040284.4	18	+	75005899	75009933	3	1619	764	full_splice_match	gencode	-	0	true	-60	false	-21	true	false
	Atp6v0b	ENSMUST00000036380.13	4	-	117884325	117887329	8	1641	764	full_splice_match	gencode	-	0	true	-24	true	-26	true	true
	Fis1	ENSMUST00000019198.6	5	+	136962076	136966234	5	1566	762	full_splice_match	gencode	-	0	true	5	true	-25	true	true
	Cript	ENSMUST00000024959.9	17	+	87025549	87035810	5	1482	760	full_splice_match	gencode	-	0	true	7	true	-18	true	true
	Swi5	ENSMUST00000050410.10	2	-	32278815	32288075	5	1644	759	full_splice_match	gencode	-	0	true	33	true	-19	true	true
	Paip2	ENSMUST00000041314.14	18	+	35598616	35617186	4	1557	759	full_splice_match	gencode	-	0	true	-9	true	-20	true	true
	Pafah1b3	ENSMUST00000148150.7	7	-	25295358	25297882	5	1607	759	full_splice_match	gencode	-	0	true	-76	false	290	false	false
	Rps12	ENSMUST00000218107.1	10	-	23785182	23787275	6	1836	759	full_splice_match	gencode	-	0	true	23	true	-29	true	true
	Jun	ENSMUST00000107094.1	4	-	95049033	95052222	1	3443	759	full_splice_match	gencode	-	0	true	15	true	-38	true	true
	Laptm4a	ENSMUST00000020909.3	12	+	8921663	8938742	7	1833	759	full_splice_match	gencode	-	0	true	24	true	-33	true	true
	Swi5	ENSMUST00000183946.7	2	-	32278815	32288068	5	1663	756	full_splice_match	gencode	-	0	true	26	true	-19	true	true
	Marcks	ENSMUST00000092584.5	10	-	37133374	37138920	2	1726	756	full_splice_match	gencode	-	0	true	-17	true	-21	true	true
	Mrpl52	ENSMUST00000010550.11	14	+	54426908	54429756	5	1452	755	full_splice_match	gencode	-	0	true	-6	true	-32	true	true
	Ndufs3	ENSMUST00000005647.3	2	-	90894635	90904827	7	1437	755	full_splice_match	gencode	-	0	true	100	false	-21	true	false
	Dbn1	ENSMUST00000109923.8	13	-	55473428	55488111	14	1755	755	full_splice_match	gencode	-	0	true	22	true	-19	true	true
	Pin1	ENSMUST00000034689.7	9	+	20652094	20666584	4	1526	755	full_splice_match	gencode	-	0	true	-4	true	-19826	false	false
	Rabac1	ENSMUST00000076961.8	7	-	24969751	24972754	5	1615	754	full_splice_match	gencode	-	0	true	60	false	-34	true	false
	Tspan3	ENSMUST00000034876.9	9	-	56135883	56161057	7	1793	753	full_splice_match	gencode	-	0	true	12	true	-22	true	true
	Rsrp1	ENSMUST00000078084.6	4	+	134923591	134927671	5	1658	752	full_splice_match	gencode	-	0	true	-2	true	-25	true	true
	Rnasek	ENSMUST00000040428.3	11	-	70238123	70239842	3	1607	752	full_splice_match	gencode	-	0	true	-18	true	-25	true	true
	Rpl22l1	ENSMUST00000194649.1	3	+	28805468	28807424	4	2500	750	full_splice_match	gencode	-	0	true	30	true	-28	true	true
	Rps15a	ENSMUST00000172457.7	7	-	118104377	118115256	4	1650	750	full_splice_match	gencode	-	0	true	-911	false	-17	true	false
	Mettl9	ENSMUST00000033163.7	7	+	121034444	121076835	5	1497	750	full_splice_match	gencode	-	0	true	-28	true	-20	true	true
	Rab11b	ENSMUST00000057373.13	17	-	33742483	33760530	5	1552	749	full_splice_match	gencode	-	0	true	32	true	-26	true	true
	Hmgb3	ENSMUST00000072699.12	X	+	71555917	71560676	5	1796	749	full_splice_match	gencode	-	0	true	62	false	-49	true	false
	Hnrnpa3	ENSMUST00000111964.7	2	+	75659260	75665839	11	1682	749	full_splice_match	gencode	-	0	true	-7	true	-102	false	false
	Rnf187	ENSMUST00000094151.5	11	-	58932287	58938916	4	1585	748	full_splice_match	gencode	-	0	true	-7	true	-61992	false	false
	Hdac2	ENSMUST00000019911.13	10	+	36974543	37001889	14	1683	748	full_splice_match	gencode	-	0	true	-7	true	-19	true	true
	Ttc9b	ENSMUST00000008088.8	7	+	27653914	27657346	3	1693	748	full_splice_match	gencode	-	0	true	-8	true	-16541	false	false
	Abracl	ENSMUST00000020002.8	10	-	18011259	18023288	3	2859	747	full_splice_match	gencode	-	0	true	23	true	-27	true	true
	Khdrbs1	ENSMUST00000066257.5	4	-	129713818	129742296	9	1594	747	full_splice_match	gencode	-	0	true	-16	true	-15	true	true
	Cct8	ENSMUST00000026704.13	16	-	87483325	87495873	15	1787	747	full_splice_match	gencode	-	0	true	-4	true	-29	true	true
	Mapt	Novel.361857	11	+	104231215	104332084	9	3878	746	novel_in_catalog	combination_of_known_splicesites	104310534-104321351	8077	true	227	false	-17	true	false
	Rab3a	ENSMUST00000034301.11	8	+	70754710	70758635	5	2144	745	full_splice_match	gencode	-	0	true	-31	true	-50	true	true
	Psmc4	ENSMUST00000032824.9	7	-	28041706	28050101	11	1593	745	full_splice_match	gencode	-	0	true	21	true	-29	true	true
	Ppa1	ENSMUST00000020286.6	10	+	61648551	61674168	11	1730	743	full_splice_match	gencode	-	0	true	9	true	-20	true	true
	Uqcrc1	ENSMUST00000026743.13	9	+	108936632	108949623	13	1517	743	full_splice_match	gencode	-	0	true	53	false	-18	true	false
	Hnrnpa1	ENSMUST00000036004.15	15	+	103240431	103244955	11	1569	743	full_splice_match	gencode	-	0	true	11	true	54889	false	false
	Snrpf	ENSMUST00000020203.6	10	-	93583028	93589706	4	1656	743	full_splice_match	gencode	-	0	true	25	true	-31	true	true
	Stmn4	ENSMUST00000074523.12	14	+	66344303	66361680	6	2677	742	full_splice_match	gencode	-	0	true	10	true	-50279	false	false
	Phpt1	ENSMUST00000039156.6	2	-	25573429	25575224	3	1575	742	full_splice_match	gencode	-	0	true	303	false	-25	true	false
	Rpl36a-ps2	ENSMUST00000197973.1	3	+	145879019	145879340	1	1666	741	full_splice_match	gencode	-	0	true	-34	true	14915	false	false
	Psmc6	ENSMUST00000022380.8	14	+	45329787	45349705	14	1547	741	full_splice_match	gencode	-	0	true	13	true	-43	true	true
	Ppp1r14b	ENSMUST00000070850.6	19	+	6975047	6977324	4	1876	740	full_splice_match	gencode	-	0	true	1	true	-33	true	true
	Clta	ENSMUST00000107849.9	4	+	44012677	44032846	6	1974	740	full_splice_match	gencode	-	0	true	-16	true	-25	true	true
	Ctxn1	ENSMUST00000053252.8	8	-	4257659	4259274	2	1950	740	full_splice_match	gencode	-	0	true	-9	true	-39	true	true
	Tsg101	ENSMUST00000014546.14	7	-	46888948	46919969	10	1489	739	full_splice_match	gencode	-	0	true	-17	true	-35	true	true
	Rnf187	ENSMUST00000217262.1	11	-	58933393	58938784	4	1532	738	full_splice_match	gencode	-	0	true	-139	false	-60886	false	false
	Ypel3	ENSMUST00000038614.11	7	+	126776954	126780514	5	1541	738	full_splice_match	gencode	-	0	true	-15	true	-22	true	true
	Sf3b5	ENSMUST00000105139.4	10	+	13005342	13009183	1	1598	738	full_splice_match	gencode	-	0	true	3081	false	-22	true	false
	Commd3	ENSMUST00000061158.4	2	+	18672422	18676231	8	1656	738	full_splice_match	gencode	-	0	true	-5	true	-35	true	true
	Rpl17-ps9	ENSMUST00000119541.1	7	+	36118273	36118828	1	1410	737	full_splice_match	gencode	-	0	true	53041	false	-479621	false	false
	Ubc	ENSMUST00000136312.1	5	-	125385964	125390014	2	1786	736	full_splice_match	gencode	-	0	true	-41	true	-31	true	true
	Cetn3	ENSMUST00000022009.9	13	+	81783076	81797155	5	1537	736	full_splice_match	gencode	-	0	true	144	false	-19	true	false
	Higd2a	ENSMUST00000026986.6	13	+	54590206	54591158	2	1498	736	full_splice_match	gencode	-	0	true	-2	true	-31	true	true
	Fam96b	ENSMUST00000164884.8	8	-	104639837	104641965	5	1401	735	full_splice_match	gencode	-	0	true	229	false	-33	true	false
	Smarcb1	ENSMUST00000000925.9	10	-	75896768	75921617	9	1512	734	full_splice_match	gencode	-	0	true	-8	true	-25	true	true
	Ndufa10	ENSMUST00000027478.6	1	-	92439009	92473860	10	1490	734	full_splice_match	gencode	-	0	true	52	false	-28	true	false
	Bnip3l	ENSMUST00000022634.8	14	-	66985238	67008877	6	1460	733	full_splice_match	gencode	-	0	true	10	true	-21	true	true
	Klhdc2	ENSMUST00000021362.4	12	+	69296721	69310687	13	1379	732	full_splice_match	gencode	-	0	true	-45	true	-26075	false	false
	Pfdn1	ENSMUST00000025204.5	18	-	36403678	36454495	4	1361	732	full_splice_match	gencode	-	0	true	-21	true	-429	false	false
	Dctpp1	ENSMUST00000035276.4	7	-	127256958	127260709	3	1854	732	full_splice_match	gencode	-	0	true	3	true	-23	true	true
	Polr2c	ENSMUST00000109521.3	8	+	94857449	94864242	9	1361	731	full_splice_match	gencode	-	0	true	25	true	-21	true	true
	Mapre1	ENSMUST00000028981.8	2	+	153741273	153773310	7	1475	731	full_splice_match	gencode	-	0	true	5	true	-24	true	true
	Prelid1	ENSMUST00000021942.7	13	+	55320499	55325272	5	1440	731	full_splice_match	gencode	-	0	true	1492	false	-26	true	false
	Ndufs7	ENSMUST00000020361.6	10	+	80249451	80256792	8	1341	731	full_splice_match	gencode	-	0	true	-10	true	-18	true	true
	Rpl36	ENSMUST00000080492.5	17	+	56613394	56614243	4	1508	730	full_splice_match	gencode	-	0	true	-2	true	-7979	false	false
	Pgls	ENSMUST00000034264.10	8	+	71592175	71596269	5	1724	730	full_splice_match	gencode	-	0	true	-17	true	-19	true	true
	Csnk2b	ENSMUST00000025246.12	17	-	35116197	35121286	7	1438	728	full_splice_match	gencode	-	0	true	11	true	-20	true	true
	Podxl2	ENSMUST00000145944.2	6	-	88842578	88875044	8	1481	728	full_splice_match	gencode	-	0	true	-9	true	-12	true	true
	Ube2d2a	ENSMUST00000170693.7	18	+	35771558	35807172	7	1494	727	full_splice_match	gencode	-	0	true	16	true	-36	true	true
	Cct6a	Novel.294019	5	+	129786980	129846443	13	1660	727	novel_not_in_catalog	at_least_one_novel_splicesite	129794604-129844970	0	false	10	true	-106	false	false
	H1f0	ENSMUST00000180086.2	15	+	79028449	79030504	1	2615	727	full_splice_match	gencode	-	0	true	-7	true	-21	true	true
	Cacybp	ENSMUST00000014370.10	1	-	160202366	160212875	6	1532	726	full_splice_match	gencode	-	0	true	2	true	-579	false	false
	Myl12b	ENSMUST00000038446.8	17	-	70973919	70990787	4	1456	725	full_splice_match	gencode	-	0	true	-32	true	-14	true	true
	Gapdh	ENSMUST00000118875.7	6	-	125161853	125165773	7	1684	725	full_splice_match	gencode	-	0	true	7	true	-19	true	true
	Pkm	ENSMUST00000163694.3	9	+	59656572	59679189	11	2168	723	full_splice_match	gencode	-	0	true	19	true	162	false	false
	Zfas1	ENSMUST00000189909.6	2	+	167062933	167065862	5	1487	722	full_splice_match	gencode	-	0	true	-118	false	-25	true	false
	Npc2	ENSMUST00000021668.9	12	-	84754561	84773152	4	1677	722	full_splice_match	gencode	-	0	true	61	false	-1861	false	false
	Supt4a	ENSMUST00000093955.11	11	+	87737551	87743617	5	1284	721	full_splice_match	gencode	-	0	true	-21	true	-23	true	true
	Smdt1	ENSMUST00000230360.1	15	+	82345953	82349090	3	1369	720	full_splice_match	gencode	-	0	true	55	false	-47	true	false
	Cotl1	ENSMUST00000034285.13	8	-	119809221	119840544	4	2107	720	full_splice_match	gencode	-	0	true	-5	true	-19	true	true
	Fam195b	ENSMUST00000034913.4	11	-	120542887	120549727	5	1425	719	full_splice_match	gencode	-	0	true	-1	true	-7109	false	false
	Rps15a	ENSMUST00000106590.4	7	-	118109168	118115554	4	1577	718	full_splice_match	gencode	-	0	true	-613	false	76	false	false
	Vdac2	ENSMUST00000022293.13	14	+	21831268	21845879	10	1504	718	full_splice_match	gencode	-	0	true	251	false	-26	true	false
	Mpc1	Novel.141481	17	+	8283744	8297672	4	1452	717	novel_in_catalog	combination_of_known_splicesites	8283961-8296535	19	true	26	true	-33	true	true
	Cox6c	ENSMUST00000153512.1	15	-	35931979	35937645	3	1445	717	full_splice_match	gencode	-	0	true	353	false	-23	true	false
	Manf	ENSMUST00000159283.7	9	-	106887414	106891979	4	1739	717	full_splice_match	gencode	-	0	true	9	true	-1367	false	false
	Mrps24	ENSMUST00000154330.1	11	-	5703982	5707687	4	1414	716	full_splice_match	gencode	-	0	true	-21	true	-366	false	false
	Eif4a2	ENSMUST00000023599.12	16	+	23107443	23113947	11	1763	716	full_splice_match	gencode	-	0	true	-30	true	-22	true	true
	Rpl22	ENSMUST00000103191.10	4	+	152325852	152332480	4	1357	714	full_splice_match	gencode	-	0	true	-21	true	-19	true	true
	Nenf	ENSMUST00000046770.9	1	-	191306788	191318194	4	1784	714	full_splice_match	gencode	-	0	true	68	false	-24	true	false
	Vps28	ENSMUST00000078803.4	15	-	76622108	76626074	10	1315	713	full_splice_match	gencode	-	0	true	-15	true	-22	true	true
	Fxyd6	ENSMUST00000217381.1	9	+	45370184	45396159	8	1679	713	full_splice_match	gencode	-	0	true	15	true	-26	true	true
	Ube2i	ENSMUST00000174031.7	17	-	25262305	25273534	7	1534	713	full_splice_match	gencode	-	0	true	8	true	52	false	false
	Atox1	ENSMUST00000108857.1	11	-	55446640	55461239	4	1477	713	full_splice_match	gencode	-	0	true	49	true	-25	true	true
	Rpl22	ENSMUST00000188151.1	4	+	152325868	152334070	4	1389	712	full_splice_match	gencode	-	0	true	-37	true	-22	true	true
	Rpl22	ENSMUST00000139685.7	4	+	152325866	152334071	4	1430	712	full_splice_match	gencode	-	0	true	-35	true	-23	true	true
	Cfdp1	ENSMUST00000034432.6	8	-	111768490	111854291	7	1308	712	full_splice_match	gencode	-	0	true	25	true	-25	true	true
	Atp6v1e1	ENSMUST00000019354.10	6	-	120795243	120822793	9	1435	712	full_splice_match	gencode	-	0	true	37	true	-30	true	true
	Mrpl30	ENSMUST00000027256.11	1	+	37890476	37898535	6	1316	711	full_splice_match	gencode	-	0	true	43	true	-221	false	false
	Phf5a	ENSMUST00000023117.9	15	-	81864519	81871911	4	1347	710	full_splice_match	gencode	-	0	true	-5	true	-824	false	false
	Hnrnpab	ENSMUST00000074669.9	11	-	51600099	51606847	7	1407	710	full_splice_match	gencode	-	0	true	-10	true	-21	true	true
	Smdt1	ENSMUST00000023086.14	15	+	82345953	82349090	3	1386	708	full_splice_match	gencode	-	0	true	55	false	-47	true	false
	Bex1	ENSMUST00000058125.8	X	-	136213971	136215513	3	1705	707	full_splice_match	gencode	-	0	true	11587	false	-22	true	false
	Gtf2a2	ENSMUST00000118198.7	9	+	70012549	70022866	5	1409	707	full_splice_match	gencode	-	0	true	-9	true	-38	true	true
	Zfp428	ENSMUST00000071361.12	7	+	24507069	24515682	3	1376	706	full_splice_match	gencode	-	0	true	-12	true	-34	true	true
	Lamtor2	ENSMUST00000029698.14	3	-	88549818	88553024	4	1383	706	full_splice_match	gencode	-	0	true	66	false	-19	true	false
	Eif4a-ps4	ENSMUST00000122226.1	1	+	60703931	60705149	1	1469	706	full_splice_match	gencode	-	0	true	-18	true	210655	false	false
	Tkt	ENSMUST00000022529.7	14	+	30549130	30574720	14	1790	704	full_splice_match	gencode	-	0	true	9	true	-15	true	true
	Npdc1	ENSMUST00000071442.11	2	+	25403070	25409494	9	1575	703	full_splice_match	gencode	-	0	true	-26	true	-24	true	true
	Ppp1r11	ENSMUST00000040402.13	17	-	36948355	36951713	3	1289	703	full_splice_match	gencode	-	0	true	-5	true	-20	true	true
	Ube2l3	ENSMUST00000090192.11	16	-	17152014	17201492	4	1254	702	full_splice_match	gencode	-	0	true	10	true	-23	true	true
	Nudt21	ENSMUST00000034204.10	8	-	94015495	94037031	7	1439	701	full_splice_match	gencode	-	0	true	4	true	-22	true	true
	Rpl22	ENSMUST00000142735.7	4	+	152325741	152332476	4	1328	700	full_splice_match	gencode	-	0	true	90	false	-15	true	false
	Tmem59	ENSMUST00000030361.10	4	+	107178398	107200996	8	1331	700	full_splice_match	gencode	-	0	true	20	true	-31	true	true
	Txndc17	ENSMUST00000021158.3	11	+	72207546	72210015	4	1438	700	full_splice_match	gencode	-	0	true	-9	true	103696	false	false
	Hcfc1r1	ENSMUST00000024697.4	17	+	23673607	23675227	3	1492	699	full_splice_match	gencode	-	0	true	-26	true	-23	true	true
	Banf1	ENSMUST00000025762.14	19	-	5364640	5366645	3	1476	699	full_splice_match	gencode	-	0	true	-18	true	-19	true	true
	Pantr1	ENSMUST00000181725.7	1	-	42648192	42693128	3	2675	699	full_splice_match	gencode	-	0	true	-9	true	-28	true	true
	Fam104a	ENSMUST00000120194.1	11	-	113661318	113684155	3	1282	699	full_splice_match	gencode	-	0	true	23	true	-29	true	true
	Chmp5	ENSMUST00000030128.5	4	+	40948406	40965303	8	1212	698	full_splice_match	gencode	-	0	true	-5	true	-20	true	true
	Crmp1	ENSMUST00000031004.10	5	+	37245763	37292101	14	1726	698	full_splice_match	gencode	-	0	true	60	false	16	true	false
	Cyb5a	ENSMUST00000160180.7	18	+	84851337	84880401	5	1520	697	full_splice_match	gencode	-	0	true	-6	true	-558	false	false
	Ndufb2	ENSMUST00000135671.7	6	+	39592573	39603382	4	1384	697	full_splice_match	gencode	-	0	true	-4	true	-18	true	true
	Mrpl28	ENSMUST00000025014.8	17	+	26123519	26126613	5	1373	696	full_splice_match	gencode	-	0	true	-5	true	-25	true	true
	Polr2e	ENSMUST00000004786.9	10	-	80035948	80039795	7	1256	695	full_splice_match	gencode	-	0	true	71	false	-24	true	false
	2015-09-01	ENSMUST00000082437.9	3	+	144570425	144597680	5	1442	695	full_splice_match	gencode	-	0	true	-16	true	-34	true	true
	Ndufs2	ENSMUST00000013737.12	1	-	171234852	171247122	13	1314	695	full_splice_match	gencode	-	0	true	1	true	-33	true	true
	Yeats4	ENSMUST00000020382.7	10	-	117215221	117224507	7	1232	694	full_splice_match	gencode	-	0	true	8	true	-19	true	true
	Krtcap2	ENSMUST00000040888.11	3	+	89245965	89249906	5	1378	693	full_splice_match	gencode	-	0	true	-13	true	-202	false	false
	Gng2	ENSMUST00000160013.7	14	-	19872558	19977249	4	1409	693	full_splice_match	gencode	-	0	true	3	true	-23	true	true
	Rrp1	ENSMUST00000062678.10	10	-	78400385	78413043	13	1363	692	full_splice_match	gencode	-	0	true	22	true	-24	true	true
	Emc6	ENSMUST00000054952.3	11	-	73175518	73177037	2	1303	692	full_splice_match	gencode	-	0	true	-10	true	-30	true	true
	Txn2	ENSMUST00000005487.11	15	-	77915046	77929006	4	1323	691	full_splice_match	gencode	-	0	true	-5	true	-24	true	true
	Use1	ENSMUST00000019169.7	8	+	71367216	71369732	8	1247	689	full_splice_match	gencode	-	0	true	-6	true	-27	true	true
	Uchl3	ENSMUST00000002289.7	14	+	101653993	101696125	9	1404	689	full_splice_match	gencode	-	0	true	-13	true	-22	true	true
	Ndufab1	ENSMUST00000123296.7	7	-	122090055	122101851	5	1411	689	full_splice_match	gencode	-	0	true	-8	true	-796	false	false
	Rpl14	ENSMUST00000213310.1	9	+	120571513	120574432	5	1364	688	full_splice_match	gencode	-	0	true	-15	true	-24	true	true
	Anapc11	ENSMUST00000026128.9	11	+	120598420	120608198	3	1330	688	full_splice_match	gencode	-	0	true	34	true	877	false	false
	Bex4	ENSMUST00000116527.1	X	+	136138995	136140443	3	1506	687	full_splice_match	gencode	-	0	true	5	true	-24	true	true
	Srp9	ENSMUST00000027792.5	1	+	182124749	182132407	3	1314	687	full_splice_match	gencode	-	0	true	25	true	-38	true	true
	Ndufa12	ENSMUST00000020209.15	10	+	94198954	94221443	4	1309	687	full_splice_match	gencode	-	0	true	73	false	-23	true	false
	Cd81	ENSMUST00000037941.9	7	+	143052738	143067934	8	1465	686	full_splice_match	gencode	-	0	true	14	true	-34	true	true
	Nutf2	ENSMUST00000008594.8	8	+	105860579	105879330	5	1472	685	full_splice_match	gencode	-	0	true	18	true	-19	true	true
	Ssr2	ENSMUST00000195014.5	3	+	88579607	88588419	6	1193	685	full_splice_match	gencode	-	0	true	-5	true	-21	true	true
	RP23-356G2.1	ENSMUST00000182477.1	13	-	84025296	84064772	2	2065	685	full_splice_match	gencode	-	0	true	-36	true	-31	true	true
	Eloc	ENSMUST00000188641.6	1	-	16641724	16656884	4	1345	684	full_splice_match	gencode	-	0	true	-13	true	-28	true	true
	Ier3ip1	ENSMUST00000026487.4	18	+	76930016	76941605	3	1293	684	full_splice_match	gencode	-	0	true	5	true	-14	true	true
	Esd	ENSMUST00000022573.16	14	+	74732296	74750765	9	1304	683	full_splice_match	gencode	-	0	true	6	true	-935	false	false
	Phb	ENSMUST00000125172.7	11	+	95666956	95680773	7	1372	683	full_splice_match	gencode	-	0	true	33	true	-29	true	true
	Cops6	ENSMUST00000019638.14	5	+	138161070	138164646	10	1264	683	full_splice_match	gencode	-	0	true	13	true	-21	true	true
	Ndufa12	ENSMUST00000179990.7	10	+	94199003	94220948	4	1321	683	full_splice_match	gencode	-	0	true	24	true	-17	true	true
	H3f3b	ENSMUST00000139378.1	11	-	116023508	116024473	3	1600	682	full_splice_match	gencode	-	0	true	-38	true	1199	false	false
	Snx3	ENSMUST00000019939.11	10	+	42502030	42535370	4	1300	682	full_splice_match	gencode	-	0	true	6	true	-17	true	true
	Hnrnpk	ENSMUST00000224182.1	13	-	58391234	58402516	16	1476	681	full_splice_match	gencode	-	0	true	-8	true	-24	true	true
	Ctnnbip1	ENSMUST00000030839.12	4	+	149518235	149566437	5	1446	681	full_splice_match	gencode	-	0	true	-19	true	-20	true	true
	Gng5	ENSMUST00000090031.11	3	+	146499806	146505572	3	2153	681	full_splice_match	gencode	-	0	true	22	true	-43	true	true
	Mrpl42	ENSMUST00000218893.1	10	-	95480807	95501940	6	1319	680	full_splice_match	gencode	-	0	true	-13	true	-19	true	true
	Tspan13	ENSMUST00000020896.16	12	-	36014556	36042489	6	1594	680	full_splice_match	gencode	-	0	true	27	true	-25	true	true
	Ndufa5	ENSMUST00000023851.8	6	-	24518665	24528013	5	1261	680	full_splice_match	gencode	-	0	true	-21	true	-20	true	true
	Rpl37a	ENSMUST00000212432.1	1	+	72711313	72713596	3	1268	679	full_splice_match	gencode	-	0	true	8	true	196	false	false
	C1qbp	ENSMUST00000078528.6	11	-	70977835	70983026	6	1353	679	full_splice_match	gencode	-	0	true	2	true	-22	true	true
	Pdcd5	ENSMUST00000118501.7	7	-	35641981	35647521	6	1326	679	full_splice_match	gencode	-	0	true	2	true	-57	false	false
	Imp3	ENSMUST00000034827.9	9	+	56937474	56938398	1	1213	679	full_splice_match	gencode	-	0	true	-12	true	-31	true	true
	Sumo3	ENSMUST00000020501.14	10	+	77606096	77618331	4	1364	679	full_splice_match	gencode	-	0	true	-52	false	-927	false	false
	Thra	ENSMUST00000064187.11	11	+	98741810	98769006	10	1836	678	full_splice_match	gencode	-	0	true	-5	true	-22	true	true
	Jund	ENSMUST00000095267.5	8	+	70698948	70700616	1	1752	677	full_splice_match	gencode	-	0	true	-17	true	-20	true	true
	Magoh	ENSMUST00000030348.5	4	+	107879754	107887424	5	1233	676	full_splice_match	gencode	-	0	true	-9	true	-39	true	true
	Stub1	ENSMUST00000044911.8	17	-	25830635	25833361	7	1332	674	full_splice_match	gencode	-	0	true	-41	true	-20	true	true
	Dnajc7	ENSMUST00000014339.14	11	-	100582817	100620168	14	1188	674	full_splice_match	gencode	-	0	true	-41	true	-20	true	true
	Psma5	ENSMUST00000090569.9	3	+	108256925	108279974	9	1251	674	full_splice_match	gencode	-	0	true	235	false	-19	true	false
	Arpc2	ENSMUST00000113820.8	1	+	74236496	74268209	11	1287	674	full_splice_match	gencode	-	0	true	-17	true	-23	true	true
	Cnn3	ENSMUST00000029773.12	3	+	121426496	121458207	7	1686	673	full_splice_match	gencode	-	0	true	-1	true	-31	true	true
	Set	ENSMUST00000067996.6	2	+	30066455	30072577	8	1535	673	full_splice_match	gencode	-	0	true	33	true	-28	true	true
	Cdc42	ENSMUST00000051477.12	4	-	137319695	137357720	6	1346	672	full_splice_match	gencode	-	0	true	-2	true	-29	true	true
	AC118627.1	ENSMUST00000120421.1	15	-	74093685	74094333	1	1334	672	full_splice_match	gencode	-	0	true	108180	false	307253	false	false
	Vps72	ENSMUST00000009102.8	3	+	95111021	95123051	6	1159	671	full_splice_match	gencode	-	0	true	-8	true	-135	false	false
	Pdxp	ENSMUST00000089378.4	15	+	78913918	78919517	2	1352	671	full_splice_match	gencode	-	0	true	-2	true	-22	true	true
	Pnn	ENSMUST00000021381.5	12	+	59066883	59073998	9	1100	670	full_splice_match	gencode	-	0	true	-10	true	-21	true	true
	Rpl36a	ENSMUST00000170828.1	X	+	134585689	134588062	5	1320	669	full_splice_match	gencode	-	0	true	19	true	-26	true	true
	Eif4g2	ENSMUST00000162415.8	7	-	111067749	111083030	22	1282	669	full_splice_match	gencode	-	0	true	-7	true	-2842	false	false
	Tmed9	ENSMUST00000109905.4	13	+	55593168	55597697	5	1250	668	full_splice_match	gencode	-	0	true	-31	true	-33	true	true
	Eif1ax	ENSMUST00000087143.6	X	+	159372177	159389928	7	1252	668	full_splice_match	gencode	-	0	true	-2	true	-1945	false	false
	Rpl37	ENSMUST00000045356.8	15	+	5116644	5119140	4	1191	667	full_splice_match	gencode	-	0	true	-10	true	-484	false	false
	Mrpl11	ENSMUST00000025836.4	19	+	4962305	4966995	5	1117	667	full_splice_match	gencode	-	0	true	3	true	-2068	false	false
	Gm8186	ENSMUST00000053575.3	17	-	26098871	26099257	1	1110	667	full_splice_match	gencode	-	0	true	-2	true	7111	false	false
	Psmd6	ENSMUST00000022256.4	14	-	14112173	14120984	8	1296	667	full_splice_match	gencode	-	0	true	21	true	-32	true	true
	Tubb4b	ENSMUST00000043584.4	2	-	25222159	25224702	4	2193	667	full_splice_match	gencode	-	0	true	43	true	-23	true	true
	Ube2b	ENSMUST00000020657.12	11	-	51985496	52000484	6	1232	667	full_splice_match	gencode	-	0	true	9	true	-79	false	false
	Tpi1	ENSMUST00000172132.8	6	-	124810585	124814296	7	1778	667	full_splice_match	gencode	-	0	true	0	true	-45	true	true
	Rps21	ENSMUST00000059080.6	2	+	180257376	180258445	6	1175	666	full_splice_match	gencode	-	0	true	-3	true	-31	true	true
	Pcsk1n	ENSMUST00000041096.3	X	+	7919821	7924410	3	2462	666	full_splice_match	gencode	-	0	true	-5	true	-21	true	true
	Dpy30	Novel.351978	17	-	74299355	74316464	5	1232	666	novel_not_in_catalog	at_least_one_novel_splicesite	74316116-74316345	1185	true	30	true	-147	false	false
	Capzb	ENSMUST00000102508.9	4	+	139192898	139291818	9	1205	664	full_splice_match	gencode	-	0	true	19	true	-22	true	true
	Cope	ENSMUST00000066469.13	8	+	70302517	70312990	10	1224	663	full_splice_match	gencode	-	0	true	26	true	-19	true	true
	Gltscr2	ENSMUST00000044158.12	7	-	15936182	15946074	13	1229	662	full_splice_match	gencode	-	0	true	5	true	-10801	false	false
	Phax	ENSMUST00000008445.6	18	+	56572821	56587712	5	1121	662	full_splice_match	gencode	-	0	true	181	false	-230	false	false
	Cfl2	ENSMUST00000078124.7	12	-	54858816	54862877	4	1188	661	full_splice_match	gencode	-	0	true	-44	true	-22	true	true
	Mrpl12	ENSMUST00000043627.7	11	+	120484612	120489065	5	1192	661	full_splice_match	gencode	-	0	true	23	true	-332	false	false
	Id2	ENSMUST00000020974.6	12	-	25093800	25096092	3	4303	660	full_splice_match	gencode	-	0	true	-4	true	-20	true	true
	Tecr	ENSMUST00000019382.16	8	-	83571699	83594477	13	1437	660	full_splice_match	gencode	-	0	true	-4	true	-18	true	true
	Pgk1	ENSMUST00000081593.12	X	+	106187099	106203699	11	1454	660	full_splice_match	gencode	-	0	true	38	true	-24	true	true
	Eif3l	ENSMUST00000040518.5	15	+	79075178	79094405	13	1215	659	full_splice_match	gencode	-	0	true	31	true	-24	true	true
	Rpl36a	ENSMUST00000113211.7	X	+	134585653	134588056	5	1284	658	full_splice_match	gencode	-	0	true	-9	true	-20	true	true
	RP23-216P14.8	ENSMUST00000057844.9	13	+	55693123	55703500	2	1162	656	full_splice_match	gencode	-	0	true	-41	true	-23	true	true
	Mrps14	ENSMUST00000135680.7	1	+	160195214	160202170	3	1232	656	full_splice_match	gencode	-	0	true	23	true	-28	true	true
	Aprt	ENSMUST00000006764.8	8	-	122574636	122576890	5	1442	656	full_splice_match	gencode	-	0	true	-2	true	-20	true	true
	Trappc2l	ENSMUST00000015157.9	8	+	122611645	122616660	5	1096	655	full_splice_match	gencode	-	0	true	-27	true	-1091	false	false
	Pcbp4	ENSMUST00000024260.13	9	+	106453841	106464012	13	1322	655	full_splice_match	gencode	-	0	true	39	true	-24	true	true
	Tecr	ENSMUST00000165740.8	8	-	83571699	83594484	12	1387	654	full_splice_match	gencode	-	0	true	3	true	-18	true	true
	Usmg5	ENSMUST00000096014.3	19	-	47083470	47090625	4	1177	654	full_splice_match	gencode	-	0	true	-30	true	-15	true	true
	Glrx2	ENSMUST00000185362.6	1	+	143739556	143749401	4	1125	654	full_splice_match	gencode	-	0	true	-5	true	252	false	false
	Rnf7	ENSMUST00000057500.5	9	-	96470936	96478675	3	1113	654	full_splice_match	gencode	-	0	true	6	true	-23	true	true
	Ddx39b	ENSMUST00000068056.11	17	+	35241745	35253707	11	1498	654	full_splice_match	gencode	-	0	true	21	true	13626	false	false
	Ahsa1	ENSMUST00000021425.7	12	+	87266697	87273979	9	1158	654	full_splice_match	gencode	-	0	true	-1	true	-20	true	true
	Rpl28	ENSMUST00000078432.4	7	+	4792989	4794526	4	1143	653	full_splice_match	gencode	-	0	true	-65	false	0	true	false
	AC164607.1	ENSMUST00000145209.1	5	+	133475122	133475536	1	1135	653	full_splice_match	gencode	-	0	true	-43	true	668775	false	false
	Timm23	ENSMUST00000013845.12	14	-	32180161	32201898	7	1272	653	full_splice_match	gencode	-	0	true	-10	true	-7	true	true
	Spcs2	ENSMUST00000036274.7	7	-	99837568	99858977	5	1243	652	full_splice_match	gencode	-	0	true	-30	true	-1358	false	false
	Prdx1	ENSMUST00000135573.7	4	+	116685543	116700822	6	1895	652	full_splice_match	gencode	-	0	true	47	true	-19	true	true
	Dazap1	ENSMUST00000105362.7	10	+	80264983	80288408	12	1170	651	full_splice_match	gencode	-	0	true	-41	true	-25	true	true
	Cnpy2	ENSMUST00000219037.1	10	+	128322458	128327553	6	1220	650	full_splice_match	gencode	-	0	true	-15	true	-66	false	false
	Hnrnpk	ENSMUST00000043269.13	13	-	58391238	58402502	16	1306	649	full_splice_match	gencode	-	0	true	-22	true	-20	true	true
	Scg5	ENSMUST00000024005.7	2	-	113776361	113829121	6	1217	649	full_splice_match	gencode	-	0	true	11	true	-23	true	true
	Psmc5	ENSMUST00000021049.8	11	+	106256153	106263120	11	1153	649	full_splice_match	gencode	-	0	true	-13	true	-14000	false	false
	Ywhab	ENSMUST00000018470.9	2	+	163994959	164018588	6	1243	649	full_splice_match	gencode	-	0	true	179	false	-20	true	false
	Glrx5	ENSMUST00000021522.4	12	+	105032689	105042906	2	1135	648	full_splice_match	gencode	-	0	true	-51	false	-21	true	false
	Arpc4	ENSMUST00000156898.4	6	+	113378114	113390448	6	1195	648	full_splice_match	gencode	-	0	true	44	true	-19	true	true
	Psmd14	ENSMUST00000028278.13	2	+	61711693	61800376	12	1177	647	full_splice_match	gencode	-	0	true	11	true	-21	true	true
	RP23-295F17.1	ENSMUST00000118642.1	X	+	162566856	162567243	1	1080	646	full_splice_match	gencode	-	0	true	-47	true	211534	false	false
	Ube2e1	ENSMUST00000022296.6	14	-	18282721	18331859	6	1180	646	full_splice_match	gencode	-	0	true	-3	true	-26	true	true
	Pdap1	ENSMUST00000031627.8	5	-	145128768	145140238	6	1139	646	full_splice_match	gencode	-	0	true	-43	true	-23	true	true
	Psenen	ENSMUST00000043898.7	7	-	30561864	30563241	4	1176	646	full_splice_match	gencode	-	0	true	12	true	-27	true	true
	RP24-482A24.5	ENSMUST00000029165.3	2	+	156863127	156873563	4	1171	645	full_splice_match	gencode	-	0	true	-17	true	-22	true	true
	Rp9	ENSMUST00000034763.9	9	-	22448310	22468348	6	1179	645	full_splice_match	gencode	-	0	true	-35	true	-28	true	true
	Med10	ENSMUST00000022089.9	13	+	69809840	69816104	4	1173	645	full_splice_match	gencode	-	0	true	8	true	-27	true	true
	Strap	ENSMUST00000064910.6	6	+	137735077	137751932	10	1181	643	full_splice_match	gencode	-	0	true	25	true	-30	true	true
	Rpl27a	ENSMUST00000143107.1	7	+	109519146	109522367	5	1152	642	full_splice_match	gencode	-	0	true	-7	true	-24	true	true
	Psmd4	ENSMUST00000107237.7	3	-	95032693	95042614	10	1111	642	full_splice_match	gencode	-	0	true	35	true	-30	true	true
	Cwc15	ENSMUST00000004200.8	9	+	14500616	14510577	7	1118	641	full_splice_match	gencode	-	0	true	-5	true	-31	true	true
	Aplp1	ENSMUST00000006828.8	7	-	30434981	30445535	17	1415	639	full_splice_match	gencode	-	0	true	34	true	-30	true	true
	Tmem50a	ENSMUST00000030626.11	4	-	134897848	134915024	7	1096	639	full_splice_match	gencode	-	0	true	5	true	-24	true	true
	Lamtor1	ENSMUST00000033131.11	7	+	101905903	101911903	5	1078	638	full_splice_match	gencode	-	0	true	7	true	-36	true	true
	Mrpl41	ENSMUST00000045604.3	2	-	24974116	24975098	2	1070	637	full_splice_match	gencode	-	0	true	3	true	-26	true	true
	Pkm	ENSMUST00000034834.15	9	+	59656367	59679375	11	2259	637	full_splice_match	gencode	-	0	true	181	false	-24	true	false
	Psmd11	ENSMUST00000017572.13	11	+	80428624	80473248	14	1130	637	full_splice_match	gencode	-	0	true	-26	true	-24	true	true
	Atp5g3	ENSMUST00000018914.2	2	-	73908446	73911326	5	1122	636	full_splice_match	gencode	-	0	true	-2	true	-20	true	true
	Vbp1	ENSMUST00000033540.5	X	+	75514298	75534942	6	1216	636	full_splice_match	gencode	-	0	true	4	true	-24	true	true
	Mrpl53	ENSMUST00000113938.4	6	+	83109039	83109939	3	1112	636	full_splice_match	gencode	-	0	true	32	true	-23	true	true
	Map2k2	ENSMUST00000105331.7	10	+	81105946	81123883	11	1118	636	full_splice_match	gencode	-	0	true	-13	true	6782	false	false
	Emg1	ENSMUST00000004379.7	6	-	124704380	124712178	6	1145	635	full_splice_match	gencode	-	0	true	7	true	-24	true	true
	Sin3b	ENSMUST00000109950.4	8	+	72723284	72739906	7	1125	633	full_splice_match	gencode	-	0	true	-3	true	-25	true	true
	Arhgdia	ENSMUST00000106197.9	11	-	120578103	120581624	6	1188	632	full_splice_match	gencode	-	0	true	-8	true	-27	true	true
	Ube2d3	ENSMUST00000197859.4	3	+	135438564	135468198	8	1111	631	full_splice_match	gencode	-	0	true	-21	true	-23	true	true
	Eif3d	ENSMUST00000100484.5	15	-	77958997	77970813	15	1106	631	full_splice_match	gencode	-	0	true	-11	true	-29	true	true
	Atp6v0d1	ENSMUST00000013304.7	8	-	105524464	105566047	8	1125	630	full_splice_match	gencode	-	0	true	-24	true	-23	true	true
	Tpm3	ENSMUST00000029549.15	3	+	90079539	90100901	8	1236	630	full_splice_match	gencode	-	0	true	7	true	-25	true	true
	Pfn1	ENSMUST00000018437.2	11	-	70651849	70654644	3	1370	630	full_splice_match	gencode	-	0	true	3	true	-21	true	true
	Fau	ENSMUST00000178310.7	19	+	6057887	6059524	5	1025	628	full_splice_match	gencode	-	0	true	5	true	-25	true	true
	Lamp1	ENSMUST00000033824.7	8	+	13159160	13175338	9	1101	626	full_splice_match	gencode	-	0	true	-19	true	-26	true	true
	Rab2a	ENSMUST00000060232.7	4	+	8535643	8607778	8	1115	625	full_splice_match	gencode	-	0	true	-39	true	-90	false	false
	Pdia6	ENSMUST00000057288.5	12	+	17266544	17284770	13	1461	625	full_splice_match	gencode	-	0	true	27	true	145304	false	false
	Btg1	ENSMUST00000038377.8	10	+	96617005	96622809	2	1274	624	full_splice_match	gencode	-	0	true	-7	true	-27	true	true
	RP23-81C12.3	ENSMUST00000182010.1	17	+	39846957	39848788	1	1062	624	full_splice_match	gencode	-	0	true	61	false	106474	false	false
	Polr2g	ENSMUST00000096261.3	19	-	8793128	8798557	8	1035	622	full_splice_match	gencode	-	0	true	-8	true	-20	true	true
	Bud31	ENSMUST00000162594.7	5	+	145140361	145148078	6	995	622	full_splice_match	gencode	-	0	true	4	true	-25	true	true
	Csrp2	ENSMUST00000020403.6	10	+	110919788	110939622	6	1870	621	full_splice_match	gencode	-	0	true	382	false	-144	false	false
	Nol7	ENSMUST00000071926.4	13	+	43398389	43402861	8	1038	619	full_splice_match	gencode	-	0	true	-14	true	-18	true	true
	Psmd13	ENSMUST00000026560.13	7	+	140881967	140898642	13	1147	619	full_splice_match	gencode	-	0	true	-7	true	-20	true	true
	Cbr1	ENSMUST00000039659.8	16	+	93607836	93610505	3	1024	619	full_splice_match	gencode	-	0	true	-5	true	-192	false	false
	Dcun1d5	ENSMUST00000215683.1	9	+	7184519	7208205	8	1089	618	full_splice_match	gencode	-	0	true	-5	true	-1201	false	false
	Ly6h	ENSMUST00000127095.7	15	-	75564743	75567255	4	1925	618	full_splice_match	gencode	-	0	true	-4	true	-26	true	true
	Serbp1	ENSMUST00000203077.2	6	+	67267010	67284311	8	1145	617	full_splice_match	gencode	-	0	true	-23	true	643	false	false
	Gng10	ENSMUST00000041160.12	4	+	59035087	59041903	3	1184	616	full_splice_match	gencode	-	0	true	88	false	-39	true	false
	Irf2bpl	ENSMUST00000038422.7	12	-	86880700	86884798	1	1086	616	full_splice_match	gencode	-	0	true	-8	true	-21	true	true
	Nxf1	ENSMUST00000010248.3	19	+	8770995	8772475	2	1062	616	full_splice_match	gencode	-	0	true	-12	true	-1583	false	false
	Rpl10	ENSMUST00000074085.11	X	+	74270859	74273135	6	1037	615	full_splice_match	gencode	-	0	true	-10	true	-26	true	true
	Ncl	ENSMUST00000027438.7	1	-	86344718	86359400	14	1184	614	full_splice_match	gencode	-	0	true	19	true	-1406	false	false
	H2afy	Novel.228484	13	-	56073619	56135676	9	1217	614	novel_in_catalog	combination_of_known_junctions	-	0	true	8	true	-22	true	true
	Arpc5l	ENSMUST00000112862.6	2	+	39008075	39015877	4	1051	613	full_splice_match	gencode	-	0	true	1	true	-23	true	true
	Rab7	ENSMUST00000113600.9	6	-	87999105	88045270	6	1052	613	full_splice_match	gencode	-	0	true	2	true	-27	true	true
	Rbm3	ENSMUST00000115621.8	X	-	8142358	8145880	7	1198	613	full_splice_match	gencode	-	0	true	149	false	-30	true	false
	Polr1d	ENSMUST00000050970.3	5	+	147077049	147079086	2	1165	612	full_splice_match	gencode	-	0	true	-345	false	-26	true	false
	Rpl27-ps3	ENSMUST00000097682.2	18	+	6332589	6333064	1	1029	612	full_splice_match	gencode	-	0	true	-2	true	-132021	false	false
	C1d	ENSMUST00000000594.8	11	+	17257593	17269176	5	1012	611	full_splice_match	gencode	-	0	true	-35	true	-35394	false	false
	Txnl4a	ENSMUST00000145963.7	18	+	80206794	80223533	4	1007	611	full_splice_match	gencode	-	0	true	-19	true	-28	true	true
	Rpl35a	ENSMUST00000115079.7	16	+	33056465	33060176	5	1011	610	full_splice_match	gencode	-	0	true	-9	true	-36	true	true
	Trappc3	ENSMUST00000030660.8	4	+	126262324	126275883	5	1035	610	full_splice_match	gencode	-	0	true	45	true	-29	true	true
	Hmgb3	ENSMUST00000114582.8	X	+	71555927	71560676	5	1120	609	full_splice_match	gencode	-	0	true	52	false	-49	true	false
	Erp29	ENSMUST00000130451.1	5	-	121440823	121452506	3	1132	609	full_splice_match	gencode	-	0	true	-12	true	-22	true	true
	Elof1	ENSMUST00000013966.7	9	-	22112990	22117172	3	1030	608	full_splice_match	gencode	-	0	true	-2	true	-20	true	true
	Pou3f2	ENSMUST00000178174.2	4	-	22482779	22488366	1	2172	608	full_splice_match	gencode	-	0	true	7	true	-2751	false	false
	Txnl1	ENSMUST00000025476.2	18	-	63662800	63692359	8	1106	608	full_splice_match	gencode	-	0	true	-15	true	89	false	false
	AC157774.6	ENSMUST00000075175.11	8	-	70504294	70506752	5	1004	607	full_splice_match	gencode	-	0	true	-14	true	-22	true	true
	Ostc	ENSMUST00000043937.8	3	-	130695911	130709444	4	1085	607	full_splice_match	gencode	-	0	true	-7	true	-29	true	true
	Nhp2	ENSMUST00000127405.1	11	+	51619734	51623714	4	1102	606	full_splice_match	gencode	-	0	true	-3	true	-300	false	false
	Mrpl43	ENSMUST00000097715.2	19	-	45005013	45006442	3	1002	606	full_splice_match	gencode	-	0	true	-8	true	-21916	false	false
	Mrps21	ENSMUST00000067298.4	3	-	95862633	95871519	3	947	605	full_splice_match	gencode	-	0	true	8	true	-42	true	true
	Acat1	ENSMUST00000034547.5	9	-	53580521	53610382	12	1109	604	full_splice_match	gencode	-	0	true	15	true	-1871	false	false
	Vcp	ENSMUST00000030164.7	4	-	42979962	43000507	17	1311	603	full_splice_match	gencode	-	0	true	22	true	-23	true	true
	Mbd3	ENSMUST00000105349.7	10	-	80392538	80399550	7	1076	603	full_splice_match	gencode	-	0	true	3	true	-27	true	true
	Clta	ENSMUST00000170241.7	4	+	44012642	44032845	5	1313	602	full_splice_match	gencode	-	0	true	15	true	-24	true	true
	Scand1	ENSMUST00000079125.6	2	-	156311846	156312704	2	934	601	full_splice_match	gencode	-	0	true	129	false	-27	true	false
	Btf3l4	ENSMUST00000102742.10	4	-	108814294	108833614	6	991	601	full_splice_match	gencode	-	0	true	-12	true	-190	false	false
	Rpl13-ps6	ENSMUST00000079761.7	3	+	58987169	58987805	1	1093	601	full_splice_match	gencode	-	0	true	-41	true	107063	false	false
	Fam103a1	ENSMUST00000042166.10	7	+	81762924	81769491	3	945	600	full_splice_match	gencode	-	0	true	3	true	-30	true	true
	Fbl	ENSMUST00000042405.7	7	+	28169709	28179269	9	1050	599	full_splice_match	gencode	-	0	true	-19	true	-18	true	true
	Slirp	ENSMUST00000161023.7	12	+	87443895	87452206	4	1001	598	full_splice_match	gencode	-	0	true	9	true	-2309	false	false
	Pfdn4	ENSMUST00000063682.11	2	+	170511234	170519123	4	1033	596	full_splice_match	gencode	-	0	true	184	false	-75	false	false
	Ppdpf	ENSMUST00000146089.7	2	+	181187346	181188504	4	978	596	full_splice_match	gencode	-	0	true	29	true	-21	true	true
	Ldha	ENSMUST00000048209.15	7	+	46845838	46855627	8	2116	595	full_splice_match	gencode	-	0	true	-6	true	-19	true	true
	G3bp1	ENSMUST00000018727.3	11	+	55469684	55504838	12	1118	595	full_splice_match	gencode	-	0	true	-7	true	-19	true	true
	Ftl1	ENSMUST00000211500.1	7	-	45457964	45459463	3	1071	594	full_splice_match	gencode	-	0	true	6	true	-1	true	true
	Ap3s1	ENSMUST00000025357.8	18	+	46741875	46790826	6	1136	594	full_splice_match	gencode	-	0	true	-23	true	-233	false	false
	Pou3f3	ENSMUST00000054883.3	1	+	42695767	42703176	1	1194	594	full_splice_match	gencode	-	0	true	-38	true	41598	false	false
	Tmem258	ENSMUST00000040372.13	19	+	10204013	10207824	4	978	594	full_splice_match	gencode	-	0	true	167	false	-26	true	false
	Apex1	ENSMUST00000049411.11	14	+	50924967	50927139	5	1056	594	full_splice_match	gencode	-	0	true	4	true	-19	true	true
	Tm2d2	ENSMUST00000033961.6	8	+	25017210	25023260	4	903	593	full_splice_match	gencode	-	0	true	42	true	-18	true	true
	Srsf6	ENSMUST00000130411.6	2	+	162931527	162937121	6	1098	593	full_splice_match	gencode	-	0	true	-7	true	-22	true	true
	Trappc4	ENSMUST00000034623.7	9	-	44403758	44407600	5	916	593	full_splice_match	gencode	-	0	true	49	true	-22	true	true
	Sh3bgrl	ENSMUST00000033598.8	X	+	109095364	109162471	4	985	591	full_splice_match	gencode	-	0	true	-5	true	-22	true	true
	Sod1	ENSMUST00000023707.10	16	+	90220753	90226329	5	1067	591	full_splice_match	gencode	-	0	true	-6	true	-22	true	true
	Ube2d1	ENSMUST00000020085.6	10	-	71254979	71285262	7	954	590	full_splice_match	gencode	-	0	true	-2	true	-23	true	true
	Aurkaip1	ENSMUST00000084097.11	4	+	155831350	155833130	4	970	590	full_splice_match	gencode	-	0	true	-41	true	-13	true	true
	Atp6v0e2	ENSMUST00000040361.7	6	+	48537614	48541801	4	1001	590	full_splice_match	gencode	-	0	true	17	true	-39	true	true
	RP24-297N9.8	ENSMUST00000031538.8	5	+	114942157	114949783	6	981	590	full_splice_match	gencode	-	0	true	19	true	-20	true	true
	Dda1	ENSMUST00000124745.7	8	+	71469198	71476098	5	982	590	full_splice_match	gencode	-	0	true	-12	true	-12	true	true
	Mrpl51	ENSMUST00000032485.6	6	+	125192164	125196269	3	984	589	full_splice_match	gencode	-	0	true	-10	true	-19	true	true
	Ccdc12	ENSMUST00000019803.8	9	+	110656502	110711606	7	928	589	full_splice_match	gencode	-	0	true	-8	true	-33	true	true
	Cdc26	ENSMUST00000084525.11	4	-	62394582	62408642	4	956	587	full_splice_match	gencode	-	0	true	-1	true	-23	true	true
	Llph	ENSMUST00000020444.15	10	+	120227069	120232582	3	913	587	full_splice_match	gencode	-	0	true	-39	true	-22	true	true
	Hnrnpdl	ENSMUST00000128187.7	5	-	100033576	100039222	8	1142	587	full_splice_match	gencode	-	0	true	303	false	-7	true	false
	Eif6	ENSMUST00000029142.14	2	-	155819831	155826925	6	1002	587	full_splice_match	gencode	-	0	true	215	false	-27	true	false
	Aldoa	ENSMUST00000032934.11	7	-	126795233	126799254	9	1104	586	full_splice_match	gencode	-	0	true	63	false	-23	true	false
	Polr1d	ENSMUST00000110557.4	5	+	147077345	147111361	3	1015	586	full_splice_match	gencode	-	0	true	180	false	-21	true	false
	Zfand5	ENSMUST00000025659.10	19	+	21272277	21282289	6	1005	586	full_splice_match	gencode	-	0	true	-1	true	-284	false	false
	Mrpl33	ENSMUST00000031024.13	5	+	31613938	31622644	4	1038	585	full_splice_match	gencode	-	0	true	3	true	-26	true	true
	Sfr1	ENSMUST00000099353.4	19	+	47731755	47735588	4	989	584	full_splice_match	gencode	-	0	true	-12	true	-78	false	false
	Atp6v0e	ENSMUST00000015719.14	17	+	26676395	26699644	4	1094	584	full_splice_match	gencode	-	0	true	-5	true	-26	true	true
	Cops5	ENSMUST00000027050.9	1	-	10024600	10038127	8	1018	583	full_splice_match	gencode	-	0	true	-42	true	-22	true	true
	Suclg1	ENSMUST00000064740.8	6	+	73248381	73276911	9	953	582	full_splice_match	gencode	-	0	true	196	false	-27	true	false
	Cnbp	ENSMUST00000204653.2	6	-	87842614	87851106	5	1059	582	full_splice_match	gencode	-	0	true	21	true	-493	false	false
	Capza2	ENSMUST00000015877.13	6	+	17636982	17666972	10	1050	581	full_splice_match	gencode	-	0	true	23	true	-16	true	true
	Atf4	ENSMUST00000109605.4	15	+	80255183	80257541	3	1080	581	full_splice_match	gencode	-	0	true	-13	true	-24	true	true
	Snap47	ENSMUST00000010038.9	11	-	59407133	59449999	5	1065	580	full_splice_match	gencode	-	0	true	-36	true	-37	true	true
	RP23-155A10.1	ENSMUST00000019833.4	6	+	38534822	38539449	2	970	580	full_splice_match	gencode	-	0	true	11	true	-21	true	true
	Serbp1	ENSMUST00000204293.2	6	+	67267009	67284047	8	1036	580	full_splice_match	gencode	-	0	true	-22	true	907	false	false
	Zmat2	ENSMUST00000001419.8	18	+	36793922	36799660	6	914	580	full_splice_match	gencode	-	0	true	-4	true	-1017	false	false
	Actr10	ENSMUST00000021479.5	12	+	70937856	70964718	13	917	580	full_splice_match	gencode	-	0	true	9	true	-25	true	true
	Med22	ENSMUST00000015920.11	2	-	26905587	26910569	4	940	580	full_splice_match	gencode	-	0	true	6	true	303	false	false
	Meg3	ENSMUST00000129245.7	12	+	109541000	109545319	3	3838	579	full_splice_match	gencode	-	0	true	-21	true	26384	false	false
	Tmem147	ENSMUST00000006478.9	7	-	30727704	30729540	7	1079	579	full_splice_match	gencode	-	0	true	-16	true	56957	false	false
	Raly	ENSMUST00000058089.12	2	+	154791156	154867261	9	1005	579	full_splice_match	gencode	-	0	true	188	false	-37	true	false
	Neurod6	ENSMUST00000044767.9	6	-	55677821	55681263	2	4275	578	full_splice_match	gencode	-	0	true	-8	true	-24	true	true
	RP23-168E14.7	ENSMUST00000181134.1	3	+	88206812	88211295	2	1037	578	full_splice_match	gencode	-	0	true	-26	true	-7836	false	false
	Dynlt1c	ENSMUST00000092966.4	17	+	6601670	6609679	5	907	577	full_splice_match	gencode	-	0	true	57511	false	-21	true	false
	Ap1s1	ENSMUST00000111080.7	5	-	137034992	137046135	5	895	576	full_splice_match	gencode	-	0	true	50	true	-30	true	true
	Hdgf	ENSMUST00000005017.14	3	+	87906320	87916132	6	1193	576	full_splice_match	gencode	-	0	true	-3	true	-25	true	true
	RP23-178I17.1	ENSMUST00000204215.1	6	-	77380259	77382459	1	946	576	full_splice_match	gencode	-	0	true	4991	false	498602	false	false
	Anapc5	ENSMUST00000086216.8	5	-	122787458	122821339	17	977	575	full_splice_match	gencode	-	0	true	24	true	-22	true	true
	Ina	ENSMUST00000037636.3	19	+	47014697	47025327	3	1812	575	full_splice_match	gencode	-	0	true	-25	true	-19	true	true
	Ndufa1	ENSMUST00000016571.7	X	-	37187587	37191163	3	919	575	full_splice_match	gencode	-	0	true	15	true	-25	true	true
	Ppp2r1a	ENSMUST00000007708.13	17	+	20945310	20965916	15	1052	574	full_splice_match	gencode	-	0	true	23	true	-28	true	true
	Rac1	ENSMUST00000080537.13	5	-	143503633	143528036	6	984	574	full_splice_match	gencode	-	0	true	26	true	-1866	false	false
	Nsfl1c	ENSMUST00000028949.15	2	+	151494292	151511305	9	975	573	full_splice_match	gencode	-	0	true	-18	true	-26	true	true
	Guk1	ENSMUST00000170202.8	11	-	59183874	59191952	8	942	573	full_splice_match	gencode	-	0	true	109	false	-18	true	false
	Clns1a	ENSMUST00000026506.4	7	+	97696633	97718879	7	960	573	full_splice_match	gencode	-	0	true	12	true	-21	true	true
	Acat2	ENSMUST00000007005.13	17	-	12942889	12960747	9	1133	573	full_splice_match	gencode	-	0	true	9	true	-24	true	true
	Ssu72	ENSMUST00000030905.8	4	+	155704799	155733879	5	1010	572	full_splice_match	gencode	-	0	true	-10	true	-121	false	false
	Clpp	ENSMUST00000002735.7	17	+	56990263	56996371	6	903	571	full_splice_match	gencode	-	0	true	-3	true	-208	false	false
	Tceal8	ENSMUST00000060101.9	X	-	136170080	136172342	3	947	571	full_splice_match	gencode	-	0	true	98	false	-26	true	false
	Gng3	ENSMUST00000096259.4	19	-	8836928	8839246	3	1253	571	full_splice_match	gencode	-	0	true	-19	true	25616	false	false
	Itpa	ENSMUST00000103193.4	2	+	130667609	130681614	8	897	571	full_splice_match	gencode	-	0	true	182	false	-22	true	false
	Aes	ENSMUST00000002518.8	10	+	81559493	81566362	7	928	570	full_splice_match	gencode	-	0	true	31	true	-20	true	true
	Ppdpf	ENSMUST00000016488.12	2	+	181187246	181188771	5	937	570	full_splice_match	gencode	-	0	true	29	true	-288	false	false
	Rpl30	ENSMUST00000009039.5	15	-	34440509	34443222	4	896	569	full_splice_match	gencode	-	0	true	-5	true	-27	true	true
	Rbmxl1	ENSMUST00000211719.1	8	-	78505276	78508879	2	981	568	full_splice_match	gencode	-	0	true	14	true	-15	true	true
	Mtdh	ENSMUST00000172082.1	15	+	34082693	34103345	2	905	568	full_splice_match	gencode	-	0	true	-29	true	37934	false	false
	Rheb	ENSMUST00000030787.8	5	-	24802822	24842624	8	1042	568	full_splice_match	gencode	-	0	true	0	true	-21	true	true
	Lamtor5	ENSMUST00000145735.5	3	+	107278857	107284079	4	854	568	full_splice_match	gencode	-	0	true	12	true	-17	true	true
	Hsd17b10	ENSMUST00000026289.9	X	+	152001844	152004442	6	961	568	full_splice_match	gencode	-	0	true	30	true	-20	true	true
	Pafah1b2	ENSMUST00000172450.2	9	-	45962858	45985051	6	872	566	full_splice_match	gencode	-	0	true	196	false	-21	true	false
	Cuedc2	ENSMUST00000051234.8	19	-	46329811	46338660	9	884	565	full_splice_match	gencode	-	0	true	-10	true	-752	false	false
	Mtch1	ENSMUST00000095427.10	17	-	29332071	29347904	12	1065	565	full_splice_match	gencode	-	0	true	-36	true	-30	true	true
	Sec11a	ENSMUST00000026818.11	7	-	80915376	80947780	6	951	564	full_splice_match	gencode	-	0	true	3	true	-23	true	true
	Dbi	ENSMUST00000027634.12	1	-	120113279	120121078	4	8454	563	full_splice_match	gencode	-	0	true	5	true	-34	true	true
	Rab6a	ENSMUST00000032946.9	7	+	100607585	100641268	8	1034	563	full_splice_match	gencode	-	0	true	-29	true	-23	true	true
	Rbm8a	ENSMUST00000196456.4	3	+	96629939	96633791	6	899	563	full_splice_match	gencode	-	0	true	-20	true	-22	true	true
	Uba52	ENSMUST00000129909.7	8	-	70508262	70510355	4	1000	563	full_splice_match	gencode	-	0	true	-67	false	-33	true	false
	Cdc42	ENSMUST00000030417.9	4	-	137321761	137357699	6	1184	562	full_splice_match	gencode	-	0	true	-11	true	-28	true	true
	Mrps18c	ENSMUST00000016977.14	5	+	100798626	100804471	6	887	562	full_splice_match	gencode	-	0	true	109	false	-37	true	false
	Stx12	ENSMUST00000030698.4	4	-	132853500	132884509	9	953	562	full_splice_match	gencode	-	0	true	8	true	-19	true	true
	Bmyc	ENSMUST00000061483.8	2	+	25706738	25707721	1	965	562	full_splice_match	gencode	-	0	true	5	true	-27	true	true
	Snrpa1	ENSMUST00000153609.7	7	+	66060337	66074587	9	928	562	full_splice_match	gencode	-	0	true	191	false	-27	true	false
	Rab5c	ENSMUST00000107364.7	11	-	100715008	100738215	6	858	561	full_splice_match	gencode	-	0	true	3	true	-22	true	true
	Fxyd6	ENSMUST00000085939.7	9	+	45370184	45396155	8	1036	561	full_splice_match	gencode	-	0	true	15	true	-22	true	true
	Chmp2a	ENSMUST00000005711.5	7	-	13032013	13034807	6	887	560	full_splice_match	gencode	-	0	true	25	true	-22	true	true
	Zwint	ENSMUST00000020081.10	10	+	72654844	72674964	8	951	560	full_splice_match	gencode	-	0	true	11	true	-23	true	true
	Cuedc2	Novel.103632	19	-	46329812	46338680	9	931	559	novel_not_in_catalog	at_least_one_novel_splicesite	46331619-46331757	722	true	10	true	-751	false	false
	Dynll2	ENSMUST00000020775.8	11	-	87979524	87987533	3	872	559	full_splice_match	gencode	-	0	true	-4	true	-27	true	true
	Ergic3	Novel.184958	2	+	156007958	156018279	14	988	558	novel_in_catalog	combination_of_known_junctions	-	0	true	110	false	-23	true	false
	Cops8	ENSMUST00000036153.11	1	+	90602980	90613341	8	836	558	full_splice_match	gencode	-	0	true	480	false	-26	true	false
	RP24-387G4.1	ENSMUST00000110798.4	1	+	135231994	135233225	1	1012	557	full_splice_match	gencode	-	0	true	-10	true	-76979	false	false
	Dcakd	ENSMUST00000021313.8	11	-	102994046	103017168	5	823	557	full_splice_match	gencode	-	0	true	-11	true	-26	true	true
	Igfbp2	ENSMUST00000047328.10	1	+	72824502	72852474	4	1271	556	full_splice_match	gencode	-	0	true	11	true	-22	true	true
	Gap43	ENSMUST00000102817.4	16	-	42248441	42340651	3	2132	556	full_splice_match	gencode	-	0	true	21	true	-22	true	true
	Hist1h2bc	ENSMUST00000018246.5	13	+	23684198	23692908	2	1967	555	full_splice_match	gencode	-	0	true	-6	true	-446	false	false
	Mtch2	ENSMUST00000136872.7	2	+	90847154	90866810	13	1038	555	full_splice_match	gencode	-	0	true	-5	true	-192	false	false
	Ubqln2	ENSMUST00000060714.9	X	+	153498226	153501570	1	892	555	full_splice_match	gencode	-	0	true	-24	true	-16	true	true
	Fkbp8	ENSMUST00000075491.13	8	+	70527746	70535326	9	902	553	full_splice_match	gencode	-	0	true	-9	true	-21	true	true
	Ube2k	ENSMUST00000142407.7	5	+	65537232	65598988	7	894	551	full_splice_match	gencode	-	0	true	-23	true	-24	true	true
	Ebna1bp2	ENSMUST00000030501.14	4	+	118620798	118627776	9	917	550	full_splice_match	gencode	-	0	true	15	true	-21	true	true
	Polr3k	ENSMUST00000039551.8	2	+	181864336	181870830	3	869	549	full_splice_match	gencode	-	0	true	82	false	-21	true	false
	Malat1	Novel.119656	19	-	5763704	5802676	2	959	549	novel_not_in_catalog	at_least_one_novel_splicesite	5763721-5802012	0	false	1	true	5260	false	false
	Ccdc124	ENSMUST00000007865.6	8	-	70868226	70873935	5	904	549	full_splice_match	gencode	-	0	true	434	false	-23	true	false
	Hes6	ENSMUST00000086851.1	1	-	91411482	91413222	4	1061	548	full_splice_match	gencode	-	0	true	-12	true	-36	true	true
	Ube2v1	ENSMUST00000109207.9	2	-	167607637	167632095	4	901	547	full_splice_match	gencode	-	0	true	86	false	-24	true	false
	Morf4l1	ENSMUST00000169860.7	9	-	90091664	90114774	12	914	547	full_splice_match	gencode	-	0	true	-12	true	-29	true	true
	Tomm5	ENSMUST00000107810.2	4	-	45105207	45108114	2	901	547	full_splice_match	gencode	-	0	true	-14	true	-23	true	true
	Kcnq1ot1	ENSMUST00000185789.2	7	-	143203457	143296549	1	1279	547	full_splice_match	gencode	-	0	true	-17	true	-119340	false	false
	Eif4h	ENSMUST00000202622.3	5	-	134619720	134639490	7	923	546	full_splice_match	gencode	-	0	true	10	true	-179	false	false
	Smim7	ENSMUST00000167290.7	8	-	72565187	72571088	5	846	546	full_splice_match	gencode	-	0	true	21	true	-32	true	true
	Rbm8a	ENSMUST00000048915.10	3	+	96629932	96633791	6	842	545	full_splice_match	gencode	-	0	true	-13	true	-22	true	true
	Lamtor5	ENSMUST00000199317.1	3	+	107278998	107284082	4	851	545	full_splice_match	gencode	-	0	true	-5	true	-20	true	true
	Reep5	ENSMUST00000006027.5	18	-	34344888	34373415	5	1009	545	full_splice_match	gencode	-	0	true	-28	true	-28	true	true
	Traf4	ENSMUST00000017530.3	11	-	78159399	78165589	7	916	544	full_splice_match	gencode	-	0	true	38	true	-31	true	true
	Mea1	Novel.19545	17	+	46681002	46683251	4	829	544	novel_not_in_catalog	at_least_one_novel_splicesite	46681162-46681617	982	true	-22	true	-174	false	false
	Cdc37	ENSMUST00000019615.10	9	-	21133221	21149982	8	913	544	full_splice_match	gencode	-	0	true	4	true	-21	true	true
	Nsg2	ENSMUST00000020537.8	11	+	32000462	32059202	5	1015	544	full_splice_match	gencode	-	0	true	-10	true	-21	true	true
	Eif4a3	ENSMUST00000026667.14	11	-	119288362	119300089	12	893	544	full_splice_match	gencode	-	0	true	1	true	145298	false	false
	Stx7	ENSMUST00000220041.1	10	+	24149326	24190222	10	891	544	full_splice_match	gencode	-	0	true	-35	true	-1290	false	false
	Trappc4	ENSMUST00000213747.1	9	-	44403697	44407106	4	922	543	full_splice_match	gencode	-	0	true	-5	true	-83	false	false
	March5	ENSMUST00000024078.13	19	+	37207542	37222139	6	833	543	full_splice_match	gencode	-	0	true	-14	true	-337	false	false
	Trim28	ENSMUST00000005705.7	7	+	13024151	13031035	17	957	543	full_splice_match	gencode	-	0	true	-31	true	-23	true	true
	Ptn	ENSMUST00000101534.4	6	-	36714928	36810220	5	2446	541	full_splice_match	gencode	-	0	true	33	true	-30	true	true
	Limd2	ENSMUST00000045923.9	11	-	106156255	106160142	5	858	541	full_splice_match	gencode	-	0	true	-26	true	-7092	false	false
	Cxx1b	ENSMUST00000088778.4	X	-	53669176	53670408	1	851	541	full_splice_match	gencode	-	0	true	-48	true	-18	true	true
	Arl1	ENSMUST00000116234.8	10	+	88731067	88744094	6	890	540	full_splice_match	gencode	-	0	true	-11	true	-27	true	true
	Serp2	ENSMUST00000064517.8	14	-	76532813	76556672	3	1092	540	full_splice_match	gencode	-	0	true	19	true	-23	true	true
	Sys1	ENSMUST00000072452.10	2	+	164460970	164465508	4	831	539	full_splice_match	gencode	-	0	true	-25	true	8938	false	false
	Ppdpf	ENSMUST00000108841.1	2	+	181187335	181188504	5	829	539	full_splice_match	gencode	-	0	true	40	true	-21	true	true
	Mob4	ENSMUST00000162364.7	1	+	55131230	55154899	8	794	537	full_splice_match	gencode	-	0	true	7	true	-17	true	true
	Ndufv1	ENSMUST00000042497.13	19	-	4007496	4012806	10	871	537	full_splice_match	gencode	-	0	true	57	false	-35	true	false
	Utp3	ENSMUST00000090413.5	5	+	88554461	88556090	1	813	537	full_splice_match	gencode	-	0	true	-13	true	-26	true	true
	Drap1	ENSMUST00000025853.15	19	-	5422810	5424979	7	845	536	full_splice_match	gencode	-	0	true	-47	true	-18	true	true
	Lsm2	ENSMUST00000114011.10	17	+	34981879	34985891	5	1054	536	full_splice_match	gencode	-	0	true	19	true	-24	true	true
	Hist1h1c	ENSMUST00000040914.2	13	+	23738807	23740367	1	1193	535	full_splice_match	gencode	-	0	true	-3	true	-25	true	true
	Mrps18a	ENSMUST00000024763.9	17	+	46110985	46128910	6	773	535	full_splice_match	gencode	-	0	true	-3	true	-23	true	true
	Eif4e	ENSMUST00000200020.4	3	+	138526424	138555399	7	847	534	full_splice_match	gencode	-	0	true	-6	true	1762	false	false
	Trmt112	ENSMUST00000116551.9	19	+	6909746	6911028	4	828	534	full_splice_match	gencode	-	0	true	22	true	-20	true	true
	Saraf	ENSMUST00000033933.6	8	+	34154575	34170821	6	849	534	full_splice_match	gencode	-	0	true	-5	true	-20	true	true
	Rps7	ENSMUST00000221871.1	12	-	28631083	28635857	6	874	534	full_splice_match	gencode	-	0	true	-8	true	-20	true	true
	Anp32b	ENSMUST00000102926.4	4	+	46450901	46472657	7	1372	533	full_splice_match	gencode	-	0	true	-9	true	-24	true	true
	Pabpc1	ENSMUST00000001809.14	15	-	36595660	36608973	15	927	533	full_splice_match	gencode	-	0	true	-10	true	-21	true	true
	Tmem256	ENSMUST00000094065.4	11	+	69838523	69839618	4	966	533	full_splice_match	gencode	-	0	true	2	true	-25	true	true
	Gdpd1	ENSMUST00000020804.7	11	-	87033866	87074062	10	845	532	full_splice_match	gencode	-	0	true	-9	true	-28	true	true
	Sf3b4	ENSMUST00000076372.4	3	+	96172331	96177564	6	782	532	full_splice_match	gencode	-	0	true	-4	true	-195	false	false
	Emc10	ENSMUST00000118808.7	7	-	44489936	44496529	7	903	532	full_splice_match	gencode	-	0	true	77	false	-67	false	false
	Sars	ENSMUST00000090553.11	3	-	108424864	108445198	11	804	531	full_splice_match	gencode	-	0	true	-13	true	-1775	false	false
	Ssr4	ENSMUST00000166518.7	X	+	73787027	73790824	6	872	531	full_splice_match	gencode	-	0	true	-25	true	-32	true	true
	Zcrb1	ENSMUST00000076070.8	15	-	93386105	93398334	8	767	531	full_splice_match	gencode	-	0	true	-9	true	-26	true	true
	Mrpl14	ENSMUST00000024734.7	17	+	45686321	45698495	3	844	530	full_splice_match	gencode	-	0	true	14	true	-30	true	true
	Lsm1	ENSMUST00000038421.7	8	+	25785287	25803975	4	849	530	full_splice_match	gencode	-	0	true	2	true	-1469	false	false
	Aimp1	ENSMUST00000029663.10	3	-	132660498	132683884	7	767	530	full_splice_match	gencode	-	0	true	28	true	-36	true	true
	Vps29	ENSMUST00000155671.7	5	+	122354368	122364984	4	843	529	full_splice_match	gencode	-	0	true	-7	true	-28	true	true
	Snrnp70	ENSMUST00000074575.10	7	-	45376452	45395742	10	906	529	full_splice_match	gencode	-	0	true	23	true	-30	true	true
	Neurod2	ENSMUST00000041685.6	11	-	98325414	98329648	2	2128	529	full_splice_match	gencode	-	0	true	-6	true	-34	true	true
	Rab18	ENSMUST00000097680.5	18	+	6765204	6790231	7	795	529	full_splice_match	gencode	-	0	true	22	true	-68	false	false
	Lcmt1	ENSMUST00000033025.6	7	+	123377981	123430358	11	808	529	full_splice_match	gencode	-	0	true	24	true	-35	true	true
	Rps27rt	ENSMUST00000053150.7	9	-	114982365	114982739	1	821	529	full_splice_match	gencode	-	0	true	-3	true	-58	false	false
	Tmem261	ENSMUST00000030103.8	4	-	75277353	75278305	2	863	529	full_splice_match	gencode	-	0	true	-33	true	-21	true	true
	Mageh1	ENSMUST00000051484.4	X	-	153036165	153037575	1	800	529	full_splice_match	gencode	-	0	true	-6	true	-7	true	true
	Mrpl32	ENSMUST00000220621.1	13	-	14608183	14613165	3	782	528	full_splice_match	gencode	-	0	true	109	false	-23	true	false
	Dynlt1f	ENSMUST00000179554.2	17	-	6648937	6655900	5	952	527	full_splice_match	gencode	-	0	true	-83930	false	-21	true	false
	Grpel1	ENSMUST00000031099.3	5	+	36464997	36474080	4	772	526	full_splice_match	gencode	-	0	true	161	false	-37	true	false
	Hnrnpf	ENSMUST00000035493.13	6	+	117906794	117925619	4	997	526	full_splice_match	gencode	-	0	true	15	true	-18	true	true
	Evl	ENSMUST00000077735.12	12	+	108554719	108688516	13	1014	526	full_splice_match	gencode	-	0	true	15	true	-21	true	true
	Mdk	ENSMUST00000069423.12	2	-	91929827	91931780	5	1807	526	full_splice_match	gencode	-	0	true	8	true	-19	true	true
	Ier5	ENSMUST00000055322.5	1	-	155096360	155099636	1	1191	526	full_splice_match	gencode	-	0	true	3	true	-28	true	true
	Tmed2	ENSMUST00000060226.10	5	+	124540694	124550506	4	819	526	full_splice_match	gencode	-	0	true	49	true	-26	true	true
	Dctn2	Novel.364833	10	+	127266226	127281964	14	1001	526	novel_not_in_catalog	at_least_one_novel_splicesite	127267491-127274714	0	false	30	true	-179	false	false
	Adrm1	ENSMUST00000061437.4	2	+	180171484	180176286	10	807	525	full_splice_match	gencode	-	0	true	78	false	-26	true	false
	Polr2k	ENSMUST00000180159.7	15	+	36174009	36177007	4	818	524	full_splice_match	gencode	-	0	true	11	true	-16	true	true
	RP23-264J18.3	ENSMUST00000074053.5	8	+	95825345	95826134	1	784	523	full_splice_match	gencode	-	0	true	8	true	-17	true	true
	Srsf7	ENSMUST00000063417.9	17	-	80200088	80207305	8	916	523	full_splice_match	gencode	-	0	true	-3	true	-19	true	true
	Fam162a	ENSMUST00000004057.8	16	-	36043760	36071515	5	911	522	full_splice_match	gencode	-	0	true	-89	false	-104	false	false
	Psmc3	ENSMUST00000067663.13	2	+	91054008	91059432	12	825	521	full_splice_match	gencode	-	0	true	17	true	-23	true	true
	Bzw1	ENSMUST00000050552.14	1	+	58392897	58407353	12	861	520	full_splice_match	gencode	-	0	true	-34	true	-23	true	true
	Polr2l	ENSMUST00000043870.8	7	-	141471859	141475132	2	877	519	full_splice_match	gencode	-	0	true	-36	true	-830	false	false
	Mcrs1	ENSMUST00000041190.16	15	-	99242816	99251961	15	768	519	full_splice_match	gencode	-	0	true	-7	true	-26	true	true
	Cops4	ENSMUST00000045993.14	5	+	100518308	100547803	10	811	519	full_splice_match	gencode	-	0	true	50	true	-28	true	true
	Rpl10-ps6	ENSMUST00000121321.1	19	-	37295154	37295796	1	780	518	full_splice_match	gencode	-	0	true	-49	true	26389	false	false
	Vta1	ENSMUST00000154132.7	10	-	14654754	14705560	8	766	518	full_splice_match	gencode	-	0	true	45	true	-27	true	true
	Cox19	ENSMUST00000049630.12	5	-	139336188	139345233	3	741	518	full_splice_match	gencode	-	0	true	17	true	-24	true	true
	Gabarapl1	ENSMUST00000032264.8	6	+	129533159	129542346	4	813	517	full_splice_match	gencode	-	0	true	-5	true	-42	true	true
	Sptssa	ENSMUST00000056228.7	12	-	54645391	54656573	2	829	517	full_splice_match	gencode	-	0	true	56	false	-27	true	false
	Romo1	ENSMUST00000088610.10	2	+	156144038	156145797	3	770	516	full_splice_match	gencode	-	0	true	-15	true	-26	true	true
	Ubxn6	ENSMUST00000019722.11	17	-	56067044	56075028	11	750	516	full_splice_match	gencode	-	0	true	-8	true	-20	true	true
	Ak6	ENSMUST00000190729.1	13	+	100651379	100656058	3	775	515	full_splice_match	gencode	-	0	true	-51	false	-23	true	false
	Sssca1	ENSMUST00000025885.4	19	-	5730302	5731721	4	779	515	full_splice_match	gencode	-	0	true	-12	true	2194	false	false
	Zfp428	ENSMUST00000177205.1	7	+	24507129	24515680	3	859	515	full_splice_match	gencode	-	0	true	-7	true	-32	true	true
	Lyrm2	ENSMUST00000062802.4	4	+	32800252	32801383	3	746	515	full_splice_match	gencode	-	0	true	-6	true	-26	true	true
	Gsk3b	ENSMUST00000023507.12	16	+	38089000	38246084	11	816	515	full_splice_match	gencode	-	0	true	41	true	-26	true	true
	Snrnp40	ENSMUST00000105994.3	4	+	130360131	130390026	10	772	514	full_splice_match	gencode	-	0	true	28	true	-74587	false	false
	Scp2	ENSMUST00000106701.1	4	-	108044549	108071419	5	809	514	full_splice_match	gencode	-	0	true	11	true	64	false	false
	Raly	ENSMUST00000109701.9	2	+	154791095	154867245	8	796	514	full_splice_match	gencode	-	0	true	249	false	-21	true	false
	Lsm12	ENSMUST00000021297.5	11	-	102162496	102185296	5	768	514	full_splice_match	gencode	-	0	true	-20	true	-28	true	true
	Mrps15	ENSMUST00000030675.7	4	+	126046924	126055532	8	733	513	full_splice_match	gencode	-	0	true	-21	true	-16	true	true
	Psme1	ENSMUST00000174259.7	14	+	55578359	55581528	11	827	513	full_splice_match	gencode	-	0	true	-3	true	-22	true	true
	Cox20	ENSMUST00000027781.6	1	+	178319129	178322693	4	796	513	full_splice_match	gencode	-	0	true	-2	true	-27	true	true
	Lamtor4	ENSMUST00000062067.7	5	+	138255481	138259395	4	791	513	full_splice_match	gencode	-	0	true	233	false	-31	true	false
	Impdh2	ENSMUST00000081111.13	9	+	108560285	108565584	14	952	511	full_splice_match	gencode	-	0	true	137	false	-33	true	false
	Napa	ENSMUST00000006181.6	7	+	16098457	16117975	11	756	511	full_splice_match	gencode	-	0	true	117	false	-21	true	false
	Emc4	ENSMUST00000028551.3	2	-	112363010	112368027	5	762	510	full_splice_match	gencode	-	0	true	-9	true	-29	true	true
	Ppp2ca	ENSMUST00000020608.2	11	+	52098680	52127778	7	914	509	full_splice_match	gencode	-	0	true	105	false	-25	true	false
	Chchd6	ENSMUST00000032172.13	6	-	89383150	89595652	8	876	509	full_splice_match	gencode	-	0	true	-6	true	-37	true	true
	Serbp1	ENSMUST00000042990.6	6	+	67266623	67297736	8	798	509	full_splice_match	gencode	-	0	true	364	false	-3481	false	false
	Mfap2	ENSMUST00000071977.8	4	+	141010643	141015984	9	993	509	full_splice_match	gencode	-	0	true	30	true	-29	true	true
	Ak6	ENSMUST00000084721.7	13	+	100651342	100656059	3	781	508	full_splice_match	gencode	-	0	true	-14	true	-24	true	true
	Spg21	ENSMUST00000034955.7	9	+	65460946	65488470	9	735	508	full_splice_match	gencode	-	0	true	-20	true	-1031	false	false
	Bub3	ENSMUST00000084502.6	7	+	131560221	131571892	8	956	508	full_splice_match	gencode	-	0	true	142	false	-21	true	false
	RP23-463F22.3	ENSMUST00000225376.1	13	+	60622966	60629395	1	820	508	full_splice_match	gencode	-	0	true	-9157	false	133771	false	false
	Gadd45gip1	ENSMUST00000036734.5	8	+	84831521	84835482	2	828	508	full_splice_match	gencode	-	0	true	736	false	33733	false	false
	Cxx1a	ENSMUST00000088779.4	X	-	53642487	53643682	1	781	508	full_splice_match	gencode	-	0	true	-87	false	-30	true	false
	Aamp	ENSMUST00000006462.13	1	-	74279839	74284738	11	817	507	full_splice_match	gencode	-	0	true	26	true	-19	true	true
	Lmnb1	ENSMUST00000025486.8	18	+	56707812	56753424	11	1013	507	full_splice_match	gencode	-	0	true	-87	false	-23	true	false
	Smarce1	ENSMUST00000103133.3	11	-	99209046	99231017	11	800	507	full_splice_match	gencode	-	0	true	-2	true	-20	true	true
	RP24-251F16.4	ENSMUST00000185384.6	3	-	14606283	14611285	4	778	506	full_splice_match	gencode	-	0	true	10	true	-28	true	true
	Eif4h	ENSMUST00000036125.9	5	-	134619876	134639347	6	790	506	full_splice_match	gencode	-	0	true	-1	true	-23	true	true
	Ccnl2	ENSMUST00000136370.1	4	+	155812777	155815858	4	709	506	full_splice_match	gencode	-	0	true	-283	false	-7049	false	false
	AC155158.1	ENSMUST00000106429.5	3	+	122924202	122926184	2	1066	506	full_splice_match	gencode	-	0	true	151	false	-20	true	false
	Gps1	ENSMUST00000116305.7	11	+	120784304	120789102	14	837	506	full_splice_match	gencode	-	0	true	4	true	-23	true	true
	Nfib	ENSMUST00000135024.1	4	-	82495983	82505779	2	929	505	full_splice_match	gencode	-	0	true	-23	true	205788	false	false
	Fam57b	ENSMUST00000079423.6	7	+	126823302	126830214	5	844	504	full_splice_match	gencode	-	0	true	-15	true	-24	true	true
	Rsl24d1	ENSMUST00000034738.13	9	+	73113447	73123333	6	707	504	full_splice_match	gencode	-	0	true	0	true	-22	true	true
	Gpm6a	ENSMUST00000033915.8	8	+	54954842	55060871	7	1084	504	full_splice_match	gencode	-	0	true	-5	true	-29	true	true
	Rpl21-ps15	ENSMUST00000121545.1	X	-	151215166	151215649	1	770	504	full_splice_match	gencode	-	0	true	119119	false	128047	false	false
	Dnajc8	ENSMUST00000094657.9	4	+	132535549	132553742	9	832	504	full_splice_match	gencode	-	0	true	-7	true	-23	true	true
	Rbm3	ENSMUST00000115616.7	X	-	8142367	8145773	7	843	503	full_splice_match	gencode	-	0	true	42	true	-21	true	true
	Lsm8	ENSMUST00000056398.10	6	+	18848578	18854053	4	848	503	full_splice_match	gencode	-	0	true	6	true	-21	true	true
	Copz1	ENSMUST00000100162.4	15	+	103272909	103299868	9	776	503	full_splice_match	gencode	-	0	true	-16	true	-24	true	true
	Mrpl23-ps1	ENSMUST00000173086.1	2	-	74591329	74591909	1	734	502	full_splice_match	gencode	-	0	true	1	true	22469	false	false
	Cpe	ENSMUST00000048967.8	8	-	64592541	64693054	9	909	501	full_splice_match	gencode	-	0	true	16	true	-125620	false	false
	Ociad1	ENSMUST00000031038.10	5	+	73292791	73314069	9	790	501	full_splice_match	gencode	-	0	true	3	true	-40	true	true
	Cby1	ENSMUST00000023064.8	15	+	79659198	79667660	5	775	501	full_splice_match	gencode	-	0	true	-2	true	-18	true	true
	Mrpl13	ENSMUST00000172387.7	15	-	55534093	55557748	7	748	500	full_splice_match	gencode	-	0	true	394	false	-25	true	false
	Snn	ENSMUST00000089011.5	16	+	11066329	11074985	2	760	500	full_splice_match	gencode	-	0	true	-37	true	-27	true	true
	Rraga	ENSMUST00000091064.7	4	+	86575667	86577285	1	732	499	full_splice_match	gencode	-	0	true	1	true	-23	true	true
	Odc1	ENSMUST00000171737.2	12	+	17544793	17551084	12	929	499	full_splice_match	gencode	-	0	true	67	false	-24	true	false
	Mrpl15	ENSMUST00000156816.6	1	-	4773210	4785739	5	762	498	full_splice_match	gencode	-	0	true	-5	true	-22	true	true
	Kras	ENSMUST00000032399.11	6	-	145216698	145250239	5	775	498	full_splice_match	gencode	-	0	true	-20	true	-27	true	true
	RP23-350M23.6	ENSMUST00000213318.1	9	+	7751724	7752204	1	770	497	full_splice_match	gencode	-	0	true	12334	false	42106	false	false
	Tmsb10	ENSMUST00000114049.1	6	-	72957352	72958302	2	766	496	full_splice_match	gencode	-	0	true	58	false	-19	true	false
	Lsm6	ENSMUST00000130325.7	8	-	78804864	78821140	5	803	496	full_splice_match	gencode	-	0	true	-3	true	-29	true	true
	Eif2s1	ENSMUST00000071230.7	12	+	78861818	78887010	8	768	496	full_splice_match	gencode	-	0	true	-125	false	-1710	false	false
	Sod2	ENSMUST00000007012.4	17	+	13007838	13018119	5	760	496	full_splice_match	gencode	-	0	true	86	false	-23	true	false
	Ppp1cc	ENSMUST00000102528.10	5	+	122158277	122175273	7	799	495	full_splice_match	gencode	-	0	true	-12	true	-23	true	true
	Rac3	ENSMUST00000018156.11	11	+	120721469	120723969	6	1173	495	full_splice_match	gencode	-	0	true	-17	true	-18	true	true
	Apoa1bp	ENSMUST00000029708.7	3	-	88056519	88058495	6	804	495	full_splice_match	gencode	-	0	true	-40	true	-35	true	true
	Ssna1	ENSMUST00000028342.6	2	-	25271038	25272416	3	723	494	full_splice_match	gencode	-	0	true	-5	true	-21	true	true
	Srp19	ENSMUST00000072576.9	18	+	34331144	34336599	5	757	493	full_splice_match	gencode	-	0	true	-12	true	-18	true	true
	Polr2i	ENSMUST00000019882.15	7	+	30231947	30233390	6	778	493	full_splice_match	gencode	-	0	true	-63	false	-22	true	false
	Pabpn1	ENSMUST00000022808.13	14	+	54894147	54898169	7	804	493	full_splice_match	gencode	-	0	true	-14	true	-52	false	false
	Cited2	ENSMUST00000038107.8	10	+	17723217	17725674	2	1041	493	full_splice_match	gencode	-	0	true	3	true	-23	true	true
	Snf8	ENSMUST00000006217.9	11	+	96034884	96047430	8	711	493	full_splice_match	gencode	-	0	true	22	true	-25	true	true
	Commd1	ENSMUST00000159081.7	11	-	22896135	22982382	3	784	493	full_splice_match	gencode	-	0	true	91	false	-3644	false	false
	Rab11a	ENSMUST00000172298.7	9	-	64715298	64737758	5	790	492	full_splice_match	gencode	-	0	true	-5	true	-26	true	true
	Rpl12	ENSMUST00000126610.1	2	+	32961558	32964496	7	761	492	full_splice_match	gencode	-	0	true	107	false	-478	false	false
	Sae1	ENSMUST00000094815.4	7	-	16327049	16387785	9	833	492	full_splice_match	gencode	-	0	true	-3	true	-27	true	true
	Rnaseh2c	ENSMUST00000025864.10	19	+	5601872	5603439	4	924	492	full_splice_match	gencode	-	0	true	-18	true	-522	false	false
	Timm17b	ENSMUST00000033498.9	X	+	7899356	7908351	6	741	491	full_splice_match	gencode	-	0	true	-6	true	-19	true	true
	Skp1a	ENSMUST00000037324.11	11	+	52232008	52246858	6	737	491	full_splice_match	gencode	-	0	true	20	true	-45	true	true
	Pdrg1	ENSMUST00000028972.8	2	-	153008889	153015427	5	763	490	full_splice_match	gencode	-	0	true	29	true	65999	false	false
	RP23-231J3.3	ENSMUST00000072739.5	10	+	78393319	78393628	1	703	490	full_splice_match	gencode	-	0	true	-21	true	33972	false	false
	Idh3g	ENSMUST00000052761.8	X	-	73778962	73786897	13	762	490	full_splice_match	gencode	-	0	true	-2	true	-24	true	true
	Nabp2	ENSMUST00000026439.13	10	-	128401394	128409874	7	767	490	full_splice_match	gencode	-	0	true	12	true	-18	true	true
	RP23-338E5.2	ENSMUST00000152147.7	6	+	35252653	35263496	3	782	490	full_splice_match	gencode	-	0	true	17	true	-26	true	true
	Palm	ENSMUST00000105379.2	10	+	79793571	79820896	8	778	490	full_splice_match	gencode	-	0	true	-18	true	9534	false	false
	Rab3a	ENSMUST00000110093.8	8	+	70754678	70758677	5	824	489	full_splice_match	gencode	-	0	true	1	true	-92	false	false
	Eef1e1	ENSMUST00000001757.8	13	-	38644206	38659058	4	797	489	full_splice_match	gencode	-	0	true	20	true	-26	true	true
	Sap18	ENSMUST00000128764.8	14	+	57798179	57806638	4	718	489	full_splice_match	gencode	-	0	true	3	true	-1687	false	false
	AC163329.3	ENSMUST00000206020.1	5	+	33983436	33985009	3	702	489	full_splice_match	gencode	-	0	true	43	true	-17	true	true
	RP23-349B4.7	ENSMUST00000172501.7	17	-	34950242	34952468	5	712	488	full_splice_match	gencode	-	0	true	-7	true	-18970	false	false
	Tax1bp3	ENSMUST00000040687.11	11	+	73177082	73182152	4	751	488	full_splice_match	gencode	-	0	true	118	false	-125	false	false
	Tomm40	ENSMUST00000093552.11	7	-	19701312	19715438	10	712	487	full_splice_match	gencode	-	0	true	-22	true	5022	false	false
	Rpl31	ENSMUST00000086535.11	1	+	39367841	39371911	5	743	486	full_splice_match	gencode	-	0	true	-25	true	-27	true	true
	Hnrnph3	ENSMUST00000020263.13	10	-	63014663	63023894	10	731	486	full_splice_match	gencode	-	0	true	-13	true	-20	true	true
	Fam32a	ENSMUST00000003123.9	8	+	72219729	72224418	4	716	485	full_splice_match	gencode	-	0	true	-3	true	-24	true	true
	Dgcr6	ENSMUST00000151266.7	16	+	18066402	18071363	5	714	485	full_splice_match	gencode	-	0	true	14	true	-40	true	true
	Tmem160	ENSMUST00000019302.9	7	+	16452778	16455490	3	744	485	full_splice_match	gencode	-	0	true	149	false	-21	true	false
	Ing4	ENSMUST00000032480.13	6	+	125039835	125049264	8	673	485	full_splice_match	gencode	-	0	true	-5	true	-20	true	true
	Dut	ENSMUST00000051605.8	2	+	125247481	125258608	6	1291	484	full_splice_match	gencode	-	0	true	228	false	-897	false	false
	Ewsr1	ENSMUST00000079949.12	11	-	5069688	5099266	17	798	484	full_splice_match	gencode	-	0	true	24	true	-28	true	true
	Mettl23	ENSMUST00000106370.9	11	+	116843277	116849740	5	723	484	full_splice_match	gencode	-	0	true	242	false	-21	true	false
	Ppm1g	ENSMUST00000031032.10	5	-	31202667	31220687	10	720	484	full_splice_match	gencode	-	0	true	60	false	3666	false	false
	Rps27a	ENSMUST00000102844.3	11	-	29545845	29547860	5	760	483	full_splice_match	gencode	-	0	true	-10	true	-21	true	true
	Rwdd1	ENSMUST00000019917.5	10	-	33996554	34019624	7	712	483	full_splice_match	gencode	-	0	true	-2	true	-28	true	true
	Rps19bp1	ENSMUST00000052499.8	15	-	80260614	80264315	4	669	483	full_splice_match	gencode	-	0	true	-7	true	-26	true	true
	Cstb	ENSMUST00000005185.7	10	+	78425668	78427622	3	713	483	full_splice_match	gencode	-	0	true	22	true	-22	true	true
	Nfix	Novel.3172	8	-	84706123	84774462	10	1662	482	novel_in_catalog	combination_of_known_junctions	-	0	true	320	false	1383	false	false
	H2afx	ENSMUST00000052686.3	9	+	44334693	44336077	1	1560	482	full_splice_match	gencode	-	0	true	-8	true	-34	true	true
	RP24-92K17.5	ENSMUST00000231993.1	16	-	34006842	34007457	1	699	482	full_splice_match	gencode	-	0	true	-5987	false	-6320	false	false
	Ddx24	ENSMUST00000220705.1	12	-	103420375	103425830	2	663	482	full_splice_match	gencode	-	0	true	-25	true	-3760	false	false
	Kdelr1	ENSMUST00000002855.13	7	+	45872771	45883732	5	668	481	full_splice_match	gencode	-	0	true	30	true	-17	true	true
	Mrps16	ENSMUST00000061444.4	14	-	20389303	20393634	3	699	481	full_splice_match	gencode	-	0	true	-9	true	-1942	false	false
	Carhsp1	ENSMUST00000008537.9	16	-	8658579	8672155	4	825	480	full_splice_match	gencode	-	0	true	-6	true	-26	true	true
	Pdcd6	ENSMUST00000022060.6	13	-	74303508	74317321	6	688	480	full_splice_match	gencode	-	0	true	21	true	-30	true	true
	Fam89b	ENSMUST00000099955.3	19	-	5728086	5729651	2	724	480	full_splice_match	gencode	-	0	true	-49	true	-22	true	true
	Timm10	ENSMUST00000028470.9	2	+	84826996	84830213	3	679	480	full_splice_match	gencode	-	0	true	16	true	-20238	false	false
	Sgta	ENSMUST00000218208.1	10	-	81044076	81060178	12	687	479	full_splice_match	gencode	-	0	true	-26	true	-20	true	true
	Rpl27	ENSMUST00000107249.7	11	+	101442445	101445529	4	730	478	full_splice_match	gencode	-	0	true	-5	true	-22	true	true
	Plgrkt	ENSMUST00000143467.7	19	-	29348598	29361970	6	683	478	full_splice_match	gencode	-	0	true	76	false	-26	true	false
	Mtx2	ENSMUST00000028511.7	2	+	74825802	74878431	10	718	478	full_splice_match	gencode	-	0	true	0	true	-26	true	true
	Hdgfrp3	ENSMUST00000149288.1	7	-	81897810	81934023	4	692	477	full_splice_match	gencode	-	0	true	151	false	13826	false	false
	Elavl3	Novel.259664	9	-	22016198	22052043	7	770	477	novel_not_in_catalog	at_least_one_novel_splicesite	22018833-22024674	782	true	17	true	1172	false	false
	Rsl1d1	ENSMUST00000119953.1	16	-	11192969	11203331	9	739	477	full_splice_match	gencode	-	0	true	19	true	-30	true	true
	Stip1	ENSMUST00000025918.7	19	-	7020695	7040026	14	770	477	full_splice_match	gencode	-	0	true	32	true	-40	true	true
	Txndc9	ENSMUST00000162031.7	1	-	37985188	37997315	5	714	476	full_splice_match	gencode	-	0	true	35	true	-27	true	true
	Chmp1a	ENSMUST00000000759.8	8	-	123204263	123212760	7	707	476	full_splice_match	gencode	-	0	true	-19	true	-21	true	true
	Sar1b	ENSMUST00000020653.5	11	+	51763686	51791925	7	781	476	full_splice_match	gencode	-	0	true	-4	true	-22	true	true
	Rps15a-ps7	ENSMUST00000117430.1	2	-	152185290	152185682	1	684	476	full_splice_match	gencode	-	0	true	-32	true	110408	false	false
	Ndufs8	Novel.292796	19	-	3908863	3912824	7	722	475	novel_not_in_catalog	at_least_one_novel_splicesite	3911746-3912710	1491	true	45	true	-26	true	true
	Ak6	ENSMUST00000022135.14	13	+	100650978	100666359	5	714	474	full_splice_match	gencode	-	0	true	329	false	-18	true	false
	Polr1c	ENSMUST00000087026.12	17	-	46243919	46248054	9	677	474	full_splice_match	gencode	-	0	true	54	false	-30	true	false
	Atp5j	ENSMUST00000023608.13	16	-	84827870	84835625	5	722	474	full_splice_match	gencode	-	0	true	8	true	-23	true	true
	Denr	ENSMUST00000023869.14	5	+	123907174	123928835	8	693	474	full_splice_match	gencode	-	0	true	12	true	-34	true	true
	Prpf19	ENSMUST00000025642.13	19	+	10895230	10905532	16	702	472	full_splice_match	gencode	-	0	true	-5	true	-25	true	true
	Ier2	ENSMUST00000060427.4	8	-	84661330	84662852	1	1269	472	full_splice_match	gencode	-	0	true	-7	true	-25	true	true
	Gde1	ENSMUST00000038791.14	7	-	118688544	118705778	6	806	472	full_splice_match	gencode	-	0	true	-8	true	-33	true	true
	Nipsnap1	ENSMUST00000038570.8	11	+	4873950	4894200	10	716	472	full_splice_match	gencode	-	0	true	10	true	-15	true	true
	Tmem167	ENSMUST00000161568.7	13	+	90089122	90112257	4	720	471	full_splice_match	gencode	-	0	true	555	false	-22	true	false
	Zbtb12	ENSMUST00000052778.9	17	+	34894558	34896867	2	672	471	full_splice_match	gencode	-	0	true	21	true	-38	true	true
	Ctbp1	Novel.276420	5	-	33247708	33275025	10	713	471	novel_in_catalog	combination_of_known_junctions	-	0	true	15	true	-40	true	true
	Sap30	ENSMUST00000034022.3	8	-	57482706	57487860	4	803	471	full_splice_match	gencode	-	0	true	-11	true	-19	true	true
	Srp54b	ENSMUST00000110708.3	12	+	55155103	55189573	16	745	471	full_splice_match	gencode	-	0	true	-74575	false	-839	false	false
	Rpsa-ps10	ENSMUST00000057740.6	3	-	150072657	150073542	1	746	471	full_splice_match	gencode	-	0	true	628047	false	788214	false	false
	Ccdc28b	ENSMUST00000030586.14	4	-	129619273	129623947	6	663	470	full_splice_match	gencode	-	0	true	22	true	-21	true	true
	Gars	ENSMUST00000003572.9	6	+	55038006	55079500	17	712	470	full_splice_match	gencode	-	0	true	-18	true	-33	true	true
	Serbp1	ENSMUST00000203436.2	6	+	67266982	67284306	8	752	470	full_splice_match	gencode	-	0	true	5	true	648	false	false
	Myl6	ENSMUST00000218127.1	10	-	128490860	128493857	7	881	470	full_splice_match	gencode	-	0	true	-51	false	-30	true	false
	Ict1	ENSMUST00000153983.7	11	+	115403751	115412674	6	707	469	full_splice_match	gencode	-	0	true	-17	true	-1775	false	false
	Ssb	ENSMUST00000090852.10	2	+	69861561	69871786	12	724	469	full_splice_match	gencode	-	0	true	16	true	-296	false	false
	Oxct1	ENSMUST00000110690.8	15	+	4026382	4155344	17	779	469	full_splice_match	gencode	-	0	true	78	false	-24	true	false
	Rhoa	ENSMUST00000007959.13	9	+	108306128	108337934	6	852	469	full_splice_match	gencode	-	0	true	128	false	-19	true	false
	Nans	ENSMUST00000030018.4	4	+	46489247	46503632	6	685	469	full_splice_match	gencode	-	0	true	27	true	-987	false	false
	Pkig	ENSMUST00000064703.12	2	+	163658398	163726154	4	697	468	full_splice_match	gencode	-	0	true	-28	true	-24	true	true
	Hnrnpc	ENSMUST00000227242.1	14	-	52073544	52104005	9	680	467	full_splice_match	gencode	-	0	true	-6	true	141	false	false
	Poldip2	ENSMUST00000001127.10	11	+	78512192	78522736	11	661	467	full_splice_match	gencode	-	0	true	36	true	-19	true	true
	Klf7	ENSMUST00000114086.7	1	-	64029446	64121491	4	817	467	full_splice_match	gencode	-	0	true	28	true	-32	true	true
	Dynlt1a	ENSMUST00000169415.2	17	-	6307993	6317500	5	728	467	full_splice_match	gencode	-	0	true	-17	true	-2571	false	false
	Gstm5	ENSMUST00000004134.10	3	+	107895820	107898686	8	899	466	full_splice_match	gencode	-	0	true	11	true	-20	true	true
	Ogt	ENSMUST00000155792.1	X	+	101640139	101652894	4	710	466	full_splice_match	gencode	-	0	true	-83	false	31433	false	false
	Adprh	ENSMUST00000002923.9	16	-	38444029	38452703	4	741	465	full_splice_match	gencode	-	0	true	-1	true	5336	false	false
	Cenpv	ENSMUST00000018653.7	11	-	62524945	62539261	5	748	465	full_splice_match	gencode	-	0	true	-3	true	-24	true	true
	Srm	ENSMUST00000006611.8	4	+	148591502	148594619	7	808	465	full_splice_match	gencode	-	0	true	-20	true	9779	false	false
	Idh1	ENSMUST00000097709.10	1	-	65158615	65179181	9	750	464	full_splice_match	gencode	-	0	true	60	false	-33	true	false
	Rer1	ENSMUST00000030914.3	4	-	155074109	155086373	7	662	464	full_splice_match	gencode	-	0	true	-6	true	-27	true	true
	Slc25a11	ENSMUST00000014750.14	11	-	70644195	70647058	8	733	464	full_splice_match	gencode	-	0	true	-5	true	-33	true	true
	RP24-458M20.2	ENSMUST00000096251.9	19	+	8888852	8890881	4	751	464	full_splice_match	gencode	-	0	true	28	true	-160	false	false
	Atraid	ENSMUST00000013766.12	5	+	31048634	31054623	7	661	463	full_splice_match	gencode	-	0	true	-7	true	-29	true	true
	RP24-547N4.5	ENSMUST00000219845.1	10	+	128011775	128012132	1	670	463	full_splice_match	gencode	-	0	true	3382	false	17835	false	false
	Gpx1	ENSMUST00000082429.6	9	+	108339053	108340343	2	672	463	full_splice_match	gencode	-	0	true	-5	true	-22	true	true
	RP23-357P12.1	ENSMUST00000121906.1	16	+	42955630	42955949	1	685	463	full_splice_match	gencode	-	0	true	-40	true	-774288	false	false
	Ncbp2	ENSMUST00000023460.6	16	+	31948512	31958472	4	683	462	full_splice_match	gencode	-	0	true	60	false	-19	true	false
	Ppp2r2b	ENSMUST00000117687.7	18	-	42645268	42899294	9	985	462	full_splice_match	gencode	-	0	true	-23	true	-22	true	true
	Exosc4	ENSMUST00000059045.7	15	+	76327396	76330677	3	685	462	full_splice_match	gencode	-	0	true	33	true	-24	true	true
	Stk25	ENSMUST00000027498.13	1	-	93619750	93635722	12	656	462	full_splice_match	gencode	-	0	true	11	true	-2175	false	false
	Npm3	ENSMUST00000070215.7	19	-	45747733	45749591	6	767	461	full_splice_match	gencode	-	0	true	15	true	-32	true	true
	Prdx6	ENSMUST00000071718.11	1	-	161240111	161251219	5	972	461	full_splice_match	gencode	-	0	true	33	true	-918	false	false
	Psme2	ENSMUST00000161807.7	14	-	55587440	55591087	11	684	461	full_splice_match	gencode	-	0	true	17	true	-26	true	true
	Higd1a	ENSMUST00000060251.7	9	-	121848562	121858362	4	820	461	full_splice_match	gencode	-	0	true	350	false	-18	true	false
	Ndufa9	ENSMUST00000205002.2	6	-	126821720	126849125	11	703	461	full_splice_match	gencode	-	0	true	-16	true	-258	false	false
	Cmpk1	ENSMUST00000030491.8	4	-	114959335	114987241	6	666	461	full_splice_match	gencode	-	0	true	-15	true	-30	true	true
	Rpl36a	ENSMUST00000149857.2	X	+	134585700	134588033	4	675	460	full_splice_match	gencode	-	0	true	8	true	3	true	true
	Zfp637	ENSMUST00000164472.7	6	+	117841241	117845955	3	670	460	full_splice_match	gencode	-	0	true	17	true	-21	true	true
	RP23-392I3.13	ENSMUST00000081241.1	11	-	100361715	100362126	1	782	460	full_splice_match	gencode	-	0	true	-31	true	-8926	false	false
	RP23-460F21.1	ENSMUST00000186531.1	8	+	123042465	123044602	1	703	460	full_splice_match	gencode	-	0	true	-51	false	-20	true	false
	Gpi1	ENSMUST00000038027.5	7	-	34201329	34230336	18	749	460	full_splice_match	gencode	-	0	true	12	true	-19	true	true
	Pam16	ENSMUST00000014445.6	16	-	4616463	4624988	5	711	459	full_splice_match	gencode	-	0	true	-3	true	-33	true	true
	Echs1	ENSMUST00000026538.12	7	-	140105709	140116476	8	703	459	full_splice_match	gencode	-	0	true	27	true	-29	true	true
	AC131065.2	ENSMUST00000125127.7	18	+	80206797	80212732	4	616	459	full_splice_match	gencode	-	0	true	-22	true	-43	true	true
	Tpt1-ps3	ENSMUST00000121046.1	6	-	99877815	99878334	1	664	459	full_splice_match	gencode	-	0	true	-99	false	155686	false	false
	Snapc5	ENSMUST00000034965.7	9	+	64179273	64183132	3	622	458	full_splice_match	gencode	-	0	true	-2	true	-18	true	true
	G3bp2	ENSMUST00000113127.6	5	-	92052163	92083719	11	725	458	full_splice_match	gencode	-	0	true	-7	true	-25	true	true
	RP23-366M19.1	ENSMUST00000117851.1	11	-	86630427	86631026	1	657	458	full_splice_match	gencode	-	0	true	-38	true	45707	false	false
	Gsto1	ENSMUST00000026050.7	19	+	47854969	47864790	6	728	457	full_splice_match	gencode	-	0	true	26	true	-34	true	true
	Dhx30	ENSMUST00000196788.1	9	-	110114175	110117374	2	614	457	full_splice_match	gencode	-	0	true	21	true	29830	false	false
	Ruvbl1	ENSMUST00000032165.15	6	+	88465408	88497572	11	712	457	full_splice_match	gencode	-	0	true	9	true	-35	true	true
	Ube2v2	ENSMUST00000115777.9	16	-	15552676	15594524	4	643	454	full_splice_match	gencode	-	0	true	-7	true	-22	true	true
	Rpl36a	ENSMUST00000172023.7	X	+	134585688	134588062	4	689	454	full_splice_match	gencode	-	0	true	20	true	-26	true	true
	Sfpq	ENSMUST00000030623.7	4	+	127021323	127031236	10	794	454	full_splice_match	gencode	-	0	true	-12	true	-26	true	true
	Ift20	ENSMUST00000128788.7	11	+	78536360	78541737	6	657	454	full_splice_match	gencode	-	0	true	-5	true	-37	true	true
	Mcts1	ENSMUST00000000365.2	X	+	38600654	38613426	6	644	454	full_splice_match	gencode	-	0	true	-28	true	-23	true	true
	Psmg4	ENSMUST00000147632.2	13	+	34162963	34178173	3	687	453	full_splice_match	gencode	-	0	true	-10	true	-26	true	true
	Ppid	ENSMUST00000029382.12	3	+	79591364	79603650	10	678	452	full_splice_match	gencode	-	0	true	-8	true	-23	true	true
	Ift27	ENSMUST00000016781.7	15	-	78159462	78174107	7	691	452	full_splice_match	gencode	-	0	true	-2	true	-19	true	true
	Pantr1	ENSMUST00000181593.7	1	-	42648199	42693153	4	850	452	full_splice_match	gencode	-	0	true	-5	true	-21	true	true
	Rps17	ENSMUST00000134425.7	7	-	81342739	81345234	4	695	451	full_splice_match	gencode	-	0	true	-3	true	-10	true	true
	Zfp422	ENSMUST00000079749.5	6	-	116624015	116628999	2	612	451	full_splice_match	gencode	-	0	true	-5	true	-15	true	true
	Cox17	ENSMUST00000050273.8	16	+	38346990	38352763	3	604	451	full_splice_match	gencode	-	0	true	-4	true	-34	true	true
	Rpl17-ps8	ENSMUST00000118924.1	X	+	96484858	96485479	1	641	450	full_splice_match	gencode	-	0	true	-28368	false	88973	false	false
	Tln1	ENSMUST00000123985.1	4	-	43559342	43562691	2	627	450	full_splice_match	gencode	-	0	true	174	false	-7606	false	false
	Nudt19	ENSMUST00000040962.5	7	-	35547184	35556304	3	656	450	full_splice_match	gencode	-	0	true	215	false	-34	true	false
	Rtcb	ENSMUST00000001834.3	10	-	85938636	85957823	12	661	449	full_splice_match	gencode	-	0	true	5	true	-22	true	true
	Emd	ENSMUST00000002029.12	X	+	74254686	74257887	6	641	449	full_splice_match	gencode	-	0	true	-7	true	-159	false	false
	Tspan6	ENSMUST00000087557.11	X	-	133891067	133898429	8	700	449	full_splice_match	gencode	-	0	true	16	true	-25	true	true
	Tmem108	ENSMUST00000186455.2	9	-	103751412	103761790	2	916	449	full_splice_match	gencode	-	0	true	-26	true	244717	false	false
	Ctsb	ENSMUST00000006235.8	14	+	63122461	63145923	10	742	449	full_splice_match	gencode	-	0	true	5	true	-22	true	true
	Hnrnpk	ENSMUST00000225674.1	13	-	58391238	58402141	16	654	448	full_splice_match	gencode	-	0	true	-8	true	-20	true	true
	Dnaja1	ENSMUST00000164233.7	4	+	40722921	40737149	9	638	448	full_splice_match	gencode	-	0	true	-9	true	-3270	false	false
	Snhg1	ENSMUST00000206155.1	19	+	8723474	8726443	10	639	448	full_splice_match	gencode	-	0	true	4	true	-19	true	true
	Lsm6	ENSMUST00000051867.6	8	-	78806450	78821140	4	675	448	full_splice_match	gencode	-	0	true	-3	true	1557	false	false
	Rpl39-ps	ENSMUST00000146505.1	15	+	102635037	102635188	1	646	448	full_splice_match	gencode	-	0	true	-59	false	-111543	false	false
	Akirin2	ENSMUST00000084299.5	4	+	34550936	34566908	5	719	447	full_splice_match	gencode	-	0	true	-5	true	-18	true	true
	Mgst3	ENSMUST00000028005.2	1	-	167371965	167393841	6	861	447	full_splice_match	gencode	-	0	true	6	true	-21	true	true
	Zc2hc1a	ENSMUST00000051064.8	3	+	7503482	7553836	9	690	447	full_splice_match	gencode	-	0	true	-59	false	-18	true	false
	Fus	ENSMUST00000174196.7	7	+	127967490	127974327	6	611	446	full_splice_match	gencode	-	0	true	-8	true	7681	false	false
	Ten1	ENSMUST00000021130.6	11	+	116198854	116215318	4	642	446	full_splice_match	gencode	-	0	true	-1	true	-18	true	true
	Manbal	ENSMUST00000081202.5	2	+	157367593	157396763	3	633	445	full_splice_match	gencode	-	0	true	-7	true	-21	true	true
	Pnkd	ENSMUST00000113805.7	1	+	74284929	74287454	3	617	445	full_splice_match	gencode	-	0	true	110	false	-28	true	false
	Rnf10	ENSMUST00000112096.8	5	-	115241769	115272895	17	621	445	full_splice_match	gencode	-	0	true	-8	true	-25	true	true
	Actl6b	ENSMUST00000139395.7	5	+	137553519	137569582	14	773	445	full_splice_match	gencode	-	0	true	-6	true	-23	true	true
	Btg2	ENSMUST00000020692.6	1	-	134075169	134079120	2	879	445	full_splice_match	gencode	-	0	true	1	true	-182	false	false
	Idh3b	ENSMUST00000028892.10	2	-	130279308	130284547	12	626	444	full_splice_match	gencode	-	0	true	96	false	-24	true	false
	Prmt2	ENSMUST00000020452.11	10	-	76207226	76237837	11	659	444	full_splice_match	gencode	-	0	true	-30	true	-28	true	true
	H1fx	ENSMUST00000056403.6	6	-	87980420	87981637	1	707	444	full_splice_match	gencode	-	0	true	-8	true	-21	true	true
	Pmm1	ENSMUST00000023112.11	15	-	81951107	81960930	8	789	443	full_splice_match	gencode	-	0	true	58	false	-19	true	false
	Rps26	ENSMUST00000219591.1	10	-	128624533	128626424	3	644	443	full_splice_match	gencode	-	0	true	-19	true	-30	true	true
	Mrpl17	ENSMUST00000124482.2	7	-	105803205	105811099	3	740	442	full_splice_match	gencode	-	0	true	4	true	-44	true	true
	Hist1h2ae	ENSMUST00000102969.5	13	-	23570516	23571220	1	1309	442	full_splice_match	gencode	-	0	true	12	true	-13173	false	false
	Wdr83os	ENSMUST00000079764.13	8	+	85080739	85082339	4	642	442	full_splice_match	gencode	-	0	true	110	false	-29	true	false
	Mrps7	ENSMUST00000058109.8	11	+	115603924	115608036	5	597	441	full_splice_match	gencode	-	0	true	-4	true	-455	false	false
	Srsf4	ENSMUST00000053819.5	4	+	131873616	131901706	6	593	441	full_splice_match	gencode	-	0	true	-8	true	-26	true	true
	Mkrn1	ENSMUST00000031985.12	6	-	39397803	39420462	8	634	441	full_splice_match	gencode	-	0	true	-19	true	-29	true	true
	Ola1	ENSMUST00000028517.12	2	-	73092800	73214447	11	644	440	full_splice_match	gencode	-	0	true	33	true	-19	true	true
	Sar1a	ENSMUST00000020285.9	10	+	61680309	61693297	7	603	440	full_splice_match	gencode	-	0	true	-7	true	-18	true	true
	Sarnp	ENSMUST00000105230.3	10	+	128821893	128877617	11	639	440	full_splice_match	gencode	-	0	true	-6	true	-10	true	true
	Snrnp27	ENSMUST00000001186.10	6	-	86675150	86684522	6	601	439	full_splice_match	gencode	-	0	true	-7	true	-34	true	true
	Mrps36	ENSMUST00000109333.7	13	-	100735954	100744659	4	669	439	full_splice_match	gencode	-	0	true	-4	true	-26	true	true
	AC127338.1	ENSMUST00000122119.1	7	-	54412157	54412478	1	642	439	full_splice_match	gencode	-	0	true	-52	false	-1566345	false	false
	Snrpb2	ENSMUST00000008477.12	2	+	143063038	143072853	7	611	439	full_splice_match	gencode	-	0	true	-7	true	-23	true	true
	Eny2	ENSMUST00000226336.1	15	+	44428114	44437809	5	650	438	full_splice_match	gencode	-	0	true	-41	true	427	false	false
	Ngfrap1	ENSMUST00000113112.1	X	+	136270304	136271964	3	636	438	full_splice_match	gencode	-	0	true	-2	true	-8	true	true
	Rplp1	Novel.47652	9	-	61913278	61914619	3	677	438	novel_not_in_catalog	at_least_one_novel_splicesite	61913521-61913891	0	false	45	true	-29	true	false
	Mrpl54	ENSMUST00000046114.4	10	-	81264712	81266934	3	652	438	full_splice_match	gencode	-	0	true	1	true	-34	true	true
	Tpgs2	ENSMUST00000115817.2	18	-	25136036	25169007	7	625	438	full_splice_match	gencode	-	0	true	-41	true	-27	true	true
	Psmd3	ENSMUST00000017365.14	11	+	98682553	98695979	12	610	438	full_splice_match	gencode	-	0	true	5	true	-18	true	true
	H2afy	ENSMUST00000016081.12	13	-	56073618	56135631	9	709	438	full_splice_match	gencode	-	0	true	-24	true	-23	true	true
	Elavl3	ENSMUST00000003501.8	9	-	22015004	22052010	7	631	438	full_splice_match	gencode	-	0	true	-16	true	-22	true	true
	Dbn1	ENSMUST00000109921.8	13	-	55473943	55488061	14	652	438	full_splice_match	gencode	-	0	true	-28	true	198	false	false
	Fam69b	ENSMUST00000074240.3	2	+	26628456	26636497	5	615	438	full_splice_match	gencode	-	0	true	9	true	-21	true	true
	Sec13	ENSMUST00000032440.5	6	-	113728061	113740743	9	654	437	full_splice_match	gencode	-	0	true	35	true	-28	true	true
	Cnbp	ENSMUST00000113619.7	6	-	87843081	87851080	5	623	437	full_splice_match	gencode	-	0	true	-5	true	-26	true	true
	Pigyl	ENSMUST00000123680.1	9	+	22156845	22158358	2	620	437	full_splice_match	gencode	-	0	true	-7	true	-48	true	true
	Capns1	ENSMUST00000126116.2	7	-	30186942	30195048	11	727	437	full_splice_match	gencode	-	0	true	5	true	-78	false	false
	Tmed10	ENSMUST00000040766.8	12	-	85342787	85374847	5	695	437	full_splice_match	gencode	-	0	true	128	false	-25	true	false
	Cltb	ENSMUST00000091609.10	13	-	54592400	54611344	5	618	436	full_splice_match	gencode	-	0	true	18	true	-46	true	true
	Ccl27a	ENSMUST00000108037.8	4	-	41769466	41774142	6	686	436	full_splice_match	gencode	-	0	true	-34	true	-33	true	true
	Actr1a	ENSMUST00000040270.4	19	-	46376813	46395735	11	660	436	full_splice_match	gencode	-	0	true	-21	true	-21	true	true
	Rbm17	ENSMUST00000040314.11	2	-	11585436	11603262	12	615	435	full_splice_match	gencode	-	0	true	-6	true	-23	true	true
	Dlgap4	ENSMUST00000109566.8	2	+	156721044	156763124	7	619	435	full_splice_match	gencode	-	0	true	-7	true	-187	false	false
	Rab10	ENSMUST00000021001.9	12	-	3247427	3309969	6	651	434	full_splice_match	gencode	-	0	true	-6	true	-24	true	true
	Jtb	ENSMUST00000029546.14	3	+	90231596	90235838	5	602	434	full_splice_match	gencode	-	0	true	-8	true	-10	true	true
	Snhg12	ENSMUST00000153474.8	4	+	132308677	132311024	5	622	434	full_splice_match	gencode	-	0	true	-9	true	-20	true	true
	Pdcl3	ENSMUST00000027247.10	1	+	38985607	38997238	6	620	434	full_splice_match	gencode	-	0	true	2159	false	-46980	false	false
	Aco2	ENSMUST00000023116.6	15	+	81872308	81915133	18	665	433	full_splice_match	gencode	-	0	true	162	false	-20	true	false
	Ndufaf3	ENSMUST00000074208.5	9	-	108565536	108567434	5	586	431	full_splice_match	gencode	-	0	true	-15	true	-6799	false	false
	Anapc5	ENSMUST00000200645.4	5	-	122787730	122821294	17	563	431	full_splice_match	gencode	-	0	true	2	true	-17	true	true
	Blmh	ENSMUST00000021197.9	11	+	76945503	76987379	12	623	431	full_splice_match	gencode	-	0	true	157	false	-23	true	false
	Arl6ip5	ENSMUST00000044681.6	6	+	97210688	97233315	3	688	431	full_splice_match	gencode	-	0	true	29	true	-25	true	true
	Dnajc9	ENSMUST00000022345.6	14	-	20384637	20388910	5	835	431	full_splice_match	gencode	-	0	true	-2	true	-242	false	false
	Acaa1a	ENSMUST00000039784.11	9	+	119341293	119350299	12	664	431	full_splice_match	gencode	-	0	true	55	false	-23	true	false
	Ppil1	ENSMUST00000024802.8	17	-	29250802	29264158	4	634	431	full_splice_match	gencode	-	0	true	12	true	-53	false	false
	Isca1	ENSMUST00000057115.6	13	-	59755408	59769810	4	584	431	full_splice_match	gencode	-	0	true	-16	true	-28	true	true
	Nisch	ENSMUST00000165981.7	14	-	31185689	31206700	11	571	430	full_splice_match	gencode	-	0	true	-9	true	2352	false	false
	Ptn	ENSMUST00000201321.1	6	-	36739458	36810179	4	1570	430	full_splice_match	gencode	-	0	true	-8	true	24500	false	false
	Psmd8	ENSMUST00000059642.16	7	-	29174187	29180701	7	631	430	full_splice_match	gencode	-	0	true	-9	true	-87	false	false
	Anapc13	ENSMUST00000190279.6	9	+	102626295	102634425	3	618	430	full_splice_match	gencode	-	0	true	-17	true	-22	true	true
	Hnrnpa0	ENSMUST00000007980.6	13	-	58125878	58128556	1	629	430	full_splice_match	gencode	-	0	true	-11	true	-20	true	true
	Nasp	ENSMUST00000154811.7	4	-	116611466	116627493	5	717	430	full_splice_match	gencode	-	0	true	-10	true	9838	false	false
	Hnrnpk	Novel.7890	13	-	58391143	58402173	16	616	429	novel_in_catalog	combination_of_known_junctions	-	0	true	24	true	-115	false	false
	Psmd8	ENSMUST00000186182.1	7	-	29174187	29180673	7	607	429	full_splice_match	gencode	-	0	true	-16	true	-87	false	false
	Rpl7l1	ENSMUST00000078286.5	17	-	46773906	46782656	7	609	428	full_splice_match	gencode	-	0	true	-21	true	-612	false	false
	l7Rn6	ENSMUST00000153470.8	7	-	89917528	89941204	5	599	428	full_splice_match	gencode	-	0	true	-9	true	-22	true	true
	Commd9	ENSMUST00000028584.7	2	+	101886252	101901646	6	565	428	full_splice_match	gencode	-	0	true	-3	true	-29	true	true
	Tmem14c	ENSMUST00000021790.6	13	+	41016291	41022586	6	646	427	full_splice_match	gencode	-	0	true	-16	true	-26	true	true
	Ppp1cb	ENSMUST00000015100.14	5	+	32458842	32495523	8	593	427	full_splice_match	gencode	-	0	true	174	false	-21	true	false
	Uqcc3	ENSMUST00000096253.5	19	-	8880015	8880933	2	594	427	full_splice_match	gencode	-	0	true	5	true	-20	true	true
	Eif4a2	ENSMUST00000115341.10	16	+	23107791	23113311	11	643	427	full_splice_match	gencode	-	0	true	-37	true	614	false	false
	Uba2	ENSMUST00000102746.10	7	-	34140687	34168575	17	649	426	full_splice_match	gencode	-	0	true	-7	true	-32	true	true
	Mrto4	ENSMUST00000102503.9	4	-	139347434	139352576	8	599	426	full_splice_match	gencode	-	0	true	-10	true	-49	true	true
	Idh2	ENSMUST00000107384.9	7	-	80094845	80115392	11	723	426	full_splice_match	gencode	-	0	true	37	true	-21	true	true
	Scoc	ENSMUST00000212031.1	8	-	83435871	83442505	4	595	426	full_splice_match	gencode	-	0	true	-2	true	1356	false	false
	Acbd6	ENSMUST00000080138.12	1	+	155558119	155572288	4	606	426	full_splice_match	gencode	-	0	true	-7	true	-20	true	true
	Ntmt1	ENSMUST00000041830.9	2	+	30807825	30823033	4	591	425	full_splice_match	gencode	-	0	true	103	false	-37	true	false
	Prpf38a	ENSMUST00000079213.5	4	-	108564869	108579336	10	560	425	full_splice_match	gencode	-	0	true	7	true	-25	true	true
	Pou3f1	ENSMUST00000053491.8	4	+	124656806	124660655	1	1047	425	full_splice_match	gencode	-	0	true	845	false	-18	true	false
	Mat2a	ENSMUST00000059472.9	6	-	72432798	72439558	9	624	425	full_splice_match	gencode	-	0	true	-6	true	-27	true	true
	Dctn2	ENSMUST00000026479.10	10	+	127266386	127281950	14	733	425	full_splice_match	gencode	-	0	true	-62	false	-165	false	false
	Dnajc19	ENSMUST00000108195.9	3	-	34077278	34081321	6	630	424	full_splice_match	gencode	-	0	true	-26	true	-180	false	false
	Cops3	ENSMUST00000019517.9	11	-	59817794	59839838	12	647	424	full_splice_match	gencode	-	0	true	-5	true	-32	true	true
	Glo1	ENSMUST00000024823.12	17	-	30592865	30612659	6	696	424	full_splice_match	gencode	-	0	true	-4	true	-24	true	true
	Gipc1	ENSMUST00000019577.9	8	+	83652676	83664694	7	612	424	full_splice_match	gencode	-	0	true	-6	true	76	false	false
	Acp1	ENSMUST00000062740.14	12	-	30893325	30911571	6	585	423	full_splice_match	gencode	-	0	true	-44	true	-786	false	false
	Rpsa	ENSMUST00000217317.1	9	+	120127843	120131559	6	607	423	full_splice_match	gencode	-	0	true	-64	false	-19	true	false
	Trappc6b	ENSMUST00000021380.9	12	-	59043091	59061461	6	596	422	full_splice_match	gencode	-	0	true	-16	true	-64	false	false
	Etfb	ENSMUST00000004729.4	7	+	43444082	43457800	6	686	422	full_splice_match	gencode	-	0	true	22	true	-39	true	true
	Kctd13	ENSMUST00000032924.5	7	+	126928878	126945631	6	629	422	full_splice_match	gencode	-	0	true	22	true	-21	true	true
	Rps15a-ps5	ENSMUST00000132586.1	5	-	105797320	105797713	1	736	422	full_splice_match	gencode	-	0	true	-2694	false	-655227	false	false
	Bbip1	ENSMUST00000135402.2	19	-	53929676	53944627	4	631	421	full_splice_match	gencode	-	0	true	-5	true	-1355	false	false
	Ptges3	ENSMUST00000052798.13	10	+	128058953	128077272	8	650	421	full_splice_match	gencode	-	0	true	-6	true	-44	true	true
	Yrdc	ENSMUST00000102628.10	4	+	124850678	124855242	5	550	420	full_splice_match	gencode	-	0	true	60	false	-22	true	false
	Hnrnph1	ENSMUST00000069304.13	11	+	50377718	50386527	14	645	420	full_splice_match	gencode	-	0	true	39	true	-22	true	true
	Mpped2	ENSMUST00000111063.7	2	+	106693268	106868356	7	794	420	full_splice_match	gencode	-	0	true	-83	false	-22	true	false
	Atp6v1d	ENSMUST00000021536.8	12	-	78840724	78861638	9	586	420	full_splice_match	gencode	-	0	true	-3	true	-2267	false	false
	Maf1	ENSMUST00000023212.14	15	+	76351305	76354373	8	610	420	full_splice_match	gencode	-	0	true	-2	true	-20	true	true
	Tbcc	ENSMUST00000040434.8	17	+	46890683	46891847	1	567	419	full_splice_match	gencode	-	0	true	-30	true	-25	true	true
	Eny2	ENSMUST00000060652.4	15	+	44428110	44438256	5	628	418	full_splice_match	gencode	-	0	true	-37	true	-20	true	true
	Cct6a	Novel.294018	5	+	129786980	129846619	13	673	418	novel_in_catalog	combination_of_known_splicesites	129794647-129844970	0	false	10	true	-282	false	false
	Wbp2	ENSMUST00000074628.12	11	-	116078572	116086995	8	598	417	full_splice_match	gencode	-	0	true	16	true	-21	true	true
	Ddt	ENSMUST00000001716.7	10	-	75771232	75773414	3	679	417	full_splice_match	gencode	-	0	true	-20	true	-23	true	true
	Apbb1	ENSMUST00000189378.6	7	-	105558502	105581491	14	591	417	full_splice_match	gencode	-	0	true	-78	false	-2	true	false
	Tmbim6	ENSMUST00000023749.14	15	+	99392881	99410049	10	616	416	full_splice_match	gencode	-	0	true	8	true	-24	true	true
	Sox2	ENSMUST00000099151.5	3	+	34650404	34652461	1	1129	416	full_splice_match	gencode	-	0	true	-182	false	-28	true	false
	Prnp	ENSMUST00000091288.12	2	+	131909927	131938429	3	735	415	full_splice_match	gencode	-	0	true	4	true	-21	true	true
	Drg1	ENSMUST00000020741.11	11	-	3249906	3266393	9	565	415	full_splice_match	gencode	-	0	true	-30	true	-39	true	true
	Sdhaf4	ENSMUST00000027338.3	1	-	23995938	24005656	3	605	415	full_splice_match	gencode	-	0	true	10	true	-28	true	true
	Rpl18-ps2	ENSMUST00000118863.1	6	+	128313356	128313923	1	620	415	full_splice_match	gencode	-	0	true	49398	false	61938	false	false
	Immp1l	ENSMUST00000037499.5	2	+	105904637	105965558	7	625	415	full_splice_match	gencode	-	0	true	-8	true	-159	false	false
	Rae1	ENSMUST00000029013.9	2	+	173000116	173015739	12	583	414	full_splice_match	gencode	-	0	true	-2	true	-78	false	false
	Prkar1a	ENSMUST00000049527.6	11	+	109650920	109669656	11	625	414	full_splice_match	gencode	-	0	true	5	true	-29	true	true
	Mrpl27	ENSMUST00000025278.7	11	+	94653766	94660089	4	547	413	full_splice_match	gencode	-	0	true	238	false	-21	true	false
	Lsm7	ENSMUST00000035775.8	10	-	80852824	80855209	4	573	413	full_splice_match	gencode	-	0	true	-11	true	-30	true	true
	Commd2	ENSMUST00000160959.7	3	-	57644348	57651715	5	575	413	full_splice_match	gencode	-	0	true	-12	true	-593	false	false
	Pop4	ENSMUST00000032585.7	7	-	38261995	38271423	7	579	412	full_splice_match	gencode	-	0	true	33	true	-844	false	false
	Tcf4	ENSMUST00000114978.8	18	+	69592987	69683445	13	653	412	full_splice_match	gencode	-	0	true	-3	true	304	false	false
	Gtf3a	ENSMUST00000146511.7	5	+	146948656	146955614	9	554	412	full_splice_match	gencode	-	0	true	-16	true	-27	true	true
	RP23-99B10.2	ENSMUST00000080152.4	8	-	34111001	34111737	1	574	412	full_splice_match	gencode	-	0	true	-1	true	-19	true	true
	Snx17	ENSMUST00000031029.14	5	+	31193226	31198900	15	582	412	full_splice_match	gencode	-	0	true	-4	true	-25	true	true
	RP24-239J20.1	ENSMUST00000090488.3	15	-	5120653	5121135	1	659	412	full_splice_match	gencode	-	0	true	-59	false	23186	false	false
	Ndufaf2	ENSMUST00000163558.2	13	-	108052588	108158623	4	600	411	full_splice_match	gencode	-	0	true	-7	true	-20	true	true
	Rpl35a-ps2	ENSMUST00000117444.1	1	-	181241987	181242320	1	571	411	full_splice_match	gencode	-	0	true	7861	false	66088	false	false
	Rpp25l	ENSMUST00000038434.3	4	-	41712032	41713534	2	565	411	full_splice_match	gencode	-	0	true	7	true	-19	true	true
	Tspyl1	ENSMUST00000061372.6	10	+	34282189	34285275	1	520	411	full_splice_match	gencode	-	0	true	-10	true	-411	false	false
	Arpc2	ENSMUST00000006467.13	1	+	74236516	74267987	10	634	411	full_splice_match	gencode	-	0	true	-37	true	199	false	false
	Siva1	ENSMUST00000021728.11	12	+	112644678	112649145	4	740	410	full_splice_match	gencode	-	0	true	-42	true	-21	true	true
	Tcf4	ENSMUST00000114977.4	18	+	69593425	69684528	13	701	410	full_splice_match	gencode	-	0	true	29	true	-779	false	false
	Vti1b	ENSMUST00000055262.12	12	-	79156016	79172667	6	587	410	full_splice_match	gencode	-	0	true	-5	true	-269	false	false
	Psmd8	ENSMUST00000182328.7	7	-	29174187	29180552	7	569	410	full_splice_match	gencode	-	0	true	20	true	-87	false	false
	Mrpl30	ENSMUST00000193673.5	1	+	37890531	37898364	5	553	409	full_splice_match	gencode	-	0	true	-12	true	-50	true	true
	Rbm42	ENSMUST00000108141.1	7	-	30640998	30650144	9	564	409	full_splice_match	gencode	-	0	true	22	true	-23	true	true
	Arl8a	ENSMUST00000027684.10	1	+	135146823	135156269	7	653	409	full_splice_match	gencode	-	0	true	-41	true	-23	true	true
	Acot7	ENSMUST00000075363.9	4	+	152178133	152271852	9	799	408	full_splice_match	gencode	-	0	true	-7	true	-26	true	true
	Ccdc85b	ENSMUST00000179549.1	19	-	5456788	5457397	1	570	408	full_splice_match	gencode	-	0	true	-97	false	221	false	false
	Lsm5	ENSMUST00000170382.4	6	-	56701062	56704692	5	604	408	full_splice_match	gencode	-	0	true	-20	true	-21	true	true
	RP23-116G17.4	ENSMUST00000088299.5	5	-	24581553	24581862	1	542	407	full_splice_match	gencode	-	0	true	4369	false	-11090	false	false
	Serinc1	ENSMUST00000020027.10	10	-	57515773	57532530	9	675	407	full_splice_match	gencode	-	0	true	13	true	-7	true	true
	AC119897.1	ENSMUST00000061537.11	1	+	157412351	157420236	3	749	407	full_splice_match	gencode	-	0	true	20	true	-21	true	true
	Nfu1	ENSMUST00000117583.7	6	+	87009835	87028459	8	559	406	full_splice_match	gencode	-	0	true	37	true	-33	true	true
	Smim11	ENSMUST00000063641.10	16	+	92301285	92313041	4	588	406	full_splice_match	gencode	-	0	true	-19	true	-20	true	true
	Rab24	ENSMUST00000035242.8	13	-	55319884	55321945	8	535	406	full_splice_match	gencode	-	0	true	-29	true	-19	true	true
	Fam192a	ENSMUST00000034226.7	8	-	94574137	94601997	8	530	406	full_splice_match	gencode	-	0	true	258	false	-830	false	false
	AC163329.3	ENSMUST00000094869.11	5	+	33983432	33985013	4	564	406	full_splice_match	gencode	-	0	true	47	true	-21	true	true
	Hist1h1e	ENSMUST00000062045.3	13	-	23620628	23622558	1	1099	405	full_splice_match	gencode	-	0	true	-5	true	1630	false	false
	Plekhj1	ENSMUST00000036805.6	10	-	80796098	80798626	6	591	405	full_splice_match	gencode	-	0	true	50	true	-22	true	true
	Metap2	ENSMUST00000047910.14	10	-	93858488	93889814	11	569	405	full_splice_match	gencode	-	0	true	-12	true	-28	true	true
	Tmem126a	ENSMUST00000032844.6	7	-	90450699	90457229	5	576	405	full_splice_match	gencode	-	0	true	16	true	-24	true	true
	Cnih1	ENSMUST00000015903.11	14	-	46775566	46788411	5	566	405	full_splice_match	gencode	-	0	true	82	false	-36	true	false
	Dnajc30	ENSMUST00000071263.6	5	+	135064201	135065862	1	531	404	full_splice_match	gencode	-	0	true	19	true	-522	false	false
	Mrpl23	ENSMUST00000038675.6	7	+	142533011	142540747	5	564	403	full_splice_match	gencode	-	0	true	32	true	-24	true	true
	Eef1akmt1	ENSMUST00000022518.6	14	-	57549596	57571612	5	555	403	full_splice_match	gencode	-	0	true	24	true	-20	true	true
	Fam136a	ENSMUST00000071492.8	6	+	86365645	86370058	3	544	403	full_splice_match	gencode	-	0	true	-5	true	-20	true	true
	RP23-378J3.1	ENSMUST00000096020.6	10	+	14523077	14523545	1	543	402	full_splice_match	gencode	-	0	true	-14	true	-372180	false	false
	Carkd	ENSMUST00000177955.7	8	+	11497505	11513287	10	560	402	full_splice_match	gencode	-	0	true	42	true	-51	false	false
	Casp3	ENSMUST00000211115.1	8	+	46617290	46639689	7	575	402	full_splice_match	gencode	-	0	true	93	false	-21	true	false
	Npm1	ENSMUST00000109354.9	11	-	33154926	33163077	10	579	401	full_splice_match	gencode	-	0	true	-10	true	-20	true	true
	Nipsnap3b	ENSMUST00000015391.9	4	+	53011879	53022060	6	599	401	full_splice_match	gencode	-	0	true	15	true	-25	true	true
	RP23-94B13.9	ENSMUST00000038539.7	14	+	54686215	54690741	2	509	400	full_splice_match	gencode	-	0	true	-14	true	-30	true	true
	D030056L22Rik	ENSMUST00000062753.2	19	+	18713192	18718428	2	596	400	full_splice_match	gencode	-	0	true	0	true	-23	true	true
	Naa38	ENSMUST00000144531.1	11	+	69395646	69396680	3	574	400	full_splice_match	gencode	-	0	true	101	false	-21	true	false
	Hnrnpa3	ENSMUST00000111962.7	2	+	75659266	75669407	11	616	400	full_splice_match	gencode	-	0	true	-13	true	-22	true	true
	Pde6d	ENSMUST00000027444.14	1	-	86542993	86582547	5	553	400	full_splice_match	gencode	-	0	true	-18	true	-48	true	true
	Hspd1	ENSMUST00000027123.14	1	-	55077834	55088024	12	715	399	full_splice_match	gencode	-	0	true	-78	false	-21	true	false
	RP23-226M2.5	ENSMUST00000121309.1	2	+	24985983	24986466	1	529	399	full_splice_match	gencode	-	0	true	-2307	false	-14346	false	false
	Hmgn3	ENSMUST00000161796.8	9	-	83109947	83146605	6	750	399	full_splice_match	gencode	-	0	true	-9	true	-23	true	true
	Bloc1s2	ENSMUST00000079033.4	19	-	44139265	44146446	5	557	399	full_splice_match	gencode	-	0	true	-1	true	-3	true	true
	Trappc1	ENSMUST00000102602.7	11	+	69323979	69325793	5	589	399	full_splice_match	gencode	-	0	true	-16	true	-20	true	true
	RP23-405M23.1	ENSMUST00000105169.5	12	+	12023044	12023658	1	559	399	full_splice_match	gencode	-	0	true	-47	true	352676	false	false
	Rpl29	ENSMUST00000059802.6	9	+	106429538	106431567	4	589	398	full_splice_match	gencode	-	0	true	-1	true	-22	true	true
	Mrpl21	ENSMUST00000139844.7	19	+	3283054	3289179	6	546	398	full_splice_match	gencode	-	0	true	-19	true	1998	false	false
	Mpnd	ENSMUST00000149441.7	17	+	56009200	56016790	13	566	398	full_splice_match	gencode	-	0	true	-1	true	-150	false	false
	Anp32e	ENSMUST00000165307.7	3	+	95929245	95947390	7	739	398	full_splice_match	gencode	-	0	true	34	true	-26	true	true
	Sdha	ENSMUST00000022062.7	13	-	74322253	74350280	15	591	398	full_splice_match	gencode	-	0	true	33	true	-21	true	true
	Ogfr	ENSMUST00000029087.3	2	+	180589244	180595836	7	531	398	full_splice_match	gencode	-	0	true	179	false	-26	true	false
	Praf2	ENSMUST00000033489.7	X	+	7728438	7731064	3	554	397	full_splice_match	gencode	-	0	true	-7	true	-24	true	true
	Txndc15	ENSMUST00000021959.10	13	+	55714649	55726227	5	527	397	full_splice_match	gencode	-	0	true	13	true	-18	true	true
	Znhit1	ENSMUST00000156963.7	5	-	136982163	136988021	5	567	397	full_splice_match	gencode	-	0	true	155	false	-53	false	false
	Prpsap1	ENSMUST00000106391.7	11	-	116470844	116490348	10	575	397	full_splice_match	gencode	-	0	true	-17	true	-32	true	true
	Ilkap	ENSMUST00000027534.12	1	-	91375830	91398783	12	538	397	full_splice_match	gencode	-	0	true	18	true	-23	true	true
	Pmpcb	ENSMUST00000030882.11	5	+	21737140	21757152	13	517	396	full_splice_match	gencode	-	0	true	2	true	-22	true	true
	Utp11	ENSMUST00000030738.7	4	-	124678159	124693600	8	515	396	full_splice_match	gencode	-	0	true	-6	true	-102	false	false
	Asf1a	ENSMUST00000020004.7	10	+	53596951	53609225	4	596	396	full_splice_match	gencode	-	0	true	-15	true	-39	true	true
	Zfp771	ENSMUST00000052509.5	7	+	127244273	127254803	3	531	396	full_splice_match	gencode	-	0	true	238	false	-20	true	false
	Tprgl	ENSMUST00000030896.14	4	-	154157484	154160666	4	557	396	full_splice_match	gencode	-	0	true	-30	true	-21	true	true
	Fam216a	ENSMUST00000031419.5	5	-	122364579	122372364	7	558	395	full_splice_match	gencode	-	0	true	-26	true	-26	true	true
	Tmem11	ENSMUST00000062677.11	11	-	60864451	60879272	2	498	394	full_splice_match	gencode	-	0	true	-154	false	-22	true	false
	Gm6563	ENSMUST00000056396.5	19	+	23675843	23676712	1	562	394	full_splice_match	gencode	-	0	true	-4	true	52189	false	false
	Mydgf	ENSMUST00000019723.7	17	-	56175743	56183920	6	562	394	full_splice_match	gencode	-	0	true	-18	true	-847	false	false
	Trappc5	ENSMUST00000044857.3	8	+	3676298	3681255	2	514	394	full_splice_match	gencode	-	0	true	159	false	-353	false	false
	Asna1	ENSMUST00000064314.9	8	-	85017930	85025281	7	530	394	full_splice_match	gencode	-	0	true	-15	true	-24	true	true
	Tbpl1	ENSMUST00000127698.7	10	-	22703878	22731447	7	498	394	full_splice_match	gencode	-	0	true	62	false	-13	true	false
	Mrpl50	ENSMUST00000057829.3	4	-	49512595	49521093	2	502	393	full_splice_match	gencode	-	0	true	4	true	-26	true	true
	Puf60	ENSMUST00000002599.10	15	-	76070189	76080912	11	532	392	full_splice_match	gencode	-	0	true	-9	true	-22	true	true
	Chmp7	ENSMUST00000036381.9	14	-	69716999	69732534	10	504	392	full_splice_match	gencode	-	0	true	-47	true	-20	true	true
	Polr2h	ENSMUST00000021405.7	16	+	20717664	20722267	5	546	392	full_splice_match	gencode	-	0	true	90	false	-20	true	false
	Atg101	ENSMUST00000048393.7	15	+	101284271	101290945	3	524	392	full_splice_match	gencode	-	0	true	9	true	-27	true	true
	RP23-378I13.4	ENSMUST00000118048.1	11	-	94037217	94037628	1	539	391	full_splice_match	gencode	-	0	true	-14832	false	77966	false	false
	Arl2bp	ENSMUST00000034228.15	8	+	94666599	94674425	6	592	391	full_splice_match	gencode	-	0	true	15	true	-29	true	true
	Psmd4	ENSMUST00000071664.11	3	-	95032696	95042552	10	536	391	full_splice_match	gencode	-	0	true	-27	true	-27	true	true
	Ahsa2	ENSMUST00000020529.12	11	-	23488546	23498030	9	537	391	full_splice_match	gencode	-	0	true	-14	true	-20	true	true
	Ywhaq	ENSMUST00000103002.7	12	-	21390328	21417436	5	525	390	full_splice_match	gencode	-	0	true	59	false	-25	true	false
	Caml	ENSMUST00000021963.4	13	+	55623004	55632411	4	508	390	full_splice_match	gencode	-	0	true	-5	true	-25	true	true
	Pin4	ENSMUST00000113627.3	X	+	102119446	102127669	4	506	390	full_splice_match	gencode	-	0	true	11	true	-22	true	true
	Rpl5	Novel.352750	5	+	107900526	107909002	8	546	390	novel_not_in_catalog	at_least_one_novel_splicesite	107904891-107907189	0	false	6	true	-19	true	false
	2310039H08Rik	ENSMUST00000071430.5	17	+	46772634	46773407	1	562	389	full_splice_match	gencode	-	0	true	169	false	-33	true	false
	Vim	ENSMUST00000028062.7	2	+	13573951	13582826	9	3681	389	full_splice_match	gencode	-	0	true	55	false	-18	true	false
	Mzt1	ENSMUST00000042662.9	14	-	99034543	99046120	3	551	389	full_splice_match	gencode	-	0	true	-21	true	-23	true	true
	Ddost	ENSMUST00000030538.4	4	+	138304729	138312628	11	549	389	full_splice_match	gencode	-	0	true	-6	true	-42	true	true
	Cttnbp2	ENSMUST00000139557.1	6	-	18431939	18514799	4	619	389	full_splice_match	gencode	-	0	true	10	true	65210	false	false
	Tra2b	ENSMUST00000161286.7	16	-	22244548	22266005	9	544	389	full_splice_match	gencode	-	0	true	44	true	-27	true	true
	Nsmce4a	ENSMUST00000160289.8	7	-	130532525	130547381	11	651	388	full_splice_match	gencode	-	0	true	-5	true	-27	true	true
	Rpl14-ps1	ENSMUST00000026901.11	7	+	45324964	45325617	1	524	388	full_splice_match	gencode	-	0	true	-24	true	13337	false	false
	Rad23b	ENSMUST00000030134.8	4	+	55350042	55392237	10	558	388	full_splice_match	gencode	-	0	true	1	true	-24	true	true
	Srsf5	ENSMUST00000094693.10	12	+	80945503	80950507	8	530	388	full_splice_match	gencode	-	0	true	-3	true	-27	true	true
	Sdhaf1	ENSMUST00000098586.4	7	-	30321405	30323895	1	503	388	full_splice_match	gencode	-	0	true	846	false	-41	true	false
	Psmd12	ENSMUST00000021063.12	11	+	107479483	107498173	11	537	388	full_splice_match	gencode	-	0	true	-5	true	-50	true	true
	Polr2d	ENSMUST00000025106.3	18	+	31789158	31796642	4	562	387	full_splice_match	gencode	-	0	true	-38	true	35	true	true
	Tra2b	ENSMUST00000160579.1	16	-	22258063	22265918	2	511	387	full_splice_match	gencode	-	0	true	-31	true	12158	false	false
	Tiprl	ENSMUST00000043235.7	1	-	165212285	165236943	7	517	386	full_splice_match	gencode	-	0	true	-13	true	-2659	false	false
	Emc10	ENSMUST00000118515.7	7	-	44490110	44496406	8	581	386	full_splice_match	gencode	-	0	true	-46	true	-36	true	true
	Abhd8	ENSMUST00000008094.9	8	-	71456704	71463655	5	511	385	full_splice_match	gencode	-	0	true	-25	true	-25	true	true
	Socs2	ENSMUST00000020215.15	10	-	95411489	95416857	3	685	384	full_splice_match	gencode	-	0	true	-4	true	-37	true	true
	Mrps21	ENSMUST00000072587.4	3	-	95862653	95870619	2	538	384	full_splice_match	gencode	-	0	true	-892	false	-22	true	false
	Sdhc	ENSMUST00000111336.9	1	-	171127164	171150603	6	542	384	full_splice_match	gencode	-	0	true	-6	true	-21	true	true
	Ehd1	ENSMUST00000025684.3	19	+	6276724	6300096	5	532	384	full_splice_match	gencode	-	0	true	56	false	-28	true	false
	Ufm1	ENSMUST00000146598.7	3	-	53853375	53863830	6	519	383	full_splice_match	gencode	-	0	true	0	true	-22	true	true
	Dtymk	ENSMUST00000112890.2	1	-	93800064	93801906	2	601	382	full_splice_match	gencode	-	0	true	-39	true	-451	false	false
	Fam92a	Novel.331894	4	-	12153548	12172026	8	577	382	novel_in_catalog	combination_of_known_splicesites	12164192-12168223	2	true	2	true	-200	false	false
	Got2	ENSMUST00000034097.7	8	-	95864133	95888547	10	485	382	full_splice_match	gencode	-	0	true	27	true	-22	true	true
	Rbfox2	ENSMUST00000228087.1	15	-	77083799	77153754	13	540	382	full_splice_match	gencode	-	0	true	4	true	1436	false	false
	Ift43	ENSMUST00000222821.1	12	+	86082586	86162459	9	533	381	full_splice_match	gencode	-	0	true	-31	true	-21	true	true
	Dap3	ENSMUST00000090938.10	3	-	88920802	88950414	13	511	381	full_splice_match	gencode	-	0	true	-18	true	-20	true	true
	Rsrp1	ENSMUST00000148900.7	4	+	134923591	134927671	4	522	380	full_splice_match	gencode	-	0	true	-2	true	-25	true	true
	Fam114a2	ENSMUST00000020831.12	11	-	57482992	57518617	14	519	380	full_splice_match	gencode	-	0	true	-38	true	-26	true	true
	Samm50	ENSMUST00000023071.7	15	+	84192240	84217267	15	551	380	full_splice_match	gencode	-	0	true	-17	true	-28900	false	false
	Taf7	ENSMUST00000066272.5	18	-	37640490	37644204	2	481	379	full_splice_match	gencode	-	0	true	-5	true	-1557	false	false
	Mrpl57	ENSMUST00000022538.4	14	+	57826233	57829296	2	549	379	full_splice_match	gencode	-	0	true	-23	true	-159	false	false
	Tpgs1	ENSMUST00000020552.6	10	+	79669368	79676127	2	527	379	full_splice_match	gencode	-	0	true	45	true	-17	true	true
	Yae1d1	ENSMUST00000099735.5	13	-	17981329	17993349	3	495	379	full_splice_match	gencode	-	0	true	-13	true	-23	true	true
	Med21	ENSMUST00000032429.8	6	+	146642546	146650602	4	525	379	full_splice_match	gencode	-	0	true	26	true	-25	true	true
	Lrpap1	ENSMUST00000030986.14	5	-	35091500	35105766	8	614	378	full_splice_match	gencode	-	0	true	46	true	-14	true	true
	Psmc1	ENSMUST00000021595.9	12	+	100110153	100123405	11	493	378	full_splice_match	gencode	-	0	true	-5	true	-68	false	false
	Hmox2	ENSMUST00000004172.14	16	+	4726362	4766742	6	521	378	full_splice_match	gencode	-	0	true	-5	true	-21	true	true
	RP23-161B9.10	ENSMUST00000048792.4	2	-	32379100	32381938	2	604	377	full_splice_match	gencode	-	0	true	18	true	-26	true	true
	Lmo4	ENSMUST00000120539.7	3	-	144188529	144205220	5	676	377	full_splice_match	gencode	-	0	true	12	true	-33	true	true
	Rbm18	ENSMUST00000028251.9	2	-	36116078	36136773	6	487	377	full_splice_match	gencode	-	0	true	-72	false	-21	true	false
	Lamtor3	ENSMUST00000168345.5	3	+	137918525	137928765	7	485	377	full_splice_match	gencode	-	0	true	11	true	-26	true	true
	RP23-374K9.2	ENSMUST00000173192.1	6	+	116173736	116174123	1	771	376	full_splice_match	gencode	-	0	true	49	true	88525	false	false
	RP24-322E6.1	ENSMUST00000180755.1	5	+	95861713	95862715	1	534	376	full_splice_match	gencode	-	0	true	95203	false	98327	false	false
	Glod4	ENSMUST00000017430.11	11	-	76221509	76243725	9	496	376	full_splice_match	gencode	-	0	true	21	true	-254	false	false
	Prkra	ENSMUST00000002808.6	2	-	76629897	76648015	8	494	376	full_splice_match	gencode	-	0	true	24	true	-60	false	false
	Smu1	ENSMUST00000030117.4	4	-	40736541	40757923	12	528	376	full_splice_match	gencode	-	0	true	33	true	-597	false	false
	Sh3bp5	ENSMUST00000091903.4	14	-	31373784	31436065	9	553	376	full_splice_match	gencode	-	0	true	-44	true	-31	true	true
	Gna11	ENSMUST00000043604.5	10	-	81528723	81545190	7	513	376	full_splice_match	gencode	-	0	true	-2	true	-24	true	true
	Pnrc1	ENSMUST00000049357.9	4	-	33245422	33248510	2	504	375	full_splice_match	gencode	-	0	true	-8	true	63784	false	false
	Hspa9	ENSMUST00000025217.8	18	-	34937413	34954357	17	542	375	full_splice_match	gencode	-	0	true	-2	true	-24	true	true
	Tusc3	ENSMUST00000209440.1	8	+	39005844	39165114	10	556	375	full_splice_match	gencode	-	0	true	-17	true	-23	true	true
	Actr3	ENSMUST00000178474.7	1	-	125392905	125435547	12	515	375	full_splice_match	gencode	-	0	true	-10	true	-20	true	true
	Ptpn1	ENSMUST00000029053.7	2	+	167932326	167979385	9	507	375	full_splice_match	gencode	-	0	true	10	true	-20	true	true
	Pcna	ENSMUST00000028817.6	2	-	132249161	132253314	6	902	375	full_splice_match	gencode	-	0	true	78	false	-32	true	false
	Stoml2	ENSMUST00000030169.14	4	-	43027689	43031710	10	535	375	full_splice_match	gencode	-	0	true	276	false	-24	true	false
	Grina	ENSMUST00000023225.7	15	+	76246774	76249904	7	587	375	full_splice_match	gencode	-	0	true	-27	true	-18	true	true
	Fus	ENSMUST00000106251.9	7	+	127967456	127985701	15	582	374	full_splice_match	gencode	-	0	true	26	true	-842	false	false
	Mrpl40	ENSMUST00000023391.15	16	-	18872017	18876862	4	509	374	full_splice_match	gencode	-	0	true	194	false	-20	true	false
	Lsm3	ENSMUST00000040607.5	6	+	91515927	91522625	4	495	374	full_splice_match	gencode	-	0	true	42	true	-27	true	true
	Ran	ENSMUST00000111343.1	5	+	129020271	129024323	6	673	373	full_splice_match	gencode	-	0	true	-78	false	-27	true	false
	Churc1	ENSMUST00000041262.13	12	+	76765537	76783180	4	527	373	full_splice_match	gencode	-	0	true	-10	true	-7	true	true
	Timm10b	ENSMUST00000106783.7	7	+	105640055	105643637	3	504	372	full_splice_match	gencode	-	0	true	408	false	-21	true	false
	Ube2g1	ENSMUST00000021148.12	11	+	72607282	72686481	6	479	372	full_splice_match	gencode	-	0	true	31	true	-24	true	true
	Psap	ENSMUST00000179238.7	10	+	60277627	60302597	15	556	372	full_splice_match	gencode	-	0	true	54	false	-20	true	false
	Ppp2r2a	ENSMUST00000089230.6	14	-	67014055	67072444	10	499	372	full_splice_match	gencode	-	0	true	-17	true	-27	true	true
	Rpl34	ENSMUST00000062601.13	3	-	130726830	130730337	5	509	371	full_splice_match	gencode	-	0	true	-15	true	-25	true	true
	Pop7	ENSMUST00000031728.4	5	-	137501438	137502518	2	485	371	full_splice_match	gencode	-	0	true	82	false	-24	true	false
	Ufc1	ENSMUST00000111302.3	1	-	171288711	171294987	6	508	371	full_splice_match	gencode	-	0	true	-24	true	126	false	false
	Diablo	ENSMUST00000111587.9	5	-	123511704	123524176	6	495	371	full_splice_match	gencode	-	0	true	9	true	-30	true	true
	Serp1	ENSMUST00000029385.8	3	-	58519816	58525892	3	526	371	full_splice_match	gencode	-	0	true	-5	true	-22	true	true
	Cdc123	ENSMUST00000043864.8	2	-	5794293	5845164	13	509	371	full_splice_match	gencode	-	0	true	179	false	-391	false	false
	Timm50	ENSMUST00000081946.4	7	-	28305515	28312072	11	526	371	full_splice_match	gencode	-	0	true	11	true	-51	false	false
	Lage3	ENSMUST00000015433.3	X	-	74352160	74353618	3	533	370	full_splice_match	gencode	-	0	true	-4	true	-35	true	true
	Vps37b	ENSMUST00000040967.8	5	-	124004640	124032270	4	548	369	full_splice_match	gencode	-	0	true	-20	true	-25	true	true
	Rab33a	ENSMUST00000033430.2	X	+	48519284	48530232	2	530	369	full_splice_match	gencode	-	0	true	-39	true	-18	true	true
	Lsm3	ENSMUST00000206947.1	6	+	91516047	91522620	4	474	369	full_splice_match	gencode	-	0	true	-41	true	-22	true	true
	Bola2	ENSMUST00000130498.1	7	+	126695435	126697058	3	492	368	full_splice_match	gencode	-	0	true	-80	false	-382	false	false
	Mgat2	ENSMUST00000060579.9	12	+	69184156	69186770	1	475	368	full_splice_match	gencode	-	0	true	3	true	-27	true	true
	Dbndd1	ENSMUST00000176155.1	8	-	123505686	123515463	4	498	368	full_splice_match	gencode	-	0	true	26	true	-29	true	true
	Irak1bp1	ENSMUST00000113245.8	9	+	82829539	82847687	4	508	367	full_splice_match	gencode	-	0	true	279	false	-22	true	false
	Srsf7	Novel.117066	17	-	80200075	80207348	8	526	355	novel_not_in_catalog	at_least_one_novel_splicesite	80202744-80204131	1407	true	40	true	-32	true	true
	Mrps23	ENSMUST00000024486.13	11	+	88204387	88211507	5	504	367	full_splice_match	gencode	-	0	true	-7	true	-23	true	true
	Sfxn1	ENSMUST00000021930.9	13	+	54071868	54108342	11	542	367	full_splice_match	gencode	-	0	true	-8	true	-22	true	true
	Fam96a	ENSMUST00000034945.5	9	+	66126610	66138955	5	497	367	full_splice_match	gencode	-	0	true	27	true	-22	true	true
	Meaf6	ENSMUST00000106171.8	4	+	125085260	125109452	8	518	367	full_splice_match	gencode	-	0	true	-124	false	596	false	false
	Klf6	ENSMUST00000000080.7	13	+	5861481	5870394	4	579	366	full_splice_match	gencode	-	0	true	13	true	-22	true	true
	Cdkn2d	ENSMUST00000215619.1	9	-	21288409	21291308	2	565	366	full_splice_match	gencode	-	0	true	-21024	false	-79	false	false
	Pycrl	ENSMUST00000053918.8	15	-	75916476	75921560	6	508	366	full_splice_match	gencode	-	0	true	27	true	-19	true	true
	Atp5g2	ENSMUST00000185641.6	15	-	102662863	102671127	5	504	365	full_splice_match	gencode	-	0	true	41	true	-22	true	true
	Rpl22l1	ENSMUST00000043867.10	3	+	28805435	28807415	4	564	365	full_splice_match	gencode	-	0	true	63	false	-19	true	false
	Sdf4	ENSMUST00000050078.12	4	+	155992910	156013610	7	477	365	full_splice_match	gencode	-	0	true	233	false	2967	false	false
	Commd7	ENSMUST00000071852.9	2	-	153616932	153632781	9	507	365	full_splice_match	gencode	-	0	true	-12	true	-19	true	true
	Med29	ENSMUST00000003536.8	7	-	28386145	28392708	4	480	365	full_splice_match	gencode	-	0	true	0	true	9283	false	false
	Fbxo22	ENSMUST00000034859.14	9	+	55208924	55224433	7	497	364	full_splice_match	gencode	-	0	true	16	true	-22	true	true
	Rap2b	ENSMUST00000049064.3	3	+	61361637	61368430	1	480	364	full_splice_match	gencode	-	0	true	2119	false	-22	true	false
	Ndufb2	ENSMUST00000119379.1	6	+	39592582	39599471	4	491	364	full_splice_match	gencode	-	0	true	8	true	3893	false	false
	Bola1	ENSMUST00000016087.3	3	-	96196587	96197586	2	507	363	full_splice_match	gencode	-	0	true	-48	true	-26	true	true
	Dnajc15	ENSMUST00000226459.1	14	-	77820680	77874926	6	550	363	full_splice_match	gencode	-	0	true	-15	true	-27	true	true
	Mrps12	ENSMUST00000171183.1	7	-	28739640	28741770	2	488	363	full_splice_match	gencode	-	0	true	-7	true	-25	true	true
	Actg1	Novel.175594	11	-	120345687	120348506	7	496	363	novel_not_in_catalog	at_least_one_novel_splicesite	120346033-120346178	0	false	-2	true	-25	true	false
	Rcn2	ENSMUST00000114276.2	9	+	56041856	56059077	7	498	363	full_splice_match	gencode	-	0	true	6	true	-23	true	true
	Stard3nl	ENSMUST00000039694.12	13	-	19357675	19395795	9	503	363	full_splice_match	gencode	-	0	true	0	true	-24	true	true
	Tubg1	ENSMUST00000043680.8	11	+	101119937	101126419	11	530	363	full_splice_match	gencode	-	0	true	-20	true	-23	true	true
	Pak1ip1	ENSMUST00000046951.9	13	+	41001022	41013015	10	465	363	full_splice_match	gencode	-	0	true	-20	true	-32	true	true
	Mrpl21	ENSMUST00000025743.6	19	+	3283059	3291201	7	487	362	full_splice_match	gencode	-	0	true	-24	true	-24	true	true
	Igsf8	ENSMUST00000039506.14	1	+	172312366	172319841	7	660	362	full_splice_match	gencode	-	0	true	12	true	-23	true	true
	RP24-241C15.1	ENSMUST00000117664.1	16	-	20176726	20177012	1	477	362	full_splice_match	gencode	-	0	true	-64262	false	-56610	false	false
	Mrpl49	ENSMUST00000007482.6	19	-	6053629	6057751	4	467	361	full_splice_match	gencode	-	0	true	-18	true	-14	true	true
	Bcl7a	ENSMUST00000031391.8	5	+	123344447	123374992	6	482	361	full_splice_match	gencode	-	0	true	-7	true	-935	false	false
	Ythdf2	ENSMUST00000152796.7	4	-	132184911	132212303	5	480	361	full_splice_match	gencode	-	0	true	41	true	-24	true	true
	Bhlhe22	ENSMUST00000026120.7	3	+	18054173	18057517	1	851	360	full_splice_match	gencode	-	0	true	-23	true	-24	true	true
	Armc1	ENSMUST00000029125.9	3	-	19131401	19163065	7	499	360	full_splice_match	gencode	-	0	true	-20	true	-33	true	true
	Thap11	ENSMUST00000040445.8	8	+	105855131	105856950	1	486	360	full_splice_match	gencode	-	0	true	-45	true	-23	true	true
	Rprm	ENSMUST00000100089.2	2	-	54084092	54085552	1	969	360	full_splice_match	gencode	-	0	true	-7	true	-34	true	true
	Mrps6	ENSMUST00000047429.8	16	+	92058269	92112227	3	492	359	full_splice_match	gencode	-	0	true	44	true	-21	true	true
	Atg3	ENSMUST00000023343.3	16	+	45158784	45188538	12	478	359	full_splice_match	gencode	-	0	true	36	true	-21	true	true
	Rpl6	ENSMUST00000031617.12	5	+	121204480	121209241	7	460	359	full_splice_match	gencode	-	0	true	-3	true	-294	false	false
	Mpst	ENSMUST00000229739.1	15	+	78409981	78414006	2	522	358	full_splice_match	gencode	-	0	true	-27	true	-14	true	true
	Rbm42	ENSMUST00000042726.13	7	-	30641000	30650317	10	456	358	full_splice_match	gencode	-	0	true	135	false	-21	true	false
	Pdia3	ENSMUST00000028683.13	2	+	121413774	121438687	13	516	358	full_splice_match	gencode	-	0	true	159	false	-30	true	false
	Sra1	ENSMUST00000173875.7	18	-	36666680	36671196	5	475	358	full_splice_match	gencode	-	0	true	879	false	-18	true	false
	RP24-291E8.2	ENSMUST00000198872.1	3	-	53692421	53692878	1	565	357	full_splice_match	gencode	-	0	true	-38	true	-160976	false	false
	Prpf4b	ENSMUST00000221639.1	13	+	34875503	34884766	2	481	357	full_splice_match	gencode	-	0	true	-15	true	18088	false	false
	Babam1	ENSMUST00000002473.9	8	+	71396860	71404619	9	468	357	full_splice_match	gencode	-	0	true	-7	true	-95	false	false
	Igbp1	ENSMUST00000033570.5	X	+	100494290	100516125	6	477	356	full_splice_match	gencode	-	0	true	44	true	-157	false	false
	Coq7	ENSMUST00000032887.3	7	-	118525061	118533356	6	498	356	full_splice_match	gencode	-	0	true	23	true	-21	true	true
	Snhg5	ENSMUST00000180563.8	9	-	88521051	88522890	5	482	356	full_splice_match	gencode	-	0	true	-5	true	-23	true	true
	Cox4i1	ENSMUST00000181172.1	8	+	120672589	120674113	3	499	356	full_splice_match	gencode	-	0	true	143	false	73	false	false
	Fos	ENSMUST00000021674.6	12	+	85473889	85477273	4	797	355	full_splice_match	gencode	-	0	true	-6	true	-24	true	true
	Chchd3	Novel.116388	6	-	32792205	33060266	9	487	367	novel_in_catalog	combination_of_known_junctions	-	0	true	-1	true	-41	true	true
	RP23-169M24.1	ENSMUST00000180940.1	13	+	26492553	26493180	1	504	355	full_splice_match	gencode	-	0	true	276813	false	571987	false	false
	Rbm4b	ENSMUST00000036744.7	19	+	4756570	4765940	4	438	355	full_splice_match	gencode	-	0	true	-13	true	-21	true	true
	Ccnd2	ENSMUST00000000188.11	6	-	127125161	127151060	5	2680	355	full_splice_match	gencode	-	0	true	5	true	-23	true	true
	Nsmce1	ENSMUST00000033006.13	7	-	125467639	125491596	8	488	354	full_splice_match	gencode	-	0	true	1	true	-38	true	true
	Dohh	ENSMUST00000072751.12	10	+	81384427	81388352	5	478	354	full_splice_match	gencode	-	0	true	-9	true	-23	true	true
	Prelid3b	ENSMUST00000016401.14	2	-	174465066	174473081	6	481	354	full_splice_match	gencode	-	0	true	62	false	-50	true	false
	2007-09-01	Novel.186826	9	+	25252451	25310434	13	506	354	novel_in_catalog	combination_of_known_splicesites	25252699-25265394	0	false	54	false	-1889	false	false
	Polb	ENSMUST00000033938.6	8	-	22628125	22653418	14	426	353	full_splice_match	gencode	-	0	true	13	true	-30	true	true
	Osgep	ENSMUST00000159292.7	14	-	50913593	50924893	11	503	353	full_splice_match	gencode	-	0	true	-3	true	-973	false	false
	Sirt2	ENSMUST00000122915.7	7	+	28766734	28788660	15	452	353	full_splice_match	gencode	-	0	true	13	true	-25	true	true
	Ypel1	ENSMUST00000035682.15	16	+	17069695	17086736	5	434	353	full_splice_match	gencode	-	0	true	432	false	-38	true	false
	Ormdl3	ENSMUST00000052919.7	11	-	98581255	98587368	4	480	353	full_splice_match	gencode	-	0	true	115	false	-28	true	false
	Rbfox2	ENSMUST00000166610.7	15	-	77078990	77153812	13	473	353	full_splice_match	gencode	-	0	true	-5	true	-19	true	true
	Tm2d1	ENSMUST00000102793.10	4	-	98355369	98383306	7	465	352	full_splice_match	gencode	-	0	true	26	true	-23	true	true
	Pbx1	ENSMUST00000176791.1	1	-	168424441	168432169	2	481	352	full_splice_match	gencode	-	0	true	-17	true	266088	false	false
	Dcps	ENSMUST00000034539.11	9	-	35124407	35176061	6	480	352	full_splice_match	gencode	-	0	true	6	true	-27	true	true
	Bod1	ENSMUST00000058060.13	11	-	31665180	31671885	4	470	351	full_splice_match	gencode	-	0	true	4	true	-27	true	true
	Mrps34	ENSMUST00000043907.13	17	+	24895115	24896289	3	474	351	full_splice_match	gencode	-	0	true	2	true	-20	true	true
	Ppp1r1a	ENSMUST00000023133.7	15	-	103530278	103538003	7	722	351	full_splice_match	gencode	-	0	true	-16	true	-26	true	true
	Ywhag	ENSMUST00000055808.5	5	-	135908408	135934599	2	485	351	full_splice_match	gencode	-	0	true	-14	true	-19	true	true
	Bok	ENSMUST00000027499.12	1	+	93685659	93695764	5	523	350	full_splice_match	gencode	-	0	true	24	true	-20	true	true
	Zfp580	ENSMUST00000069324.6	7	+	5051537	5053723	2	452	350	full_splice_match	gencode	-	0	true	-22	true	-19	true	true
	Dusp1	ENSMUST00000025025.6	17	-	26505589	26508519	4	546	350	full_splice_match	gencode	-	0	true	37	true	-25	true	true
	Mff	Novel.129282	1	+	82724874	82752398	7	472	350	novel_in_catalog	combination_of_known_junctions	-	0	true	7	true	-25	true	true
	Commd4	ENSMUST00000065358.8	9	-	57155038	57158331	8	446	350	full_splice_match	gencode	-	0	true	-7	true	-20	true	true
	U2af1	ENSMUST00000166526.7	17	-	31647081	31658754	8	454	349	full_splice_match	gencode	-	0	true	-12	true	34420	false	false
	Tmem35	ENSMUST00000037687.7	X	+	134295224	134305969	2	502	349	full_splice_match	gencode	-	0	true	158	false	-22	true	false
	Epb41l4aos	ENSMUST00000146010.2	18	+	33794891	33795986	3	431	349	full_splice_match	gencode	-	0	true	-9	true	-23	true	true
	Mrps25	ENSMUST00000140438.1	6	-	92169524	92184033	4	489	348	full_splice_match	gencode	-	0	true	-5	true	-4186	false	false
	Rundc3a	ENSMUST00000006750.7	11	+	102393402	102402555	11	472	348	full_splice_match	gencode	-	0	true	17	true	-20	true	true
	Cnih4	ENSMUST00000134115.7	1	+	181150930	181168994	5	487	348	full_splice_match	gencode	-	0	true	-4	true	-27	true	true
	Ptrh2	ENSMUST00000108022.7	11	+	86683984	86692457	2	466	348	full_splice_match	gencode	-	0	true	50	true	-2297	false	false
	Map2k2	ENSMUST00000143517.7	10	+	81105914	81124697	11	445	348	full_splice_match	gencode	-	0	true	4	true	5968	false	false
	Rtfdc1	ENSMUST00000029005.3	2	+	172440555	172469908	9	434	348	full_splice_match	gencode	-	0	true	10	true	-20	true	true
	Hdac3	ENSMUST00000043498.7	18	-	37936971	37954988	15	471	347	full_splice_match	gencode	-	0	true	-14	true	-26	true	true
	Nap1l4	ENSMUST00000072727.6	7	-	143513578	143549092	16	463	347	full_splice_match	gencode	-	0	true	-33	true	-25	true	true
	Uba1	ENSMUST00000001989.8	X	+	20662897	20683179	26	514	347	full_splice_match	gencode	-	0	true	1	true	-22	true	true
	Farsa	ENSMUST00000003906.12	8	+	84856988	84869257	13	429	347	full_splice_match	gencode	-	0	true	-6	true	-42	true	true
	Sugt1	ENSMUST00000054908.9	14	+	79587690	79635196	13	450	347	full_splice_match	gencode	-	0	true	10	true	-22	true	true
	Srsf10	ENSMUST00000129718.1	4	+	135856131	135859231	3	438	347	full_splice_match	gencode	-	0	true	-3	true	6563	false	false
	Rps15a-ps6	ENSMUST00000117476.1	11	-	6172643	6173036	1	448	347	full_splice_match	gencode	-	0	true	-30	true	-86360	false	false
	RP23-221O14.10	ENSMUST00000028205.9	2	-	30972176	30981941	9	440	346	full_splice_match	gencode	-	0	true	-6	true	-678	false	false
	Hspa5	ENSMUST00000028222.12	2	+	34771969	34777547	9	625	346	full_splice_match	gencode	-	0	true	120	false	-1109	false	false
	Mrps26	ENSMUST00000145614.1	2	+	130563741	130568695	4	430	346	full_splice_match	gencode	-	0	true	-9	true	-18	true	true
	Rfc2	ENSMUST00000023867.7	5	+	134582689	134601805	11	548	346	full_splice_match	gencode	-	0	true	31	true	-3496	false	false
	Pole4	ENSMUST00000095786.5	6	-	82646700	82652929	4	504	345	full_splice_match	gencode	-	0	true	48	true	-32	true	true
	Paics	ENSMUST00000031160.15	5	+	76951306	76967505	9	594	344	full_splice_match	gencode	-	0	true	19	true	-22	true	true
	Rab1a	ENSMUST00000163483.1	11	+	20201601	20226856	6	447	344	full_splice_match	gencode	-	0	true	-195	false	-28	true	false
	RP23-197G3.2	ENSMUST00000181584.1	17	-	5816199	5816640	1	463	344	full_splice_match	gencode	-	0	true	-61	false	382982	false	false
	Gnai2	ENSMUST00000055704.11	9	-	107614124	107635367	9	624	344	full_splice_match	gencode	-	0	true	14	true	-16	true	true
	Mrpl48	ENSMUST00000150042.7	7	-	100545750	100583102	8	451	343	full_splice_match	gencode	-	0	true	-22	true	-16	true	true
	Anapc16	ENSMUST00000182898.7	10	-	59987408	60003135	4	439	343	full_splice_match	gencode	-	0	true	-1	true	-33	true	true
	Rpl36-ps3	ENSMUST00000085720.2	12	+	12912021	12912336	1	463	343	full_splice_match	gencode	-	0	true	-2609	false	-536002	false	false
	Ech1	ENSMUST00000066264.12	7	+	28825216	28832247	10	465	342	full_splice_match	gencode	-	0	true	-14	true	-16	true	true
	Nicn1	ENSMUST00000035227.7	9	+	108290428	108296498	6	447	342	full_splice_match	gencode	-	0	true	5	true	-20	true	true
	Timm17a	ENSMUST00000081104.9	1	-	135295212	135313778	6	463	341	full_splice_match	gencode	-	0	true	18	true	-20	true	true
	Mrpl4	ENSMUST00000003386.6	9	+	21002737	21008839	9	433	341	full_splice_match	gencode	-	0	true	8	true	19953	false	false
	Mrpl45	ENSMUST00000019026.9	11	+	97315715	97329920	8	414	341	full_splice_match	gencode	-	0	true	124	false	68602	false	false
	Rbm22	ENSMUST00000025506.6	18	+	60560735	60572810	11	451	341	full_splice_match	gencode	-	0	true	-5	true	-49	true	true
	Triap1	ENSMUST00000031508.4	5	+	115341224	115343569	2	414	341	full_splice_match	gencode	-	0	true	1	true	-40	true	true
	Wbp1	ENSMUST00000032111.10	6	-	83119043	83121559	5	471	340	full_splice_match	gencode	-	0	true	89	false	-22	true	false
	Hax1	ENSMUST00000079724.8	3	-	89995445	89998697	7	461	340	full_splice_match	gencode	-	0	true	-7	true	-31	true	true
	Psmd2	ENSMUST00000007212.8	16	+	20651651	20663414	21	473	340	full_splice_match	gencode	-	0	true	13	true	-20	true	true
	Pantr1	ENSMUST00000188153.6	1	-	42648199	42694825	3	520	340	full_splice_match	gencode	-	0	true	-52	false	-21	true	false
	Ube2a	ENSMUST00000016452.10	X	+	36874294	36884222	6	451	340	full_splice_match	gencode	-	0	true	31	true	-20	true	true
	Med9	ENSMUST00000081980.6	11	+	59948205	59962205	2	459	339	full_splice_match	gencode	-	0	true	4	true	-25	true	true
	Ccdc115	ENSMUST00000042493.9	1	-	34436669	34439672	5	426	339	full_splice_match	gencode	-	0	true	293	false	-28	true	false
	Tsen34	ENSMUST00000108627.3	7	+	3694522	3701004	4	473	339	full_splice_match	gencode	-	0	true	-10	true	-12	true	true
	Rab9	ENSMUST00000112091.8	X	-	166457252	166479867	3	459	339	full_splice_match	gencode	-	0	true	160	false	-22	true	false
	Nkiras2	ENSMUST00000017981.9	11	+	100622875	100627607	4	420	339	full_splice_match	gencode	-	0	true	-5	true	-28	true	true
	Jkamp	ENSMUST00000057257.9	12	+	72085856	72100861	7	446	339	full_splice_match	gencode	-	0	true	-9	true	576	false	false
	Pmvk	ENSMUST00000029564.11	3	+	89459117	89469013	5	490	338	full_splice_match	gencode	-	0	true	50	true	-24	true	true
	Nsmce2	ENSMUST00000079703.10	15	+	59374286	59601684	7	437	338	full_splice_match	gencode	-	0	true	3	true	-21	true	true
	S100a10	ENSMUST00000045756.13	3	+	93555079	93564643	3	1123	338	full_splice_match	gencode	-	0	true	32	true	-24	true	true
	RP23-169H9.7	ENSMUST00000170669.3	3	+	106034663	106035092	1	464	338	full_splice_match	gencode	-	0	true	-2	true	-47688	false	false
	Tmem70	ENSMUST00000065373.5	1	+	16665209	16678275	3	429	337	full_splice_match	gencode	-	0	true	-20	true	-16	true	true
	Syf2	ENSMUST00000030622.2	4	+	134930897	134937548	7	445	337	full_splice_match	gencode	-	0	true	2	true	-28	true	true
	Nedd4	ENSMUST00000034740.14	9	+	72662345	72749852	29	532	337	full_splice_match	gencode	-	0	true	56	false	-31	true	false
	Mrps5	ENSMUST00000028852.12	2	+	127587221	127606829	12	418	337	full_splice_match	gencode	-	0	true	-7	true	-22	true	true
	Leprot	ENSMUST00000030254.14	4	+	101647717	101659364	4	461	337	full_splice_match	gencode	-	0	true	-5	true	-24	true	true
	Anapc11	ENSMUST00000093140.4	11	+	120598531	120605776	3	494	337	full_splice_match	gencode	-	0	true	4	true	-21	true	true
	Taf10	ENSMUST00000141116.1	7	-	105739392	105744361	5	540	337	full_splice_match	gencode	-	0	true	3	true	-25	true	true
	Ssbp2	ENSMUST00000144659.1	13	+	91461162	91565210	4	611	337	full_splice_match	gencode	-	0	true	-17	true	136008	false	false
	Commd8	ENSMUST00000013693.10	5	-	72156574	72168189	5	431	337	full_splice_match	gencode	-	0	true	-10	true	-22	true	true
	Fundc2	ENSMUST00000033541.4	X	+	75382398	75396459	5	476	336	full_splice_match	gencode	-	0	true	9	true	-25	true	true
	Med4	ENSMUST00000022705.6	14	+	73510024	73518545	7	437	336	full_splice_match	gencode	-	0	true	-10	true	-21	true	true
	Spcs1	ENSMUST00000226782.1	14	-	30999825	31001609	4	461	336	full_splice_match	gencode	-	0	true	-11	true	-22	true	true
	Clmp	ENSMUST00000034522.7	9	+	40686011	40785319	7	547	336	full_splice_match	gencode	-	0	true	-9	true	-23	true	true
	Zfp560	ENSMUST00000143992.2	9	-	20352580	20385177	3	423	336	full_splice_match	gencode	-	0	true	31	true	-21	true	true
	Acbd6	ENSMUST00000035560.8	1	+	155558121	155691330	8	417	336	full_splice_match	gencode	-	0	true	-9	true	-3927	false	false
	Bag1	ENSMUST00000108089.7	4	-	40936397	40948281	7	436	336	full_splice_match	gencode	-	0	true	-15	true	-45	true	true
	Chic2	ENSMUST00000075452.6	5	-	74997987	75044774	6	448	335	full_splice_match	gencode	-	0	true	66	false	-22	true	false
	Rps10	ENSMUST00000178774.2	17	-	27630464	27634475	5	445	335	full_splice_match	gencode	-	0	true	-792	false	22	true	false
	Mrpl35	ENSMUST00000065103.3	6	-	71812996	71823810	4	432	335	full_splice_match	gencode	-	0	true	-4	true	-25	true	true
	Atat1	ENSMUST00000056034.12	17	-	35899851	35910045	10	467	335	full_splice_match	gencode	-	0	true	16	true	2214	false	false
	Ash2l	ENSMUST00000068892.14	8	-	25815995	25840787	16	428	335	full_splice_match	gencode	-	0	true	-7	true	-31	true	true
	Ctnnb1	ENSMUST00000007130.14	9	+	120933399	120960507	15	537	335	full_splice_match	gencode	-	0	true	84	false	-20	true	false
	Fabp7	ENSMUST00000020024.11	10	+	57784880	57788450	4	9465	334	full_splice_match	gencode	-	0	true	-21	true	-17	true	true
	Mrpl46	ENSMUST00000032841.6	7	-	78775235	78783089	4	422	334	full_splice_match	gencode	-	0	true	32	true	32	true	true
	Mplkip	ENSMUST00000049744.3	13	+	17695412	17699105	2	437	334	full_splice_match	gencode	-	0	true	-3	true	239310	false	false
	Tsen34	ENSMUST00000155060.7	7	+	3694507	3700602	4	448	334	full_splice_match	gencode	-	0	true	5	true	390	false	false
	Sdf2	ENSMUST00000002133.8	11	+	78245745	78255496	3	408	334	full_splice_match	gencode	-	0	true	-2	true	-19	true	true
	Tfg	ENSMUST00000065515.13	16	-	56690331	56717450	8	441	334	full_splice_match	gencode	-	0	true	-7	true	-21	true	true
	Clic1	ENSMUST00000007257.9	17	+	35049965	35058749	6	756	334	full_splice_match	gencode	-	0	true	160	false	-45	true	false
	Tmem222	ENSMUST00000105907.8	4	-	133266044	133277792	6	409	334	full_splice_match	gencode	-	0	true	-12	true	-19	true	true
	Pole3	ENSMUST00000030091.9	4	-	62522648	62525068	4	483	334	full_splice_match	gencode	-	0	true	-12	true	-27	true	true
	Spcs1	ENSMUST00000228736.1	14	-	30999826	31001363	4	444	333	full_splice_match	gencode	-	0	true	-25	true	-21	true	true
	Rab1a	ENSMUST00000020358.11	11	+	20201431	20226856	6	444	333	full_splice_match	gencode	-	0	true	-25	true	-28	true	true
	Faim	ENSMUST00000112911.8	9	+	98986373	99001749	6	419	333	full_splice_match	gencode	-	0	true	-8	true	245	false	false
	Ly6h	ENSMUST00000023241.11	15	-	75564746	75566657	4	524	333	full_splice_match	gencode	-	0	true	-1	true	-23	true	true
	Leprotl1	ENSMUST00000033910.8	8	-	34135571	34147033	4	420	333	full_splice_match	gencode	-	0	true	20	true	-21	true	true
	Pigp	ENSMUST00000113910.7	16	-	94364446	94370694	5	448	333	full_splice_match	gencode	-	0	true	0	true	-29	true	true
	Hsd17b12	ENSMUST00000028619.4	2	-	94032688	94157964	11	494	333	full_splice_match	gencode	-	0	true	49	true	-36	true	true
	Znrd1	ENSMUST00000172518.7	17	-	36954357	36958533	5	440	333	full_splice_match	gencode	-	0	true	-21	true	-20	true	true
	Bag1	ENSMUST00000191273.6	4	-	40936398	40948294	7	423	333	full_splice_match	gencode	-	0	true	-2	true	-44	true	true
	Gadd45g	ENSMUST00000021903.2	13	+	51846677	51848468	4	1180	332	full_splice_match	gencode	-	0	true	-4	true	-12	true	true
	RP23-43G12.1	ENSMUST00000021676.11	12	-	85815447	85824522	5	443	332	full_splice_match	gencode	-	0	true	17	true	-26	true	true
	Trappc1	ENSMUST00000102601.9	11	+	69324062	69325793	4	435	332	full_splice_match	gencode	-	0	true	-7	true	-20	true	true
	Cks1b	ENSMUST00000029679.3	3	-	89415471	89418383	3	816	331	full_splice_match	gencode	-	0	true	67	false	-27	true	false
	RP24-324P21.9	ENSMUST00000230274.1	15	+	76948521	76950729	4	415	331	full_splice_match	gencode	-	0	true	-31	true	-17	true	true
	Sqle	ENSMUST00000022977.13	15	+	59315080	59331192	11	547	331	full_splice_match	gencode	-	0	true	8	true	-22	true	true
	Sac3d1	ENSMUST00000113533.1	19	-	6116003	6118586	2	437	331	full_splice_match	gencode	-	0	true	32	true	-26	true	true
	Atp5g3	ENSMUST00000111996.7	2	-	73908446	73911325	5	431	330	full_splice_match	gencode	-	0	true	-3	true	-20	true	true
	Pea15a	ENSMUST00000013842.11	1	-	172196727	172206804	4	627	330	full_splice_match	gencode	-	0	true	18	true	-25	true	true
	Gtf2b	ENSMUST00000029938.9	3	+	142765044	142783606	7	421	330	full_splice_match	gencode	-	0	true	172	false	-19	true	false
	Rbm3	ENSMUST00000115615.8	X	-	8142360	8145723	7	458	330	full_splice_match	gencode	-	0	true	-8	true	-28	true	true
	Ddx1	ENSMUST00000071103.9	12	-	13216972	13249213	26	464	330	full_splice_match	gencode	-	0	true	-11	true	-27	true	true
	Ak2	ENSMUST00000102604.10	4	+	128993223	129011529	7	465	329	full_splice_match	gencode	-	0	true	25	true	-23	true	true
	Rrp7a	ENSMUST00000018184.9	15	-	83113432	83122801	7	430	329	full_splice_match	gencode	-	0	true	19	true	-2433	false	false
	Vps4a	ENSMUST00000034388.9	8	+	107031221	107045755	11	430	329	full_splice_match	gencode	-	0	true	-3	true	-21	true	true
	Ergic2	ENSMUST00000136008.7	6	-	148179078	148212374	14	433	329	full_splice_match	gencode	-	0	true	7	true	-986	false	false
	Hmgcs1	ENSMUST00000179869.2	13	+	119690445	119708082	10	588	329	full_splice_match	gencode	-	0	true	-201636	false	-19	true	false
	Mpzl1	ENSMUST00000068705.12	1	-	165592239	165634521	5	428	329	full_splice_match	gencode	-	0	true	-55	false	-24	true	false
	St13	ENSMUST00000172107.7	15	-	81363668	81400043	12	451	329	full_splice_match	gencode	-	0	true	-50	true	-23	true	true
	Rpl27	ENSMUST00000077856.12	11	+	101442297	101445529	5	438	328	full_splice_match	gencode	-	0	true	-8	true	-22	true	true
	Spcs1	ENSMUST00000186131.6	14	-	30999826	31001666	4	427	328	full_splice_match	gencode	-	0	true	46	true	-21	true	true
	Trim35	ENSMUST00000022623.12	14	+	66297030	66311424	6	424	328	full_splice_match	gencode	-	0	true	-1	true	-23	true	true
	Nme2	ENSMUST00000072566.4	11	-	93949816	93955783	4	512	327	full_splice_match	gencode	-	0	true	54	false	-18	true	false
	Zfp830	ENSMUST00000056677.7	11	+	82764344	82765935	1	390	327	full_splice_match	gencode	-	0	true	-12	true	-8	true	true
	Fnta	ENSMUST00000016138.10	8	-	25998721	26015650	9	419	327	full_splice_match	gencode	-	0	true	24	true	-270	false	false
	Rpp21	ENSMUST00000025319.6	17	-	36255666	36258069	5	400	326	full_splice_match	gencode	-	0	true	198	false	-25	true	false
	Tmem158	ENSMUST00000068140.5	9	-	123259052	123260764	1	618	326	full_splice_match	gencode	-	0	true	-9	true	-24	true	true
	Mtch1	ENSMUST00000118366.7	17	-	29332075	29347904	12	477	326	full_splice_match	gencode	-	0	true	-36	true	-26	true	true
	Prkaca	ENSMUST00000005606.7	8	+	83972992	83996443	10	419	326	full_splice_match	gencode	-	0	true	-41	true	-23	true	true
	Tmem208	ENSMUST00000015000.11	8	+	105326353	105329057	6	430	326	full_splice_match	gencode	-	0	true	1	true	-24	true	true
	Fdft1	ENSMUST00000054963.9	14	-	63145152	63177793	8	532	326	full_splice_match	gencode	-	0	true	-96	false	-1268	false	false
	Tmem60	ENSMUST00000115259.2	5	+	20882190	20886870	2	397	325	full_splice_match	gencode	-	0	true	-15	true	-22	true	true
	Thoc3	ENSMUST00000026990.5	13	-	54458836	54468849	6	440	325	full_splice_match	gencode	-	0	true	-13	true	-20	true	true
	Thoc7	ENSMUST00000065865.9	14	-	13949011	13961277	8	428	325	full_splice_match	gencode	-	0	true	-1	true	-21	true	true
	Atg12	ENSMUST00000035648.4	18	-	46732416	46741579	4	410	325	full_splice_match	gencode	-	0	true	-5	true	-32	true	true
	Slc25a17	ENSMUST00000023040.8	15	-	81318910	81360812	9	399	325	full_splice_match	gencode	-	0	true	-4	true	-32	true	true
	Ss18l2	ENSMUST00000035113.10	9	+	121710328	121712921	3	406	325	full_splice_match	gencode	-	0	true	18	true	-20	true	true
	Ei24	ENSMUST00000115086.12	9	-	36779158	36797393	11	419	325	full_splice_match	gencode	-	0	true	-32	true	-22	true	true
	Timm22	ENSMUST00000021203.6	11	+	76407142	76416292	4	409	325	full_splice_match	gencode	-	0	true	23	true	-19	true	true
	Rbbp7	ENSMUST00000033720.11	X	+	162760401	162779092	12	491	324	full_splice_match	gencode	-	0	true	-13	true	-302	false	false
	Zfp622	ENSMUST00000061875.7	15	+	25984365	25998481	6	390	324	full_splice_match	gencode	-	0	true	-6	true	-1080	false	false
	RP23-387F9.3	ENSMUST00000102647.9	2	-	84669220	84670708	4	515	324	full_splice_match	gencode	-	0	true	-18	true	-24	true	true
	Snw1	ENSMUST00000021428.8	12	-	87449909	87472274	14	425	324	full_splice_match	gencode	-	0	true	-58	false	-25	true	false
	Pja1	ENSMUST00000167246.1	X	-	99465767	99470735	2	415	324	full_splice_match	gencode	-	0	true	-13	true	3	true	true
	Bag1	ENSMUST00000215842.1	4	-	40936586	40948202	7	404	324	full_splice_match	gencode	-	0	true	7	true	144	false	false
	U2af2	ENSMUST00000005041.14	7	+	5062142	5079938	12	472	323	full_splice_match	gencode	-	0	true	41	true	-27	true	true
	Nifk	ENSMUST00000027626.12	1	+	118321838	118333822	7	402	323	full_splice_match	gencode	-	0	true	-4	true	-15	true	true
	Erh	ENSMUST00000166931.1	12	-	80634356	80643832	5	418	323	full_splice_match	gencode	-	0	true	-25	true	299	false	false
	Vamp2	ENSMUST00000021273.12	11	+	69088489	69092384	5	432	323	full_splice_match	gencode	-	0	true	-7	true	-22	true	true
	Tex261	ENSMUST00000014892.7	6	-	83768884	83775813	6	445	323	full_splice_match	gencode	-	0	true	-13	true	-21	true	true
	Ift46	ENSMUST00000002099.10	9	+	44772909	44793447	12	406	323	full_splice_match	gencode	-	0	true	0	true	-2575	false	false
	Iscu	ENSMUST00000026937.11	5	+	113772747	113778288	5	423	323	full_splice_match	gencode	-	0	true	39	true	-34	true	true
	Trim27	ENSMUST00000021761.12	13	+	21179930	21194723	8	410	323	full_splice_match	gencode	-	0	true	20	true	-21	true	true
	Ube2r2	ENSMUST00000040008.3	4	+	41135742	41193380	5	412	322	full_splice_match	gencode	-	0	true	-58	false	-21	true	false
	Tm2d3	ENSMUST00000032726.13	7	+	65693407	65701902	5	383	322	full_splice_match	gencode	-	0	true	32	true	-21	true	true
	C1qtnf4	ENSMUST00000111466.2	2	+	90885859	90890525	2	552	322	full_splice_match	gencode	-	0	true	2	true	-42	true	true
	Rpl13a	ENSMUST00000209626.1	7	-	45126002	45128735	8	436	322	full_splice_match	gencode	-	0	true	-12	true	61	false	false
	Nap1l1	ENSMUST00000219143.1	10	+	111473280	111495009	13	431	322	full_splice_match	gencode	-	0	true	-27	true	-21	true	true
	Snrnp25	ENSMUST00000039601.9	11	+	32205414	32208984	5	447	321	full_splice_match	gencode	-	0	true	-3	true	23693	false	false
	Acp1	ENSMUST00000074038.6	12	-	30893655	30911589	6	411	321	full_splice_match	gencode	-	0	true	-26	true	-456	false	false
	Mrpl19	ENSMUST00000032124.8	6	-	81957850	81965958	5	410	321	full_splice_match	gencode	-	0	true	-4	true	-1809	false	false
	Pdlim7	ENSMUST00000069968.12	13	-	55506772	55513438	8	476	320	full_splice_match	gencode	-	0	true	-5	true	-22	true	true
	Cdc16	ENSMUST00000043962.8	8	+	13757675	13781938	18	433	320	full_splice_match	gencode	-	0	true	-12	true	-28	true	true
	Tmsb15b2	ENSMUST00000069803.4	X	-	136955264	136958025	3	484	320	full_splice_match	gencode	-	0	true	-3	true	-24	true	true
	RP24-176F12.14	ENSMUST00000184126.2	9	+	73039717	73042779	2	423	320	full_splice_match	gencode	-	0	true	-4	true	-19	true	true
	Dbnl	ENSMUST00000109845.7	11	+	5788487	5800629	13	415	320	full_splice_match	gencode	-	0	true	-7	true	-15946	false	false
	Stk11	ENSMUST00000003152.13	10	+	80115802	80130682	10	396	320	full_splice_match	gencode	-	0	true	-23	true	-24	true	true
	Hars	ENSMUST00000001416.6	18	-	36766529	36783205	13	409	319	full_splice_match	gencode	-	0	true	14	true	-19	true	true
	Tcf25	ENSMUST00000108840.3	8	+	123373822	123403806	18	422	319	full_splice_match	gencode	-	0	true	28	true	-13	true	true
	Rfc3	ENSMUST00000038131.9	5	-	151642755	151651242	9	463	319	full_splice_match	gencode	-	0	true	5	true	-88	false	false
	Rbbp4	ENSMUST00000102598.3	4	-	129307099	129335370	12	446	318	full_splice_match	gencode	-	0	true	-7	true	-2436	false	false
	Pdhb	ENSMUST00000022268.9	14	-	8165995	8173025	10	441	318	full_splice_match	gencode	-	0	true	22	true	-21	true	true
	Ddx39b	ENSMUST00000173731.7	17	+	35241869	35253680	10	443	318	full_splice_match	gencode	-	0	true	-31	true	13653	false	false
	Jagn1	ENSMUST00000101070.4	6	+	113442568	113448229	2	423	318	full_splice_match	gencode	-	0	true	3	true	-22	true	true
	Coprs	ENSMUST00000033839.8	8	-	13884793	13890268	4	428	317	full_splice_match	gencode	-	0	true	-32	true	-26	true	true
	Fcf1	ENSMUST00000021669.14	12	+	84970896	84983303	8	404	317	full_splice_match	gencode	-	0	true	8	true	-29	true	true
	Srsf3	ENSMUST00000037776.14	17	+	29032672	29042263	7	435	316	full_splice_match	gencode	-	0	true	-8	true	-39	true	true
	Zbtb18	ENSMUST00000094276.4	1	+	177444294	177450764	2	473	316	full_splice_match	gencode	-	0	true	339	false	-21	true	false
	RP23-37J21.3	ENSMUST00000106223.3	11	+	120098927	120100705	3	411	316	full_splice_match	gencode	-	0	true	-17	true	-22	true	true
	Exosc7	ENSMUST00000026891.4	9	+	123113214	123136129	8	430	316	full_splice_match	gencode	-	0	true	13	true	-24	true	true
	Myl12a	ENSMUST00000148960.7	17	-	70993655	71002554	4	508	315	full_splice_match	gencode	-	0	true	-38	true	-162	false	false
	Akr7a5	ENSMUST00000073787.6	4	+	139310743	139318426	7	422	315	full_splice_match	gencode	-	0	true	-11	true	-44	true	true
	Ssr3	ENSMUST00000029414.11	3	-	65379654	65392623	5	408	315	full_splice_match	gencode	-	0	true	28	true	-25	true	true
	Nudt16l1	ENSMUST00000230931.1	16	+	4938760	4941019	3	375	314	full_splice_match	gencode	-	0	true	339	false	-22	true	false
	Dph3	ENSMUST00000067955.11	14	-	32080568	32085609	3	395	313	full_splice_match	gencode	-	0	true	19	true	-18	true	true
	Mrps11	ENSMUST00000032840.4	7	+	78783118	78792989	6	397	313	full_splice_match	gencode	-	0	true	185	false	-20	true	false
	RP23-136K12.6	ENSMUST00000122170.1	11	-	75599762	75599954	1	401	313	full_splice_match	gencode	-	0	true	-97	false	69461	false	false
	H3f3a	ENSMUST00000159441.7	1	-	180809747	180813603	3	376	313	full_splice_match	gencode	-	0	true	-2	true	6949	false	false
	Mat2a	ENSMUST00000205335.1	6	-	72432798	72439556	8	415	313	full_splice_match	gencode	-	0	true	-8	true	-27	true	true
	Ppp4c	ENSMUST00000032936.7	7	-	126785865	126792496	9	380	313	full_splice_match	gencode	-	0	true	18	true	-20	true	true
	Ybx1	ENSMUST00000145976.1	4	-	119278166	119279450	2	377	313	full_splice_match	gencode	-	0	true	330	false	165	false	false
	RP23-106P7.2	ENSMUST00000140575.7	X	+	153723589	153741264	4	404	313	full_splice_match	gencode	-	0	true	-8	true	12	true	true
	Vps25	ENSMUST00000042477.12	11	+	101253706	101259549	6	398	312	full_splice_match	gencode	-	0	true	14	true	-21	true	true
	Rrs1	ENSMUST00000072079.8	1	+	9545407	9547455	1	413	312	full_splice_match	gencode	-	0	true	-10	true	-23	true	true
	Nsmce3	ENSMUST00000094331.4	7	-	64867051	64872997	1	398	312	full_splice_match	gencode	-	0	true	10	true	-4657	false	false
	Nt5c3	ENSMUST00000031793.7	6	-	56882399	56923932	9	392	312	full_splice_match	gencode	-	0	true	6	true	-31	true	true
	Prdx4	ENSMUST00000026328.10	X	-	155323917	155338467	7	559	312	full_splice_match	gencode	-	0	true	-4	true	-27	true	true
	Egln2	ENSMUST00000080058.10	7	-	27158657	27166802	6	392	312	full_splice_match	gencode	-	0	true	37	true	-25	true	true
	Dapk3	ENSMUST00000178422.8	10	+	81183004	81193197	9	370	311	full_splice_match	gencode	-	0	true	-4	true	-218	false	false
	Wdr18	ENSMUST00000045247.8	10	+	79960151	79970203	10	419	311	full_splice_match	gencode	-	0	true	-6	true	-15	true	true
	Blcap	ENSMUST00000109528.8	2	-	157556361	157566337	2	374	311	full_splice_match	gencode	-	0	true	-13	true	-21	true	true
	Eef1d	ENSMUST00000154584.8	15	-	75894204	75909355	8	625	311	full_splice_match	gencode	-	0	true	25	true	-1304	false	false
	Cnrip1	ENSMUST00000058159.5	11	+	17051817	17079371	3	411	311	full_splice_match	gencode	-	0	true	6	true	-18	true	true
	Rpf2	ENSMUST00000183309.7	10	-	40223426	40247036	10	408	311	full_splice_match	gencode	-	0	true	-9	true	-279	false	false
	Vapb	ENSMUST00000067530.4	2	+	173737510	173784336	6	386	310	full_splice_match	gencode	-	0	true	-18	true	-26	true	true
	Eif4b	ENSMUST00000169681.2	15	+	102073772	102097173	15	373	310	full_splice_match	gencode	-	0	true	119	false	-23	true	false
	Dpm2	ENSMUST00000028151.6	2	+	32570857	32573579	4	396	310	full_splice_match	gencode	-	0	true	4	true	-28	true	true
	Txndc12	ENSMUST00000030296.8	4	+	108834600	108862127	7	403	310	full_splice_match	gencode	-	0	true	10	true	-26	true	true
	Rpl17-ps10	ENSMUST00000119383.1	7	-	72648756	72649311	1	393	310	full_splice_match	gencode	-	0	true	-48	true	-449017	false	false
	Rbmxl1	ENSMUST00000049245.9	8	-	78505268	78508898	2	386	310	full_splice_match	gencode	-	0	true	-11	true	-23	true	true
	Dnal4	ENSMUST00000023055.7	15	-	79761452	79774467	4	375	310	full_splice_match	gencode	-	0	true	-7	true	-22	true	true
	Papola	ENSMUST00000166735.7	12	+	105784756	105809709	9	406	310	full_splice_match	gencode	-	0	true	-61	false	-24	true	false
	H2afv	ENSMUST00000093346.5	11	-	6428137	6444352	4	485	310	full_splice_match	gencode	-	0	true	-18	true	-21	true	true
	RP23-50E10.1	ENSMUST00000196407.1	3	-	127298321	127299673	1	442	310	full_splice_match	gencode	-	0	true	17198	false	-238414	false	false
	Emx1	ENSMUST00000045942.8	6	+	85187437	85204358	3	557	309	full_splice_match	gencode	-	0	true	60	false	85	false	false
	Rpl3-ps1	ENSMUST00000120557.1	X	+	13202570	13203780	1	532	309	full_splice_match	gencode	-	0	true	-28	true	-30472	false	false
	Nt5c	ENSMUST00000021082.6	11	-	115490419	115491862	5	405	309	full_splice_match	gencode	-	0	true	-3	true	-24	true	true
	Cldnd1	ENSMUST00000023426.11	16	+	58727909	58734251	5	422	309	full_splice_match	gencode	-	0	true	88	false	-35	true	false
	Tmem242	ENSMUST00000005053.13	17	-	5410869	5440243	4	393	309	full_splice_match	gencode	-	0	true	-20	true	-18	true	true
	Smim14	ENSMUST00000139122.7	5	-	65446843	65493400	5	387	308	full_splice_match	gencode	-	0	true	409	false	-2983	false	false
	Rab5a	ENSMUST00000017975.5	17	+	53479233	53507671	6	373	308	full_splice_match	gencode	-	0	true	9	true	-12	true	true
	RP23-231E23.4	ENSMUST00000056521.11	16	+	13986603	14101500	6	434	308	full_splice_match	gencode	-	0	true	-7	true	91320	false	false
	Meg3	Novel.23255	12	+	109540989	109571729	8	430	259	novel_in_catalog	combination_of_known_junctions	-	0	true	-10	true	-26	true	true
	Ctnnbl1	ENSMUST00000029178.6	2	+	157737400	157891614	16	393	308	full_splice_match	gencode	-	0	true	25	true	-542	false	false
	Gsk3b	ENSMUST00000114750.1	16	+	38090287	38240779	12	412	308	full_splice_match	gencode	-	0	true	-326	false	-25	true	false
	Prkrip1	ENSMUST00000151786.7	5	-	136178126	136198963	6	372	308	full_splice_match	gencode	-	0	true	-7	true	-21	true	true
	Commd6	ENSMUST00000100339.8	14	-	101633765	101640686	4	407	308	full_splice_match	gencode	-	0	true	-14	true	-23	true	true
	Cbx5	ENSMUST00000118152.7	15	-	103191543	103239816	5	405	308	full_splice_match	gencode	-	0	true	10	true	-27	true	true
	Rnf182	ENSMUST00000059986.2	13	+	43615709	43670945	2	497	307	full_splice_match	gencode	-	0	true	59	false	-25	true	false
	Rpl36a-ps3	ENSMUST00000120093.1	6	+	136488806	136489127	1	395	307	full_splice_match	gencode	-	0	true	-73	false	117919	false	false
	Cnbp	ENSMUST00000032138.14	6	-	87842614	87851106	5	414	307	full_splice_match	gencode	-	0	true	21	true	-493	false	false
	H3f3a	Novel.254893	1	-	180802565	180813600	4	378	307	novel_not_in_catalog	at_least_one_novel_splicesite	180811949-180813474	0	false	-5	true	-20	true	false
	Trmt112-ps2	ENSMUST00000117987.1	4	+	149457328	149457706	1	376	307	full_splice_match	gencode	-	0	true	-10652	false	108711	false	false
	Rtca	ENSMUST00000000348.14	3	-	116488962	116508208	11	391	306	full_splice_match	gencode	-	0	true	89	false	-25	true	false
	Twistnb	ENSMUST00000020877.8	12	+	33429634	33441392	4	362	306	full_splice_match	gencode	-	0	true	-29	true	-41	true	true
	Stmn4	ENSMUST00000120229.7	14	+	66344374	66361648	7	451	305	full_splice_match	gencode	-	0	true	-5	true	-50247	false	false
	Dok5	ENSMUST00000029075.4	2	+	170731806	170879769	8	705	305	full_splice_match	gencode	-	0	true	71	false	-19	true	false
	Chchd4	ENSMUST00000040835.8	6	-	91462171	91473546	3	399	305	full_splice_match	gencode	-	0	true	-6	true	-28	true	true
	Acot13	ENSMUST00000006900.6	13	-	24817947	24831517	3	406	305	full_splice_match	gencode	-	0	true	-1	true	-24	true	true
	Tmco1	ENSMUST00000195015.5	1	+	167308377	167330785	7	369	305	full_splice_match	gencode	-	0	true	272	false	-26	true	false
	AC104325.1	ENSMUST00000143238.1	15	+	82256022	82260753	2	422	305	full_splice_match	gencode	-	0	true	76	false	-33	true	false
	Lrrc59	ENSMUST00000021239.6	11	+	94629766	94645216	7	413	304	full_splice_match	gencode	-	0	true	-25	true	-22	true	true
	Ivns1abp	ENSMUST00000023918.12	1	+	151344476	151364422	15	392	304	full_splice_match	gencode	-	0	true	-4	true	-25	true	true
	Tmem183a	ENSMUST00000049470.10	1	-	134346096	134361979	8	401	304	full_splice_match	gencode	-	0	true	-19	true	-21	true	true
	Rps10-ps1	ENSMUST00000074353.5	3	+	95622277	95622772	1	375	304	full_splice_match	gencode	-	0	true	-41	true	-3549	false	false
	Trnau1ap	ENSMUST00000030730.13	4	-	132311762	132329538	9	389	304	full_splice_match	gencode	-	0	true	-4	true	-22	true	true
	Kctd5	ENSMUST00000017090.5	17	-	24047733	24073485	6	388	303	full_splice_match	gencode	-	0	true	-5	true	-25	true	true
	Borcs8	ENSMUST00000123976.1	8	+	70139706	70145535	4	365	303	full_splice_match	gencode	-	0	true	-19	true	-15	true	true
	Nmral1	ENSMUST00000120056.7	16	-	4710058	4719109	5	468	303	full_splice_match	gencode	-	0	true	-17	true	-1281	false	false
	Cd63	ENSMUST00000026407.8	10	+	128909698	128912815	8	650	303	full_splice_match	gencode	-	0	true	-69	false	-24	true	false
	Med27	ENSMUST00000028139.10	2	+	29346818	29524793	8	394	303	full_splice_match	gencode	-	0	true	-15	true	-24	true	true
	Rab6b	ENSMUST00000035155.7	9	+	103111806	103185276	8	387	302	full_splice_match	gencode	-	0	true	-65	false	-27	true	false
	Gramd1a	ENSMUST00000001280.13	7	-	31130126	31151082	19	376	302	full_splice_match	gencode	-	0	true	12	true	-20	true	true
	Zfp207	ENSMUST00000017567.13	11	+	80383302	80396248	11	413	302	full_splice_match	gencode	-	0	true	-3	true	-22	true	true
	Pqbp1	ENSMUST00000033497.8	X	-	7894518	7899269	7	359	302	full_splice_match	gencode	-	0	true	-2	true	-27	true	true
	Frat2	ENSMUST00000059231.3	19	-	41845971	41848132	1	438	302	full_splice_match	gencode	-	0	true	21	true	-28	true	true
	Ruvbl2	ENSMUST00000107771.11	7	-	45421897	45434623	15	420	302	full_splice_match	gencode	-	0	true	-23	true	-20	true	true
	Zfand6	ENSMUST00000178385.8	7	-	84615053	84679392	7	381	302	full_splice_match	gencode	-	0	true	-9	true	-18	true	true
	RP24-190H19.2	ENSMUST00000081987.4	14	-	98993869	98994318	1	412	302	full_splice_match	gencode	-	0	true	-17	true	-32	true	true
	Golga7	ENSMUST00000051094.8	8	-	23241345	23257074	6	377	301	full_splice_match	gencode	-	0	true	-12	true	-39	true	true
	Max	ENSMUST00000082136.6	12	-	76937273	76962201	4	369	301	full_splice_match	gencode	-	0	true	29	true	139291	false	false
	Klc1	Novel.168687	12	+	111758444	111794908	15	420	301	novel_in_catalog	combination_of_known_splicesites	111789459-111793649	3027	true	404	false	-30	true	false
	Oxa1l	ENSMUST00000000985.6	14	+	54360840	54369673	10	385	301	full_splice_match	gencode	-	0	true	-14	true	-25	true	true
	Scnm1	ENSMUST00000172572.8	3	-	95129535	95134011	7	367	301	full_splice_match	gencode	-	0	true	-6	true	-216	false	false
	Ddrgk1	ENSMUST00000089559.10	2	-	130653959	130664659	9	375	301	full_splice_match	gencode	-	0	true	23	true	-23	true	true
	Yipf4	ENSMUST00000024873.6	17	+	74489492	74500277	6	356	300	full_splice_match	gencode	-	0	true	0	true	-338	false	false
	Prr7	ENSMUST00000046533.8	13	+	55464266	55473154	3	454	300	full_splice_match	gencode	-	0	true	-29	true	-26	true	true
	RP24-123J3.1	ENSMUST00000135238.3	1	+	56971411	56975197	2	882	300	full_splice_match	gencode	-	0	true	40	true	154179	false	false
	Actl6a	ENSMUST00000029214.13	3	+	32708506	32726973	14	422	300	full_splice_match	gencode	-	0	true	164	false	-24	true	false
	Kif1b	ENSMUST00000150230.1	4	-	149264469	149307693	9	397	300	full_splice_match	gencode	-	0	true	-10	true	30715	false	false
	Arf2	ENSMUST00000057921.9	11	+	103966738	103985337	5	376	300	full_splice_match	gencode	-	0	true	-22	true	-24	true	true
	Rps27a-ps2	ENSMUST00000078766.9	9	+	83409659	83410126	1	356	300	full_splice_match	gencode	-	0	true	-40	true	191200	false	false
	Peli1	ENSMUST00000093290.11	11	+	21091290	21150323	7	390	300	full_splice_match	gencode	-	0	true	7	true	-19	true	true
	RP23-65G17.3	ENSMUST00000191816.1	16	+	77561649	77564765	1	515	300	full_splice_match	gencode	-	0	true	-15811	false	126616	false	false
	Uba5	ENSMUST00000035166.11	9	-	104046598	104063134	12	364	299	full_splice_match	gencode	-	0	true	-12	true	-23	true	true
	Zc3hc1	ENSMUST00000080812.13	6	-	30366379	30391023	10	371	299	full_splice_match	gencode	-	0	true	-6	true	-23	true	true
	Ppp2r4	ENSMUST00000042055.9	2	+	30416038	30447805	10	379	299	full_splice_match	gencode	-	0	true	-7	true	-24	true	true
	Tusc2	ENSMUST00000010198.4	9	+	107563254	107566112	3	387	299	full_splice_match	gencode	-	0	true	-8	true	-25	true	true
	Bcl11a	ENSMUST00000109516.7	11	+	24078116	24174123	5	424	299	full_splice_match	gencode	-	0	true	-5	true	-947	false	false
	Ccdc59	ENSMUST00000020049.8	10	+	105841066	105847833	4	363	299	full_splice_match	gencode	-	0	true	-2	true	-22	true	true
	Fibp	ENSMUST00000225141.1	19	+	5460615	5465051	10	372	299	full_splice_match	gencode	-	0	true	-7	true	-21	true	true
	Akirin1	ENSMUST00000102636.3	4	-	123734558	123750345	5	385	298	full_splice_match	gencode	-	0	true	36	true	-20	true	true
	Eid2b	ENSMUST00000094651.3	7	+	28277738	28279489	1	376	298	full_splice_match	gencode	-	0	true	-21	true	-19	true	true
	Ssrp1	ENSMUST00000077798.12	2	+	85037233	85047109	17	400	298	full_splice_match	gencode	-	0	true	-21	true	-23	true	true
	Acyp1	ENSMUST00000008966.12	12	-	85272397	85280435	3	392	298	full_splice_match	gencode	-	0	true	0	true	-29	true	true
	Suds3	ENSMUST00000086471.11	5	-	117091679	117115998	12	381	298	full_splice_match	gencode	-	0	true	-12	true	-23	true	true
	Srp54a	ENSMUST00000220578.1	12	+	55080261	55115367	16	386	298	full_splice_match	gencode	-	0	true	-47	true	-27	true	true
	Vimp	ENSMUST00000101801.6	7	+	66079648	66089405	6	399	297	full_splice_match	gencode	-	0	true	-5	true	-20	true	true
	Hmgb2	ENSMUST00000067925.7	8	+	57511906	57515999	5	1701	297	full_splice_match	gencode	-	0	true	-13	true	-1529	false	false
	Rexo2	ENSMUST00000034524.4	9	-	48468511	48480611	7	511	297	full_splice_match	gencode	-	0	true	-29	true	-32	true	true
	Ift22	ENSMUST00000200157.4	5	+	136908149	136915404	5	400	297	full_splice_match	gencode	-	0	true	-19	true	-21	true	true
	Nip7	ENSMUST00000034392.12	8	+	107056876	107060931	5	378	296	full_splice_match	gencode	-	0	true	-6	true	-24	true	true
	Pink1	ENSMUST00000030536.12	4	-	138313411	138326307	8	364	296	full_splice_match	gencode	-	0	true	2	true	-21	true	true
	Elavl1	ENSMUST00000098950.5	8	-	4285381	4325413	6	393	296	full_splice_match	gencode	-	0	true	85	false	-38	true	false
	Nudt2	ENSMUST00000030154.6	4	+	41465150	41480926	3	384	296	full_splice_match	gencode	-	0	true	-16	true	-32	true	true
	Atp6v1b2	ENSMUST00000006435.7	8	+	69088645	69113711	14	374	296	full_splice_match	gencode	-	0	true	71	false	-14	true	false
	Mettl9	Novel.289187	7	+	121034419	121076842	5	385	308	novel_not_in_catalog	at_least_one_novel_splicesite	121057399-121076133	341	true	-3	true	-27	true	true
	Nap1l4	ENSMUST00000208190.1	7	-	143513582	143549106	15	355	295	full_splice_match	gencode	-	0	true	-19	true	-21	true	true
	Apoo	ENSMUST00000113898.7	X	+	94367116	94416961	9	365	295	full_splice_match	gencode	-	0	true	-4	true	110	false	false
	Sec61g	ENSMUST00000109643.7	11	-	16500529	16508484	4	358	295	full_splice_match	gencode	-	0	true	-23	true	-1132	false	false
	Tmem234	ENSMUST00000102591.9	4	+	129600679	129608528	5	356	295	full_splice_match	gencode	-	0	true	-9	true	-20	true	true
	Atp5h	ENSMUST00000180072.7	11	-	115415747	115418507	5	373	295	full_splice_match	gencode	-	0	true	-1394	false	32	true	false
	Exosc8	ENSMUST00000029316.15	3	-	54728677	54735393	11	449	295	full_splice_match	gencode	-	0	true	315	false	-32	true	false
	Gpm6b	ENSMUST00000112228.7	X	+	166344691	166388988	7	417	294	full_splice_match	gencode	-	0	true	67	false	-17	true	false
	Mrpl52	ENSMUST00000199195.2	14	+	54426929	54429749	4	368	294	full_splice_match	gencode	-	0	true	-27	true	-25	true	true
	Mrpl38	ENSMUST00000106439.1	11	-	116131816	116138868	9	380	294	full_splice_match	gencode	-	0	true	-5	true	-25	true	true
	Nol12	ENSMUST00000138880.8	15	+	78934932	78943638	6	363	294	full_splice_match	gencode	-	0	true	-13	true	-1746	false	false
	Cyb5r3	ENSMUST00000018186.15	15	-	83153493	83172592	9	360	294	full_splice_match	gencode	-	0	true	344	false	-23	true	false
	Tor1a	ENSMUST00000028200.8	2	-	30960626	30967933	5	359	294	full_splice_match	gencode	-	0	true	9	true	-35	true	true
	Smn1	ENSMUST00000022147.14	13	+	100124851	100137690	9	359	294	full_splice_match	gencode	-	0	true	-1	true	-17	true	true
	Tspan31	ENSMUST00000060991.5	10	-	127067279	127070264	6	352	294	full_splice_match	gencode	-	0	true	15	true	-35	true	true
	RP23-410L16.1	ENSMUST00000191396.1	8	+	70776814	70777823	1	364	294	full_splice_match	gencode	-	0	true	33	true	-264	false	false
	Insm1	ENSMUST00000089257.5	2	+	146221920	146225020	1	452	294	full_splice_match	gencode	-	0	true	173	false	-23	true	false
	Gemin7	ENSMUST00000051364.3	7	-	19564948	19573343	2	381	293	full_splice_match	gencode	-	0	true	-20	true	-24	true	true
	Pcmt1	ENSMUST00000163085.7	10	-	7637729	7663261	7	365	293	full_splice_match	gencode	-	0	true	-48	true	-26	true	true
	Hint2	ENSMUST00000030192.4	4	-	43654228	43656466	5	389	293	full_splice_match	gencode	-	0	true	-5	true	2872	false	false
	Fkbp2	ENSMUST00000177752.7	19	-	6977740	6980461	6	383	293	full_splice_match	gencode	-	0	true	-20	true	-30	true	true
	RP23-168E14.7	ENSMUST00000181361.1	3	+	88228782	88229959	2	423	293	full_splice_match	gencode	-	0	true	-453	false	-22	true	false
	Tsen34	ENSMUST00000108630.7	7	+	3693374	3701024	5	396	293	full_splice_match	gencode	-	0	true	349	false	-32	true	false
	Sec61g	ENSMUST00000166950.7	11	-	16501637	16508484	4	369	293	full_splice_match	gencode	-	0	true	-23	true	-24	true	true
	Atp5j	ENSMUST00000146103.1	16	-	84827873	84831607	3	370	293	full_splice_match	gencode	-	0	true	-192	false	-20	true	false
	Maged2	ENSMUST00000112700.7	X	-	150806420	150813707	13	390	293	full_splice_match	gencode	-	0	true	-5	true	-24	true	true
	Ppp5c	ENSMUST00000003183.11	7	-	17004639	17027916	13	391	293	full_splice_match	gencode	-	0	true	-5	true	-37	true	true
	Gtf3c6	ENSMUST00000217537.1	10	-	40247702	40257671	6	348	292	full_splice_match	gencode	-	0	true	-16	true	-20	true	true
	Tsnax	ENSMUST00000075896.6	8	+	125012996	125034192	6	353	292	full_splice_match	gencode	-	0	true	-10	true	-18	true	true
	Mrpl24	ENSMUST00000119968.7	3	+	87919505	87923662	6	385	292	full_splice_match	gencode	-	0	true	10	true	-22	true	true
	Brwd1	ENSMUST00000113827.2	16	-	96066667	96082428	5	347	292	full_splice_match	gencode	-	0	true	-53	false	-22	true	false
	Nxt1	ENSMUST00000047177.3	2	+	148672625	148676027	2	393	292	full_splice_match	gencode	-	0	true	9	true	-23	true	true
	Atp6ap1	ENSMUST00000019231.11	X	+	74297096	74304721	10	358	291	full_splice_match	gencode	-	0	true	24	true	-50	true	true
	Gnb2	ENSMUST00000167225.1	5	-	137528127	137528920	2	365	291	full_splice_match	gencode	-	0	true	6	true	-26	true	true
	Smim18	ENSMUST00000179364.2	8	-	33742111	33747770	2	361	290	full_splice_match	gencode	-	0	true	-11	true	-26	true	true
	Evl	ENSMUST00000021689.13	12	+	108554723	108688516	14	381	290	full_splice_match	gencode	-	0	true	11	true	-21	true	true
	Ufd1l	ENSMUST00000005394.12	16	+	18812293	18835261	12	348	290	full_splice_match	gencode	-	0	true	-7	true	-24	true	true
	Prdx2	ENSMUST00000164807.1	8	+	84970238	84974660	5	361	290	full_splice_match	gencode	-	0	true	-170	false	133	false	false
	AC152939.2	ENSMUST00000055858.13	7	+	44246721	44252319	6	341	290	full_splice_match	gencode	-	0	true	56	false	-28	true	false
	Gas5	ENSMUST00000162558.7	1	+	161035162	161038537	12	478	290	full_splice_match	gencode	-	0	true	0	true	-20	true	true
	Sec11c	ENSMUST00000025394.12	18	+	65800548	65817665	6	419	290	full_splice_match	gencode	-	0	true	-5	true	-25	true	true
	Med30	ENSMUST00000037115.8	15	+	52712441	52730564	4	356	290	full_splice_match	gencode	-	0	true	-7	true	-149	false	false
	Wdr74	ENSMUST00000049424.10	19	+	8735838	8740624	11	352	289	full_splice_match	gencode	-	0	true	-30	true	-25	true	true
	Ogt	ENSMUST00000150161.7	X	+	101640107	101654586	4	347	289	full_splice_match	gencode	-	0	true	-51	false	29741	false	false
	Snrpa	ENSMUST00000126211.1	7	-	27187326	27195760	6	349	289	full_splice_match	gencode	-	0	true	-8	true	289	false	false
	AC122186.1	ENSMUST00000145844.2	1	-	28580498	28580772	1	373	289	full_splice_match	gencode	-	0	true	-199480	false	-195668	false	false
	Bag1	ENSMUST00000030125.4	4	-	40936400	40948243	7	384	289	full_splice_match	gencode	-	0	true	48	true	-42	true	true
	Stx8	ENSMUST00000021285.13	11	+	67966192	68207148	8	356	289	full_splice_match	gencode	-	0	true	250	false	-232576	false	false
	Tra2a	ENSMUST00000031841.8	6	-	49243927	49264030	8	373	289	full_splice_match	gencode	-	0	true	-30	true	-21	true	true
	Ercc1	ENSMUST00000003645.8	7	+	19344777	19356524	10	359	288	full_splice_match	gencode	-	0	true	-235	false	-24	true	false
	Mrps12	ENSMUST00000056078.8	7	-	28739641	28741820	3	340	288	full_splice_match	gencode	-	0	true	-23	true	-24	true	true
	Ciapin1	ENSMUST00000162538.8	8	-	94819803	94838358	9	340	288	full_splice_match	gencode	-	0	true	22	true	-53	false	false
	Hsp90aa1	ENSMUST00000094361.10	12	-	110690604	110696395	11	423	287	full_splice_match	gencode	-	0	true	-23	true	-449	false	false
	Rbm39	ENSMUST00000128243.1	2	-	156178558	156180212	2	348	287	full_splice_match	gencode	-	0	true	11	true	31288	false	false
	Pnmal2	ENSMUST00000094807.5	7	+	16944681	16948828	1	364	287	full_splice_match	gencode	-	0	true	-36	true	13469	false	false
	Cdkn1c	ENSMUST00000037287.7	7	-	143458341	143461050	4	432	287	full_splice_match	gencode	-	0	true	45	true	-21	true	true
	Pbdc1	ENSMUST00000033577.10	X	+	105079755	105085186	6	436	287	full_splice_match	gencode	-	0	true	9	true	-1723	false	false
	Brix1	ENSMUST00000022855.11	15	-	10474778	10485947	10	378	287	full_splice_match	gencode	-	0	true	-4	true	-30	true	true
	Emc8	ENSMUST00000034277.13	8	-	120653913	120668121	5	395	286	full_splice_match	gencode	-	0	true	-12	true	-28	true	true
	Yipf3	ENSMUST00000095263.9	17	+	46248079	46252537	9	365	286	full_splice_match	gencode	-	0	true	-10	true	-15	true	true
	Ap1s2	ENSMUST00000069041.14	X	+	163909016	163933666	6	403	286	full_splice_match	gencode	-	0	true	-34	true	-320	false	false
	Iah1	ENSMUST00000076813.7	12	+	21316388	21323819	6	371	286	full_splice_match	gencode	-	0	true	-3	true	-29	true	true
	Psmd9	ENSMUST00000100729.8	5	+	123228189	123250131	6	363	286	full_splice_match	gencode	-	0	true	27	true	-28	true	true
	Zc3h15	ENSMUST00000081591.6	2	+	83644434	83664622	10	372	286	full_splice_match	gencode	-	0	true	43	true	-28	true	true
	Rpl4	ENSMUST00000213760.1	9	+	64177134	64178270	4	368	286	full_splice_match	gencode	-	0	true	-165	false	225	false	false
	Hspd1	Novel.68213	1	-	55077832	55088306	12	352	285	novel_in_catalog	combination_of_known_junctions	-	0	true	126	false	-23	true	false
	Rnaseh2b	ENSMUST00000022499.12	14	+	62332067	62372992	11	450	285	full_splice_match	gencode	-	0	true	18	true	-21	true	true
	Sri	ENSMUST00000148633.3	5	+	8056526	8069151	8	437	285	full_splice_match	gencode	-	0	true	10	true	2	true	true
	Pdcd10	ENSMUST00000161137.7	3	-	75516489	75556856	8	364	285	full_splice_match	gencode	-	0	true	-15	true	-18	true	true
	Cetn2	ENSMUST00000114551.9	X	-	72913531	72918411	5	356	285	full_splice_match	gencode	-	0	true	-13	true	-194	false	false
	Tada1	ENSMUST00000027846.7	1	+	166379096	166393621	8	349	285	full_splice_match	gencode	-	0	true	176	false	-19	true	false
	U2af1l4	ENSMUST00000043273.15	7	+	30563320	30565365	8	349	285	full_splice_match	gencode	-	0	true	-22	true	-28	true	true
	Chd3os	ENSMUST00000129321.1	11	+	69340460	69342641	2	358	285	full_splice_match	gencode	-	0	true	-12	true	-23	true	true
	Hnrnpm	Novel.8336	17	-	33646233	33685483	16	392	284	novel_in_catalog	combination_of_known_splicesites	33669078-33670081	0	false	60	false	-23	true	false
	Rpl15	ENSMUST00000112598.8	14	-	18268999	18270626	3	383	284	full_splice_match	gencode	-	0	true	-365	false	18	true	false
	Mrps9	ENSMUST00000057208.12	1	+	42851232	42905682	11	343	284	full_splice_match	gencode	-	0	true	21	true	-20	true	true
	Zpr1	ENSMUST00000156440.7	9	+	46273063	46282643	14	335	284	full_splice_match	gencode	-	0	true	85	false	-22	true	false
	RP24-100B13.1	ENSMUST00000023694.10	16	-	90925808	90935114	7	367	284	full_splice_match	gencode	-	0	true	229	false	-60	false	false
	Ubxn1	ENSMUST00000166407.7	19	+	8871558	8875655	10	356	284	full_splice_match	gencode	-	0	true	2	true	-16	true	true
	RP23-325M7.3	ENSMUST00000181873.7	5	-	100420841	100429535	5	349	284	full_splice_match	gencode	-	0	true	12	true	-21222	false	false
	Hnrnpc	ENSMUST00000228748.1	14	-	52074451	52104007	9	357	283	full_splice_match	gencode	-	0	true	-4	true	1048	false	false
	Ppih	ENSMUST00000106318.7	4	-	119300009	119320546	10	374	283	full_splice_match	gencode	-	0	true	30	true	-24	true	true
	Timm9	ENSMUST00000221559.1	12	-	71123295	71136634	5	356	283	full_splice_match	gencode	-	0	true	-67	false	105	false	false
	Gtf2e2	ENSMUST00000167264.7	8	+	33732041	33777164	8	364	283	full_splice_match	gencode	-	0	true	8	true	-17	true	true
	Rps15a	Novel.97779	7	-	118109043	118116191	5	343	283	novel_not_in_catalog	at_least_one_novel_splicesite	118115246-118116139	0	false	-7	true	-49	true	false
	Papss1	ENSMUST00000029666.13	3	+	131564767	131643671	12	349	283	full_splice_match	gencode	-	0	true	9	true	-22	true	true
	Vkorc1	ENSMUST00000033074.7	7	-	127893062	127895617	3	367	283	full_splice_match	gencode	-	0	true	-30	true	-24	true	true
	Nfkbia	ENSMUST00000021413.8	12	-	55489409	55492647	6	380	283	full_splice_match	gencode	-	0	true	42	true	-22	true	true
	RP23-126M2.1	ENSMUST00000052882.4	12	-	96922422	96923058	1	332	282	full_splice_match	gencode	-	0	true	186501	false	-1279902	false	false
	Ctsz	ENSMUST00000016400.8	2	-	174427492	174439039	6	405	282	full_splice_match	gencode	-	0	true	10	true	-22	true	true
	Smarcb1	ENSMUST00000121304.1	10	-	75896776	75921614	9	378	282	full_splice_match	gencode	-	0	true	-11	true	-17	true	true
	Fsd1	ENSMUST00000011733.8	17	+	55986510	55996881	13	355	281	full_splice_match	gencode	-	0	true	-16	true	-20	true	true
	Dnajb11	ENSMUST00000004574.13	16	+	22857844	22872388	10	344	281	full_splice_match	gencode	-	0	true	3	true	-38	true	true
	Mapre2	ENSMUST00000025127.4	18	+	23803983	23893857	7	374	281	full_splice_match	gencode	-	0	true	-21	true	-22	true	true
	Gcsh	ENSMUST00000040484.5	8	-	116981809	116993537	5	417	281	full_splice_match	gencode	-	0	true	-1	true	-183	false	false
	Rnf114	ENSMUST00000078050.6	2	+	167503088	167516173	6	335	280	full_splice_match	gencode	-	0	true	119	false	-29	true	false
	Hddc2	ENSMUST00000000304.13	10	+	31313382	31328204	6	372	280	full_splice_match	gencode	-	0	true	-7	true	-31	true	true
	Eif2a	ENSMUST00000029387.14	3	+	58525820	58557501	14	351	280	full_splice_match	gencode	-	0	true	-5	true	-20	true	true
	Rpp30	ENSMUST00000025714.7	19	+	36083715	36104772	11	362	280	full_splice_match	gencode	-	0	true	-19	true	-25	true	true
	Chtop	ENSMUST00000107346.7	3	-	90499493	90509474	5	323	280	full_splice_match	gencode	-	0	true	-32	true	11443	false	false
	Ifngr2	ENSMUST00000023687.8	16	+	91547071	91565623	7	402	280	full_splice_match	gencode	-	0	true	-23	true	-1638	false	false
	Dhrs1	ENSMUST00000002403.9	14	-	55739019	55745690	9	405	280	full_splice_match	gencode	-	0	true	-11	true	-25	true	true
	Arl2	ENSMUST00000025893.5	19	-	6134382	6141406	5	370	280	full_splice_match	gencode	-	0	true	-18	true	-23	true	true
	Slc48a1	ENSMUST00000117892.1	15	+	97784354	97792692	3	346	280	full_splice_match	gencode	-	0	true	11	true	-19	true	true
	Atp5g1	ENSMUST00000178611.7	11	-	96068866	96075037	4	371	279	full_splice_match	gencode	-	0	true	-365	false	-12	true	false
	Coro1a	ENSMUST00000032949.13	7	-	126699772	126704816	11	371	279	full_splice_match	gencode	-	0	true	10	true	-26	true	true
	RP24-252G15.5	ENSMUST00000193537.1	16	+	77646339	77649426	1	415	279	full_splice_match	gencode	-	0	true	-1	true	41955	false	false
	Tmed4	ENSMUST00000004508.12	11	-	6270368	6274870	5	374	279	full_splice_match	gencode	-	0	true	-16	true	-29	true	true
	Cyp51	ENSMUST00000001507.4	5	-	4081144	4104746	10	381	279	full_splice_match	gencode	-	0	true	-46	true	-992	false	false
	Yaf2	ENSMUST00000080299.6	15	-	93284277	93336808	4	338	279	full_splice_match	gencode	-	0	true	10	true	-25	true	true
	Ddx39	ENSMUST00000019576.14	8	+	83715176	83723348	11	402	279	full_splice_match	gencode	-	0	true	15	true	-89	false	false
	Rpl15	ENSMUST00000079419.11	14	-	18268959	18271029	4	377	278	full_splice_match	gencode	-	0	true	38	true	-22	true	true
	Metap2	ENSMUST00000181104.1	10	-	93879539	93889761	3	334	278	full_splice_match	gencode	-	0	true	34	true	18591	false	false
	Zfp330	ENSMUST00000034147.3	8	-	82763620	82774160	10	345	278	full_splice_match	gencode	-	0	true	-3	true	-22	true	true
	Tcf4	ENSMUST00000146908.1	18	+	69679698	69684528	3	364	278	full_splice_match	gencode	-	0	true	185	false	-779	false	false
	Hmgn5	ENSMUST00000033597.8	X	-	109004533	109013404	6	445	278	full_splice_match	gencode	-	0	true	6	true	-24	true	true
	Sf3b2	ENSMUST00000025774.9	19	-	5273922	5295455	21	357	278	full_splice_match	gencode	-	0	true	25	true	-32	true	true
	Chmp4b	ENSMUST00000044277.9	2	+	154657017	154694785	5	368	277	full_splice_match	gencode	-	0	true	-58	false	-26	true	false
	Schip1	ENSMUST00000170788.8	3	+	68572244	68626464	7	465	277	full_splice_match	gencode	-	0	true	137	false	-21	true	false
	Mrpl9	ENSMUST00000029786.13	3	+	94443324	94448708	7	338	276	full_splice_match	gencode	-	0	true	-9	true	-12	true	true
	Dnlz	ENSMUST00000028295.8	2	-	26348120	26352110	3	331	276	full_splice_match	gencode	-	0	true	-5	true	-23	true	true
	Eri3	ENSMUST00000037127.14	4	+	117550364	117674297	9	346	276	full_splice_match	gencode	-	0	true	-38	true	-36	true	true
	Clptm1l	ENSMUST00000022102.8	13	+	73604005	73620605	17	359	276	full_splice_match	gencode	-	0	true	2	true	-20	true	true
	Drg2	ENSMUST00000018568.3	11	+	60454590	60468754	13	330	276	full_splice_match	gencode	-	0	true	-3	true	-23499	false	false
	Pdcd2	ENSMUST00000054450.6	17	-	15521574	15527301	6	324	276	full_splice_match	gencode	-	0	true	-14	true	-12	true	true
	Fis1	ENSMUST00000111094.7	5	+	136953274	136966232	5	331	276	full_splice_match	gencode	-	0	true	-28	true	-23	true	true
	Stx6	ENSMUST00000027743.12	1	+	155158714	155205659	8	348	276	full_splice_match	gencode	-	0	true	-10	true	-23	true	true
	Bccip	ENSMUST00000033282.4	7	+	133709332	133721145	7	352	275	full_splice_match	gencode	-	0	true	3	true	-28	true	true
	Rpl35a	ENSMUST00000115075.1	16	+	33057017	33060156	4	324	275	full_splice_match	gencode	-	0	true	-5	true	-16	true	true
	Letm1	ENSMUST00000005431.5	5	-	33739672	33782817	14	344	275	full_splice_match	gencode	-	0	true	-9	true	-25	true	true
	Idnk	ENSMUST00000109868.3	13	+	58157653	58164693	4	346	275	full_splice_match	gencode	-	0	true	-11	true	-766	false	false
	Pgp	ENSMUST00000053024.6	17	+	24470472	24471591	2	376	275	full_splice_match	gencode	-	0	true	14	true	560	false	false
	Ppp1r35	ENSMUST00000031739.5	5	+	137778903	137780110	4	363	275	full_splice_match	gencode	-	0	true	-32	true	-22	true	true
	Unc119	ENSMUST00000002127.13	11	+	78343481	78349164	5	368	275	full_splice_match	gencode	-	0	true	-6	true	-25	true	true
	Pddc1	ENSMUST00000106008.2	7	-	141407793	141414136	8	310	275	full_splice_match	gencode	-	0	true	6	true	-425	false	false
	H3f3a	Novel.254896	1	-	180802565	180813612	4	332	275	novel_not_in_catalog	at_least_one_novel_splicesite	180811946-180813471	0	false	7	true	-20	true	false
	Bax	ENSMUST00000210392.1	7	-	45461866	45466831	5	327	274	full_splice_match	gencode	-	0	true	-23	true	143	false	false
	Klhl9	ENSMUST00000094993.2	4	-	88718291	88722465	1	327	274	full_splice_match	gencode	-	0	true	-20	true	-21	true	true
	Rab4a	ENSMUST00000118535.7	8	+	123805984	123835287	8	353	274	full_splice_match	gencode	-	0	true	8	true	-25	true	true
	Mrpl2	ENSMUST00000002844.13	17	+	46646228	46650132	7	349	274	full_splice_match	gencode	-	0	true	-3	true	-21	true	true
	Lhx2	ENSMUST00000000253.5	2	+	38350758	38369733	5	472	274	full_splice_match	gencode	-	0	true	302	false	-20	true	false
	RP23-32M15.2	ENSMUST00000076991.6	16	-	64762135	64771161	3	319	274	full_splice_match	gencode	-	0	true	-23	true	-44	true	true
	Ubb	Novel.227418	11	+	62551461	62553619	2	355	274	novel_not_in_catalog	at_least_one_novel_splicesite	62551595-62552369	0	false	0	true	-434	false	false
	Ghitm	ENSMUST00000165649.3	14	-	37120091	37135252	9	361	274	full_splice_match	gencode	-	0	true	11	true	-30	true	true
	Fam210b	ENSMUST00000028995.4	2	+	172345564	172355749	3	625	274	full_splice_match	gencode	-	0	true	15	true	-21	true	true
	Dclk1	ENSMUST00000167204.7	3	+	55242525	55471316	7	353	274	full_splice_match	gencode	-	0	true	5	true	-17	true	true
	Stk16	ENSMUST00000027401.10	1	+	75210837	75215606	8	342	274	full_splice_match	gencode	-	0	true	-5	true	-17	true	true
[truncated: 41,706 more rows]
