# Supplementary material for: High throughput error corrected Nanopore single cell transcriptome sequencing
Source: Nat Commun. 2020 Aug 12;11:4025. doi: 10.1038/s41467-020-17800-6 (PMC7423900; doi:10.1038/s41467-020-17800-6)
Supplement: Supplementary file 4 — Supplementary Data 3 [file 41467_2020_17800_MOESM4_ESM.zip]

Archive with 1 entries (1 files):
- E18.mouse.brain.isoforms.gff
