# Supplementary material for: High throughput error corrected Nanopore single cell transcriptome sequencing
Source: Nat Commun. 2020 Aug 12;11:4025. doi: 10.1038/s41467-020-17800-6 (PMC7423900; doi:10.1038/s41467-020-17800-6)
Supplement: Supplementary file 4 — Supplementary Data 3 [file 41467_2020_17800_MOESM4_ESM.zip › E18.mouse.brain.isoforms.gff]

11	sicelore	transcript	62248983	62266453	.	+	.	gene_id "Adora2b"; transcript_id "ENSMUST00000018644.2"; category "full_splice_match"; subcategory "gencode"; UMIs "1"; Cells "1"; novelJunctions "-"; supportingReads "0"; CAGEdist "-6"; POLYAdist "-24"; color "#014e8e";
11	sicelore	exon	62248984	62249436	.	+	.	gene_id "Adora2b"; transcript_id "ENSMUST00000018644.2";
11	sicelore	exon	62265062	62266453	.	+	.	gene_id "Adora2b"; transcript_id "ENSMUST00000018644.2";
10	sicelore	transcript	75316876	75334784	.	+	.	gene_id "Adora2a"; transcript_id "ENSMUST00000105420.2"; category "full_splice_match"; subcategory "gencode"; UMIs "14"; Cells "13"; novelJunctions "-"; supportingReads "0"; CAGEdist "-5"; POLYAdist "-27"; color "#014e8e";
10	sicelore	exon	75316877	75317147	.	+	.	gene_id "Adora2a"; transcript_id "ENSMUST00000105420.2";
10	sicelore	exon	75325785	75326351	.	+	.	gene_id "Adora2a"; transcript_id "ENSMUST00000105420.2";
10	sicelore	exon	75333027	75334784	.	+	.	gene_id "Adora2a"; transcript_id "ENSMUST00000105420.2";
10	sicelore	transcript	78400385	78413043	.	-	.	gene_id "Rrp1"; transcript_id "ENSMUST00000062678.10"; category "full_splice_match"; subcategory "gencode"; UMIs "1363"; Cells "692"; novelJunctions "-"; supportingReads "0"; CAGEdist "22"; POLYAdist "-24"; color "#014e8e";
10	sicelore	exon	78400386	78400984	.	-	.	gene_id "Rrp1"; transcript_id "ENSMUST00000062678.10";
10	sicelore	exon	78401850	78401966	.	-	.	gene_id "Rrp1"; transcript_id "ENSMUST00000062678.10";
10	sicelore	exon	78402425	78402444	.	-	.	gene_id "Rrp1"; transcript_id "ENSMUST00000062678.10";
10	sicelore	exon	78402610	78402707	.	-	.	gene_id "Rrp1"; transcript_id "ENSMUST00000062678.10";
10	sicelore	exon	78403505	78403584	.	-	.	gene_id "Rrp1"; transcript_id "ENSMUST00000062678.10";
10	sicelore	exon	78404925	78405286	.	-	.	gene_id "Rrp1"; transcript_id "ENSMUST00000062678.10";
10	sicelore	exon	78405415	78405479	.	-	.	gene_id "Rrp1"; transcript_id "ENSMUST00000062678.10";
10	sicelore	exon	78405566	78405695	.	-	.	gene_id "Rrp1"; transcript_id "ENSMUST00000062678.10";
10	sicelore	exon	78408413	78408474	.	-	.	gene_id "Rrp1"; transcript_id "ENSMUST00000062678.10";
10	sicelore	exon	78409134	78409219	.	-	.	gene_id "Rrp1"; transcript_id "ENSMUST00000062678.10";
10	sicelore	exon	78410966	78411023	.	-	.	gene_id "Rrp1"; transcript_id "ENSMUST00000062678.10";
10	sicelore	exon	78411404	78411486	.	-	.	gene_id "Rrp1"; transcript_id "ENSMUST00000062678.10";
10	sicelore	exon	78412820	78413043	.	-	.	gene_id "Rrp1"; transcript_id "ENSMUST00000062678.10";
10	sicelore	transcript	78400385	78413036	.	-	.	gene_id "Rrp1"; transcript_id "Novel.16"; category "novel_not_in_catalog"; subcategory "at_least_one_novel_splicesite"; UMIs "45"; Cells "45"; novelJunctions "78400981-78401850"; supportingReads "0"; CAGEdist "15"; POLYAdist "-24"; color "#e65802";
10	sicelore	exon	78400385	78400981	.	-	.	gene_id "Rrp1"; transcript_id "Novel.16";
10	sicelore	exon	78401850	78401966	.	-	.	gene_id "Rrp1"; transcript_id "Novel.16";
10	sicelore	exon	78402425	78402444	.	-	.	gene_id "Rrp1"; transcript_id "Novel.16";
10	sicelore	exon	78402610	78402707	.	-	.	gene_id "Rrp1"; transcript_id "Novel.16";
10	sicelore	exon	78403505	78403584	.	-	.	gene_id "Rrp1"; transcript_id "Novel.16";
10	sicelore	exon	78404925	78405286	.	-	.	gene_id "Rrp1"; transcript_id "Novel.16";
10	sicelore	exon	78405415	78405479	.	-	.	gene_id "Rrp1"; transcript_id "Novel.16";
10	sicelore	exon	78405566	78405695	.	-	.	gene_id "Rrp1"; transcript_id "Novel.16";
10	sicelore	exon	78408413	78408474	.	-	.	gene_id "Rrp1"; transcript_id "Novel.16";
10	sicelore	exon	78409134	78409219	.	-	.	gene_id "Rrp1"; transcript_id "Novel.16";
10	sicelore	exon	78410966	78411023	.	-	.	gene_id "Rrp1"; transcript_id "Novel.16";
10	sicelore	exon	78411404	78411486	.	-	.	gene_id "Rrp1"; transcript_id "Novel.16";
10	sicelore	exon	78412820	78413036	.	-	.	gene_id "Rrp1"; transcript_id "Novel.16";
10	sicelore	transcript	78400386	78413000	.	-	.	gene_id "Rrp1"; transcript_id "Novel.18"; category "novel_not_in_catalog"; subcategory "at_least_one_novel_splicesite"; UMIs "6"; Cells "6"; novelJunctions "78402444-78402614"; supportingReads "0"; CAGEdist "-21"; POLYAdist "-23"; color "#e65802";
10	sicelore	exon	78400386	78400984	.	-	.	gene_id "Rrp1"; transcript_id "Novel.18";
10	sicelore	exon	78401850	78401966	.	-	.	gene_id "Rrp1"; transcript_id "Novel.18";
10	sicelore	exon	78402425	78402444	.	-	.	gene_id "Rrp1"; transcript_id "Novel.18";
10	sicelore	exon	78402614	78402707	.	-	.	gene_id "Rrp1"; transcript_id "Novel.18";
10	sicelore	exon	78403505	78403584	.	-	.	gene_id "Rrp1"; transcript_id "Novel.18";
10	sicelore	exon	78404925	78405286	.	-	.	gene_id "Rrp1"; transcript_id "Novel.18";
10	sicelore	exon	78405415	78405479	.	-	.	gene_id "Rrp1"; transcript_id "Novel.18";
10	sicelore	exon	78405566	78405695	.	-	.	gene_id "Rrp1"; transcript_id "Novel.18";
10	sicelore	exon	78408413	78408474	.	-	.	gene_id "Rrp1"; transcript_id "Novel.18";
10	sicelore	exon	78409134	78409219	.	-	.	gene_id "Rrp1"; transcript_id "Novel.18";
10	sicelore	exon	78410966	78411023	.	-	.	gene_id "Rrp1"; transcript_id "Novel.18";
10	sicelore	exon	78411404	78411486	.	-	.	gene_id "Rrp1"; transcript_id "Novel.18";
10	sicelore	exon	78412820	78413000	.	-	.	gene_id "Rrp1"; transcript_id "Novel.18";
10	sicelore	transcript	78400383	78412992	.	-	.	gene_id "Rrp1"; transcript_id "ENSMUST00000219374.1"; category "full_splice_match"; subcategory "gencode"; UMIs "2"; Cells "2"; novelJunctions "-"; supportingReads "0"; CAGEdist "-29"; POLYAdist "-26"; color "#014e8e";
10	sicelore	exon	78400384	78400984	.	-	.	gene_id "Rrp1"; transcript_id "ENSMUST00000219374.1";
10	sicelore	exon	78401850	78401966	.	-	.	gene_id "Rrp1"; transcript_id "ENSMUST00000219374.1";
10	sicelore	exon	78402425	78402444	.	-	.	gene_id "Rrp1"; transcript_id "ENSMUST00000219374.1";
10	sicelore	exon	78402610	78402707	.	-	.	gene_id "Rrp1"; transcript_id "ENSMUST00000219374.1";
10	sicelore	exon	78403505	78403584	.	-	.	gene_id "Rrp1"; transcript_id "ENSMUST00000219374.1";
10	sicelore	exon	78404925	78405286	.	-	.	gene_id "Rrp1"; transcript_id "ENSMUST00000219374.1";
10	sicelore	exon	78405415	78405479	.	-	.	gene_id "Rrp1"; transcript_id "ENSMUST00000219374.1";
10	sicelore	exon	78405566	78405695	.	-	.	gene_id "Rrp1"; transcript_id "ENSMUST00000219374.1";
10	sicelore	exon	78408413	78408474	.	-	.	gene_id "Rrp1"; transcript_id "ENSMUST00000219374.1";
10	sicelore	exon	78409134	78409219	.	-	.	gene_id "Rrp1"; transcript_id "ENSMUST00000219374.1";
10	sicelore	exon	78410966	78411023	.	-	.	gene_id "Rrp1"; transcript_id "ENSMUST00000219374.1";
10	sicelore	exon	78412820	78412992	.	-	.	gene_id "Rrp1"; transcript_id "ENSMUST00000219374.1";
2	sicelore	transcript	60274943	60275574	.	-	.	gene_id "RP23-10L17.3"; transcript_id "ENSMUST00000116410.2"; category "full_splice_match"; subcategory "gencode"; UMIs "1"; Cells "1"; novelJunctions "-"; supportingReads "0"; CAGEdist "-29"; POLYAdist "22931"; color "#014e8e";
2	sicelore	exon	60274944	60275574	.	-	.	gene_id "RP23-10L17.3"; transcript_id "ENSMUST00000116410.2";
13	sicelore	transcript	96576629	96577923	.	+	.	gene_id "RP23-215B8.4"; transcript_id "ENSMUST00000221851.1"; category "full_splice_match"; subcategory "gencode"; UMIs "20"; Cells "20"; novelJunctions "-"; supportingReads "0"; CAGEdist "-11225"; POLYAdist "59383"; color "#014e8e";
13	sicelore	exon	96576630	96577923	.	+	.	gene_id "RP23-215B8.4"; transcript_id "ENSMUST00000221851.1";
8	sicelore	transcript	116969593	116978943	.	-	.	gene_id "RP23-117O14.2"; transcript_id "ENSMUST00000070577.6"; category "full_splice_match"; subcategory "gencode"; UMIs "7"; Cells "7"; novelJunctions "-"; supportingReads "0"; CAGEdist "37"; POLYAdist "-38"; color "#014e8e";
8	sicelore	exon	116969594	116972156	.	-	.	gene_id "RP23-117O14.2"; transcript_id "ENSMUST00000070577.6";
8	sicelore	exon	116973452	116973699	.	-	.	gene_id "RP23-117O14.2"; transcript_id "ENSMUST00000070577.6";
8	sicelore	exon	116978779	116978943	.	-	.	gene_id "RP23-117O14.2"; transcript_id "ENSMUST00000070577.6";
X	sicelore	transcript	74313032	74320149	.	+	.	gene_id "Fam50a"; transcript_id "ENSMUST00000114160.1"; category "full_splice_match"; subcategory "gencode"; UMIs "184"; Cells "167"; novelJunctions "-"; supportingReads "0"; CAGEdist "-18"; POLYAdist "-37"; color "#014e8e";
X	sicelore	exon	74313033	74313325	.	+	.	gene_id "Fam50a"; transcript_id "ENSMUST00000114160.1";
X	sicelore	exon	74314677	74314761	.	+	.	gene_id "Fam50a"; transcript_id "ENSMUST00000114160.1";
X	sicelore	exon	74314864	74314963	.	+	.	gene_id "Fam50a"; transcript_id "ENSMUST00000114160.1";
X	sicelore	exon	74315427	74315572	.	+	.	gene_id "Fam50a"; transcript_id "ENSMUST00000114160.1";
X	sicelore	exon	74317430	74317506	.	+	.	gene_id "Fam50a"; transcript_id "ENSMUST00000114160.1";
X	sicelore	exon	74317637	74317703	.	+	.	gene_id "Fam50a"; transcript_id "ENSMUST00000114160.1";
X	sicelore	exon	74318142	74318203	.	+	.	gene_id "Fam50a"; transcript_id "ENSMUST00000114160.1";
X	sicelore	exon	74318368	74318444	.	+	.	gene_id "Fam50a"; transcript_id "ENSMUST00000114160.1";
X	sicelore	exon	74318815	74318869	.	+	.	gene_id "Fam50a"; transcript_id "ENSMUST00000114160.1";
X	sicelore	exon	74319050	74319098	.	+	.	gene_id "Fam50a"; transcript_id "ENSMUST00000114160.1";
X	sicelore	exon	74319191	74319261	.	+	.	gene_id "Fam50a"; transcript_id "ENSMUST00000114160.1";
X	sicelore	exon	74319392	74319502	.	+	.	gene_id "Fam50a"; transcript_id "ENSMUST00000114160.1";
X	sicelore	exon	74319960	74320149	.	+	.	gene_id "Fam50a"; transcript_id "ENSMUST00000114160.1";
13	sicelore	transcript	96605676	96609591	.	+	.	gene_id "RP23-215B8.5"; transcript_id "ENSMUST00000223019.1"; category "full_splice_match"; subcategory "gencode"; UMIs "16"; Cells "16"; novelJunctions "-"; supportingReads "0"; CAGEdist "-2613"; POLYAdist "27715"; color "#014e8e";
13	sicelore	exon	96605677	96609591	.	+	.	gene_id "RP23-215B8.5"; transcript_id "ENSMUST00000223019.1";
8	sicelore	transcript	85260391	85299802	.	-	.	gene_id "Vps35"; transcript_id "ENSMUST00000034131.9"; category "full_splice_match"; subcategory "gencode"; UMIs "213"; Cells "180"; novelJunctions "-"; supportingReads "0"; CAGEdist "11"; POLYAdist "-25"; color "#014e8e";
8	sicelore	exon	85260392	85261309	.	-	.	gene_id "Vps35"; transcript_id "ENSMUST00000034131.9";
8	sicelore	exon	85261995	85262138	.	-	.	gene_id "Vps35"; transcript_id "ENSMUST00000034131.9";
8	sicelore	exon	85263311	85263550	.	-	.	gene_id "Vps35"; transcript_id "ENSMUST00000034131.9";
8	sicelore	exon	85264144	85264323	.	-	.	gene_id "Vps35"; transcript_id "ENSMUST00000034131.9";
8	sicelore	exon	85270693	85270815	.	-	.	gene_id "Vps35"; transcript_id "ENSMUST00000034131.9";
8	sicelore	exon	85273472	85273627	.	-	.	gene_id "Vps35"; transcript_id "ENSMUST00000034131.9";
8	sicelore	exon	85274820	85275027	.	-	.	gene_id "Vps35"; transcript_id "ENSMUST00000034131.9";
8	sicelore	exon	85278704	85278852	.	-	.	gene_id "Vps35"; transcript_id "ENSMUST00000034131.9";
8	sicelore	exon	85278960	85279056	.	-	.	gene_id "Vps35"; transcript_id "ENSMUST00000034131.9";
8	sicelore	exon	85281236	85281345	.	-	.	gene_id "Vps35"; transcript_id "ENSMUST00000034131.9";
8	sicelore	exon	85281841	85281924	.	-	.	gene_id "Vps35"; transcript_id "ENSMUST00000034131.9";
8	sicelore	exon	85283993	85284206	.	-	.	gene_id "Vps35"; transcript_id "ENSMUST00000034131.9";
8	sicelore	exon	85286341	85286523	.	-	.	gene_id "Vps35"; transcript_id "ENSMUST00000034131.9";
8	sicelore	exon	85287696	85287819	.	-	.	gene_id "Vps35"; transcript_id "ENSMUST00000034131.9";
8	sicelore	exon	85289706	85289802	.	-	.	gene_id "Vps35"; transcript_id "ENSMUST00000034131.9";
8	sicelore	exon	85294859	85294957	.	-	.	gene_id "Vps35"; transcript_id "ENSMUST00000034131.9";
8	sicelore	exon	85299455	85299802	.	-	.	gene_id "Vps35"; transcript_id "ENSMUST00000034131.9";
8	sicelore	transcript	22192808	22220843	.	+	.	gene_id "Vps36"; transcript_id "ENSMUST00000033866.8"; category "full_splice_match"; subcategory "gencode"; UMIs "176"; Cells "154"; novelJunctions "-"; supportingReads "0"; CAGEdist "-8"; POLYAdist "-26"; color "#014e8e";
8	sicelore	exon	22192809	22192966	.	+	.	gene_id "Vps36"; transcript_id "ENSMUST00000033866.8";
8	sicelore	exon	22198898	22198966	.	+	.	gene_id "Vps36"; transcript_id "ENSMUST00000033866.8";
8	sicelore	exon	22202274	22202344	.	+	.	gene_id "Vps36"; transcript_id "ENSMUST00000033866.8";
8	sicelore	exon	22205667	22205781	.	+	.	gene_id "Vps36"; transcript_id "ENSMUST00000033866.8";
8	sicelore	exon	22206777	22206866	.	+	.	gene_id "Vps36"; transcript_id "ENSMUST00000033866.8";
8	sicelore	exon	22207857	22207943	.	+	.	gene_id "Vps36"; transcript_id "ENSMUST00000033866.8";
8	sicelore	exon	22210269	22210301	.	+	.	gene_id "Vps36"; transcript_id "ENSMUST00000033866.8";
8	sicelore	exon	22210389	22210466	.	+	.	gene_id "Vps36"; transcript_id "ENSMUST00000033866.8";
8	sicelore	exon	22211538	22211672	.	+	.	gene_id "Vps36"; transcript_id "ENSMUST00000033866.8";
8	sicelore	exon	22213495	22213560	.	+	.	gene_id "Vps36"; transcript_id "ENSMUST00000033866.8";
8	sicelore	exon	22216512	22216576	.	+	.	gene_id "Vps36"; transcript_id "ENSMUST00000033866.8";
8	sicelore	exon	22217125	22217209	.	+	.	gene_id "Vps36"; transcript_id "ENSMUST00000033866.8";
8	sicelore	exon	22218212	22218288	.	+	.	gene_id "Vps36"; transcript_id "ENSMUST00000033866.8";
8	sicelore	exon	22218399	22220843	.	+	.	gene_id "Vps36"; transcript_id "ENSMUST00000033866.8";
8	sicelore	transcript	22216992	22218632	.	+	.	gene_id "Vps36"; transcript_id "ENSMUST00000153949.1"; category "full_splice_match"; subcategory "gencode"; UMIs "1"; Cells "1"; novelJunctions "-"; supportingReads "0"; CAGEdist "-20"; POLYAdist "622"; color "#014e8e";
8	sicelore	exon	22216993	22217209	.	+	.	gene_id "Vps36"; transcript_id "ENSMUST00000153949.1";
8	sicelore	exon	22218212	22218288	.	+	.	gene_id "Vps36"; transcript_id "ENSMUST00000153949.1";
8	sicelore	exon	22218399	22218632	.	+	.	gene_id "Vps36"; transcript_id "ENSMUST00000153949.1";
X	sicelore	transcript	20939720	20950608	.	-	.	gene_id "Elk1"; transcript_id "ENSMUST00000148133.1"; category "full_splice_match"; subcategory "gencode"; UMIs "5"; Cells "5"; novelJunctions "-"; supportingReads "0"; CAGEdist "-5"; POLYAdist "5536"; color "#014e8e";
X	sicelore	exon	20939721	20941797	.	-	.	gene_id "Elk1"; transcript_id "ENSMUST00000148133.1";
X	sicelore	exon	20950440	20950608	.	-	.	gene_id "Elk1"; transcript_id "ENSMUST00000148133.1";
9	sicelore	transcript	107539574	107542193	.	-	.	gene_id "Cyb561d2"; transcript_id "ENSMUST00000195235.5"; category "full_splice_match"; subcategory "gencode"; UMIs "95"; Cells "91"; novelJunctions "-"; supportingReads "0"; CAGEdist "38"; POLYAdist "-24"; color "#014e8e";
9	sicelore	exon	107539575	107540385	.	-	.	gene_id "Cyb561d2"; transcript_id "ENSMUST00000195235.5";
9	sicelore	exon	107541003	107541040	.	-	.	gene_id "Cyb561d2"; transcript_id "ENSMUST00000195235.5";
9	sicelore	exon	107541497	107541650	.	-	.	gene_id "Cyb561d2"; transcript_id "ENSMUST00000195235.5";
9	sicelore	exon	107542035	107542193	.	-	.	gene_id "Cyb561d2"; transcript_id "ENSMUST00000195235.5";
9	sicelore	transcript	107540041	107542127	.	-	.	gene_id "Cyb561d2"; transcript_id "ENSMUST00000194967.1"; category "full_splice_match"; subcategory "gencode"; UMIs "4"; Cells "4"; novelJunctions "-"; supportingReads "0"; CAGEdist "-28"; POLYAdist "443"; color "#014e8e";
9	sicelore	exon	107540042	107540385	.	-	.	gene_id "Cyb561d2"; transcript_id "ENSMUST00000194967.1";
9	sicelore	exon	107541003	107541069	.	-	.	gene_id "Cyb561d2"; transcript_id "ENSMUST00000194967.1";
9	sicelore	exon	107541497	107541650	.	-	.	gene_id "Cyb561d2"; transcript_id "ENSMUST00000194967.1";
9	sicelore	exon	107542035	107542127	.	-	.	gene_id "Cyb561d2"; transcript_id "ENSMUST00000194967.1";
9	sicelore	transcript	107539006	107541865	.	-	.	gene_id "Cyb561d2"; transcript_id "ENSMUST00000041459.8"; category "full_splice_match"; subcategory "gencode"; UMIs "104"; Cells "96"; novelJunctions "-"; supportingReads "0"; CAGEdist "35"; POLYAdist "-592"; color "#014e8e";
9	sicelore	exon	107539007	107540385	.	-	.	gene_id "Cyb561d2"; transcript_id "ENSMUST00000041459.8";
9	sicelore	exon	107541003	107541040	.	-	.	gene_id "Cyb561d2"; transcript_id "ENSMUST00000041459.8";
9	sicelore	exon	107541497	107541865	.	-	.	gene_id "Cyb561d2"; transcript_id "ENSMUST00000041459.8";
9	sicelore	transcript	107539876	107542124	.	-	.	gene_id "Cyb561d2"; transcript_id "ENSMUST00000194906.1"; category "full_splice_match"; subcategory "gencode"; UMIs "15"; Cells "15"; novelJunctions "-"; supportingReads "0"; CAGEdist "-31"; POLYAdist "278"; color "#014e8e";
9	sicelore	exon	107539877	107540385	.	-	.	gene_id "Cyb561d2"; transcript_id "ENSMUST00000194906.1";
9	sicelore	exon	107541003	107541040	.	-	.	gene_id "Cyb561d2"; transcript_id "ENSMUST00000194906.1";
9	sicelore	exon	107542035	107542124	.	-	.	gene_id "Cyb561d2"; transcript_id "ENSMUST00000194906.1";
9	sicelore	transcript	107539011	107541865	.	-	.	gene_id "Cyb561d2"; transcript_id "Novel.264"; category "novel_in_catalog"; subcategory "combination_of_known_splicesites"; UMIs "10"; Cells "10"; novelJunctions "107540385-107541497"; supportingReads "3"; CAGEdist "35"; POLYAdist "-587"; color "#c594e1";
9	sicelore	exon	107539011	107540385	.	-	.	gene_id "Cyb561d2"; transcript_id "Novel.264";
9	sicelore	exon	107541497	107541865	.	-	.	gene_id "Cyb561d2"; transcript_id "Novel.264";
10	sicelore	transcript	93249322	93310811	.	-	.	gene_id "Elk3"; transcript_id "ENSMUST00000129827.7"; category "full_splice_match"; subcategory "gencode"; UMIs "1"; Cells "1"; novelJunctions "-"; supportingReads "0"; CAGEdist "-67"; POLYAdist "-22"; color "#014e8e";
10	sicelore	exon	93249323	93250108	.	-	.	gene_id "Elk3"; transcript_id "ENSMUST00000129827.7";
10	sicelore	exon	93254689	93254811	.	-	.	gene_id "Elk3"; transcript_id "ENSMUST00000129827.7";
10	sicelore	exon	93264880	93265010	.	-	.	gene_id "Elk3"; transcript_id "ENSMUST00000129827.7";
10	sicelore	exon	93265337	93265680	.	-	.	gene_id "Elk3"; transcript_id "ENSMUST00000129827.7";
10	sicelore	exon	93284769	93284977	.	-	.	gene_id "Elk3"; transcript_id "ENSMUST00000129827.7";
10	sicelore	exon	93310752	93310811	.	-	.	gene_id "Elk3"; transcript_id "ENSMUST00000129827.7";
10	sicelore	transcript	93247413	93311135	.	-	.	gene_id "Elk3"; transcript_id "ENSMUST00000008542.11"; category "full_splice_match"; subcategory "gencode"; UMIs "10"; Cells "9"; novelJunctions "-"; supportingReads "0"; CAGEdist "-26"; POLYAdist "-38"; color "#014e8e";
10	sicelore	exon	93247414	93250108	.	-	.	gene_id "Elk3"; transcript_id "ENSMUST00000008542.11";
10	sicelore	exon	93254689	93254811	.	-	.	gene_id "Elk3"; transcript_id "ENSMUST00000008542.11";
10	sicelore	exon	93264880	93265680	.	-	.	gene_id "Elk3"; transcript_id "ENSMUST00000008542.11";
10	sicelore	exon	93284769	93284977	.	-	.	gene_id "Elk3"; transcript_id "ENSMUST00000008542.11";
10	sicelore	exon	93310752	93311135	.	-	.	gene_id "Elk3"; transcript_id "ENSMUST00000008542.11";
10	sicelore	transcript	93284430	93311135	.	-	.	gene_id "Elk3"; transcript_id "ENSMUST00000133365.1"; category "full_splice_match"; subcategory "gencode"; UMIs "1"; Cells "1"; novelJunctions "-"; supportingReads "0"; CAGEdist "-26"; POLYAdist "35086"; color "#014e8e";
10	sicelore	exon	93284431	93284977	.	-	.	gene_id "Elk3"; transcript_id "ENSMUST00000133365.1";
10	sicelore	exon	93310752	93311135	.	-	.	gene_id "Elk3"; transcript_id "ENSMUST00000133365.1";
3	sicelore	transcript	108195770	108200834	.	-	.	gene_id "Cyb561d1"; transcript_id "ENSMUST00000065664.6"; category "full_splice_match"; subcategory "gencode"; UMIs "3"; Cells "3"; novelJunctions "-"; supportingReads "0"; CAGEdist "-24"; POLYAdist "-21"; color "#014e8e";
3	sicelore	exon	108195771	108199715	.	-	.	gene_id "Cyb561d1"; transcript_id "ENSMUST00000065664.6";
3	sicelore	exon	108200125	108200162	.	-	.	gene_id "Cyb561d1"; transcript_id "ENSMUST00000065664.6";
3	sicelore	exon	108200760	108200834	.	-	.	gene_id "Cyb561d1"; transcript_id "ENSMUST00000065664.6";
3	sicelore	transcript	108198272	108200595	.	-	.	gene_id "Cyb561d1"; transcript_id "ENSMUST00000106654.1"; category "full_splice_match"; subcategory "gencode"; UMIs "1"; Cells "1"; novelJunctions "-"; supportingReads "0"; CAGEdist "150"; POLYAdist "2481"; color "#014e8e";
3	sicelore	exon	108198273	108199715	.	-	.	gene_id "Cyb561d1"; transcript_id "ENSMUST00000106654.1";
3	sicelore	exon	108200125	108200595	.	-	.	gene_id "Cyb561d1"; transcript_id "ENSMUST00000106654.1";
9	sicelore	transcript	106477268	106485424	.	+	.	gene_id "Rrp9"; transcript_id "ENSMUST00000047721.9"; category "full_splice_match"; subcategory "gencode"; UMIs "251"; Cells "222"; novelJunctions "-"; supportingReads "0"; CAGEdist "-5"; POLYAdist "-27"; color "#014e8e";
9	sicelore	exon	106477269	106477434	.	+	.	gene_id "Rrp9"; transcript_id "ENSMUST00000047721.9";
9	sicelore	exon	106477671	106477753	.	+	.	gene_id "Rrp9"; transcript_id "ENSMUST00000047721.9";
9	sicelore	exon	106480696	106480805	.	+	.	gene_id "Rrp9"; transcript_id "ENSMUST00000047721.9";
9	sicelore	exon	106481156	106481223	.	+	.	gene_id "Rrp9"; transcript_id "ENSMUST00000047721.9";
9	sicelore	exon	106481313	106481354	.	+	.	gene_id "Rrp9"; transcript_id "ENSMUST00000047721.9";
9	sicelore	exon	106481760	106481886	.	+	.	gene_id "Rrp9"; transcript_id "ENSMUST00000047721.9";
9	sicelore	exon	106482912	106483036	.	+	.	gene_id "Rrp9"; transcript_id "ENSMUST00000047721.9";
9	sicelore	exon	106483119	106483211	.	+	.	gene_id "Rrp9"; transcript_id "ENSMUST00000047721.9";
9	sicelore	exon	106483557	106483657	.	+	.	gene_id "Rrp9"; transcript_id "ENSMUST00000047721.9";
9	sicelore	exon	106483747	106483881	.	+	.	gene_id "Rrp9"; transcript_id "ENSMUST00000047721.9";
9	sicelore	exon	106483966	106484028	.	+	.	gene_id "Rrp9"; transcript_id "ENSMUST00000047721.9";
9	sicelore	exon	106484211	106484356	.	+	.	gene_id "Rrp9"; transcript_id "ENSMUST00000047721.9";
9	sicelore	exon	106484440	106484519	.	+	.	gene_id "Rrp9"; transcript_id "ENSMUST00000047721.9";
9	sicelore	exon	106485077	106485150	.	+	.	gene_id "Rrp9"; transcript_id "ENSMUST00000047721.9";
9	sicelore	exon	106485252	106485424	.	+	.	gene_id "Rrp9"; transcript_id "ENSMUST00000047721.9";
9	sicelore	transcript	106477280	106485416	.	+	.	gene_id "Rrp9"; transcript_id "Novel.281"; category "novel_in_catalog"; subcategory "combination_of_known_junctions"; UMIs "7"; Cells "7"; novelJunctions "-"; supportingReads "0"; CAGEdist "-1"; POLYAdist "-19"; color "#9dd122";
9	sicelore	exon	106477280	106477434	.	+	.	gene_id "Rrp9"; transcript_id "Novel.281";
9	sicelore	exon	106477671	106477753	.	+	.	gene_id "Rrp9"; transcript_id "Novel.281";
9	sicelore	exon	106480696	106480805	.	+	.	gene_id "Rrp9"; transcript_id "Novel.281";
9	sicelore	exon	106481156	106481223	.	+	.	gene_id "Rrp9"; transcript_id "Novel.281";
9	sicelore	exon	106481313	106481354	.	+	.	gene_id "Rrp9"; transcript_id "Novel.281";
9	sicelore	exon	106481760	106481886	.	+	.	gene_id "Rrp9"; transcript_id "Novel.281";
9	sicelore	exon	106482912	106483036	.	+	.	gene_id "Rrp9"; transcript_id "Novel.281";
9	sicelore	exon	106483119	106483211	.	+	.	gene_id "Rrp9"; transcript_id "Novel.281";
9	sicelore	exon	106483557	106483657	.	+	.	gene_id "Rrp9"; transcript_id "Novel.281";
9	sicelore	exon	106483747	106483881	.	+	.	gene_id "Rrp9"; transcript_id "Novel.281";
9	sicelore	exon	106483966	106484028	.	+	.	gene_id "Rrp9"; transcript_id "Novel.281";
9	sicelore	exon	106484211	106484356	.	+	.	gene_id "Rrp9"; transcript_id "Novel.281";
9	sicelore	exon	106485077	106485150	.	+	.	gene_id "Rrp9"; transcript_id "Novel.281";
9	sicelore	exon	106485252	106485416	.	+	.	gene_id "Rrp9"; transcript_id "Novel.281";
9	sicelore	transcript	106480799	106481649	.	+	.	gene_id "Rrp9"; transcript_id "ENSMUST00000156796.2"; category "full_splice_match"; subcategory "gencode"; UMIs "1"; Cells "1"; novelJunctions "-"; supportingReads "0"; CAGEdist "-3520"; POLYAdist "3748"; color "#014e8e";
9	sicelore	exon	106480800	106480805	.	+	.	gene_id "Rrp9"; transcript_id "ENSMUST00000156796.2";
9	sicelore	exon	106481156	106481223	.	+	.	gene_id "Rrp9"; transcript_id "ENSMUST00000156796.2";
9	sicelore	exon	106481313	106481649	.	+	.	gene_id "Rrp9"; transcript_id "ENSMUST00000156796.2";
9	sicelore	transcript	106477329	106477989	.	+	.	gene_id "Rrp9"; transcript_id "ENSMUST00000127400.1"; category "full_splice_match"; subcategory "gencode"; UMIs "3"; Cells "3"; novelJunctions "-"; supportingReads "0"; CAGEdist "-50"; POLYAdist "7408"; color "#014e8e";
9	sicelore	exon	106477330	106477434	.	+	.	gene_id "Rrp9"; transcript_id "ENSMUST00000127400.1";
9	sicelore	exon	106477671	106477989	.	+	.	gene_id "Rrp9"; transcript_id "ENSMUST00000127400.1";
13	sicelore	transcript	96556231	96559111	.	+	.	gene_id "RP23-215B8.3"; transcript_id "ENSMUST00000222511.1"; category "full_splice_match"; subcategory "gencode"; UMIs "36"; Cells "34"; novelJunctions "-"; supportingReads "0"; CAGEdist "9173"; POLYAdist "78195"; color "#014e8e";
13	sicelore	exon	96556232	96559111	.	+	.	gene_id "RP23-215B8.3"; transcript_id "ENSMUST00000222511.1";
2	sicelore	transcript	120316460	120353125	.	-	.	gene_id "Vps39"; transcript_id "ENSMUST00000028752.7"; category "full_splice_match"; subcategory "gencode"; UMIs "3"; Cells "3"; novelJunctions "-"; supportingReads "0"; CAGEdist "-18"; POLYAdist "-23"; color "#014e8e";
2	sicelore	exon	120316461	120318109	.	-	.	gene_id "Vps39"; transcript_id "ENSMUST00000028752.7";
2	sicelore	exon	120319466	120319557	.	-	.	gene_id "Vps39"; transcript_id "ENSMUST00000028752.7";
2	sicelore	exon	120320652	120320786	.	-	.	gene_id "Vps39"; transcript_id "ENSMUST00000028752.7";
2	sicelore	exon	120320887	120321036	.	-	.	gene_id "Vps39"; transcript_id "ENSMUST00000028752.7";
2	sicelore	exon	120321610	120321655	.	-	.	gene_id "Vps39"; transcript_id "ENSMUST00000028752.7";
2	sicelore	exon	120321858	120321960	.	-	.	gene_id "Vps39"; transcript_id "ENSMUST00000028752.7";
2	sicelore	exon	120323033	120323161	.	-	.	gene_id "Vps39"; transcript_id "ENSMUST00000028752.7";
2	sicelore	exon	120323583	120323700	.	-	.	gene_id "Vps39"; transcript_id "ENSMUST00000028752.7";
2	sicelore	exon	120324191	120324289	.	-	.	gene_id "Vps39"; transcript_id "ENSMUST00000028752.7";
2	sicelore	exon	120324631	120324704	.	-	.	gene_id "Vps39"; transcript_id "ENSMUST00000028752.7";
2	sicelore	exon	120325186	120325272	.	-	.	gene_id "Vps39"; transcript_id "ENSMUST00000028752.7";
2	sicelore	exon	120325386	120325527	.	-	.	gene_id "Vps39"; transcript_id "ENSMUST00000028752.7";
2	sicelore	exon	120326006	120326149	.	-	.	gene_id "Vps39"; transcript_id "ENSMUST00000028752.7";
2	sicelore	exon	120328573	120328715	.	-	.	gene_id "Vps39"; transcript_id "ENSMUST00000028752.7";
2	sicelore	exon	120333390	120333519	.	-	.	gene_id "Vps39"; transcript_id "ENSMUST00000028752.7";
2	sicelore	exon	120338466	120338586	.	-	.	gene_id "Vps39"; transcript_id "ENSMUST00000028752.7";
2	sicelore	exon	120338681	120338801	.	-	.	gene_id "Vps39"; transcript_id "ENSMUST00000028752.7";
2	sicelore	exon	120339319	120339502	.	-	.	gene_id "Vps39"; transcript_id "ENSMUST00000028752.7";
2	sicelore	exon	120341984	120342076	.	-	.	gene_id "Vps39"; transcript_id "ENSMUST00000028752.7";
2	sicelore	exon	120343193	120343291	.	-	.	gene_id "Vps39"; transcript_id "ENSMUST00000028752.7";
2	sicelore	exon	120344125	120344219	.	-	.	gene_id "Vps39"; transcript_id "ENSMUST00000028752.7";
2	sicelore	exon	120345618	120345660	.	-	.	gene_id "Vps39"; transcript_id "ENSMUST00000028752.7";
2	sicelore	exon	120346328	120346392	.	-	.	gene_id "Vps39"; transcript_id "ENSMUST00000028752.7";
2	sicelore	exon	120350164	120350229	.	-	.	gene_id "Vps39"; transcript_id "ENSMUST00000028752.7";
2	sicelore	exon	120352915	120353125	.	-	.	gene_id "Vps39"; transcript_id "ENSMUST00000028752.7";
2	sicelore	transcript	120318026	120319582	.	-	.	gene_id "Vps39"; transcript_id "ENSMUST00000133260.1"; category "full_splice_match"; subcategory "gencode"; UMIs "1"; Cells "1"; novelJunctions "-"; supportingReads "0"; CAGEdist "5410"; POLYAdist "1543"; color "#014e8e";
2	sicelore	exon	120318027	120318109	.	-	.	gene_id "Vps39"; transcript_id "ENSMUST00000133260.1";
2	sicelore	exon	120319466	120319582	.	-	.	gene_id "Vps39"; transcript_id "ENSMUST00000133260.1";
7	sicelore	transcript	105731729	105736781	.	-	.	gene_id "Rrp8"; transcript_id "ENSMUST00000033179.13"; category "full_splice_match"; subcategory "gencode"; UMIs "87"; Cells "78"; novelJunctions "-"; supportingReads "0"; CAGEdist "247"; POLYAdist "-496"; color "#014e8e";
7	sicelore	exon	105731730	105733143	.	-	.	gene_id "Rrp8"; transcript_id "ENSMUST00000033179.13";
7	sicelore	exon	105733352	105733448	.	-	.	gene_id "Rrp8"; transcript_id "ENSMUST00000033179.13";
7	sicelore	exon	105733532	105733638	.	-	.	gene_id "Rrp8"; transcript_id "ENSMUST00000033179.13";
7	sicelore	exon	105733768	105733897	.	-	.	gene_id "Rrp8"; transcript_id "ENSMUST00000033179.13";
7	sicelore	exon	105734000	105734453	.	-	.	gene_id "Rrp8"; transcript_id "ENSMUST00000033179.13";
7	sicelore	exon	105734690	105735056	.	-	.	gene_id "Rrp8"; transcript_id "ENSMUST00000033179.13";
7	sicelore	exon	105736298	105736781	.	-	.	gene_id "Rrp8"; transcript_id "ENSMUST00000033179.13";
7	sicelore	transcript	105732639	105733681	.	-	.	gene_id "Rrp8"; transcript_id "ENSMUST00000148176.1"; category "full_splice_match"; subcategory "gencode"; UMIs "1"; Cells "1"; novelJunctions "-"; supportingReads "0"; CAGEdist "-2723"; POLYAdist "414"; color "#014e8e";
7	sicelore	exon	105732640	105733143	.	-	.	gene_id "Rrp8"; transcript_id "ENSMUST00000148176.1";
7	sicelore	exon	105733352	105733681	.	-	.	gene_id "Rrp8"; transcript_id "ENSMUST00000148176.1";
5	sicelore	transcript	122354384	122363286	.	+	.	gene_id "Vps29"; transcript_id "ENSMUST00000118830.7"; category "full_splice_match"; subcategory "gencode"; UMIs "297"; Cells "250"; novelJunctions "-"; supportingReads "0"; CAGEdist "1"; POLYAdist "-21"; color "#014e8e";
5	sicelore	exon	122354385	122354476	.	+	.	gene_id "Vps29"; transcript_id "ENSMUST00000118830.7";
5	sicelore	exon	122356794	122356805	.	+	.	gene_id "Vps29"; transcript_id "ENSMUST00000118830.7";
5	sicelore	exon	122360013	122360204	.	+	.	gene_id "Vps29"; transcript_id "ENSMUST00000118830.7";
5	sicelore	exon	122362036	122362271	.	+	.	gene_id "Vps29"; transcript_id "ENSMUST00000118830.7";
5	sicelore	exon	122362805	122363286	.	+	.	gene_id "Vps29"; transcript_id "ENSMUST00000118830.7";
5	sicelore	transcript	122354368	122364984	.	+	.	gene_id "Vps29"; transcript_id "ENSMUST00000155671.7"; category "full_splice_match"; subcategory "gencode"; UMIs "843"; Cells "529"; novelJunctions "-"; supportingReads "0"; CAGEdist "-7"; POLYAdist "-28"; color "#014e8e";
5	sicelore	exon	122354369	122354476	.	+	.	gene_id "Vps29"; transcript_id "ENSMUST00000155671.7";
5	sicelore	exon	122360013	122360204	.	+	.	gene_id "Vps29"; transcript_id "ENSMUST00000155671.7";
5	sicelore	exon	122362036	122362271	.	+	.	gene_id "Vps29"; transcript_id "ENSMUST00000155671.7";
5	sicelore	exon	122362805	122364984	.	+	.	gene_id "Vps29"; transcript_id "ENSMUST00000155671.7";
5	sicelore	transcript	122354421	122363211	.	+	.	gene_id "Vps29"; transcript_id "ENSMUST00000111729.9"; category "full_splice_match"; subcategory "gencode"; UMIs "13"; Cells "13"; novelJunctions "-"; supportingReads "0"; CAGEdist "-36"; POLYAdist "54"; color "#014e8e";
5	sicelore	exon	122354422	122354476	.	+	.	gene_id "Vps29"; transcript_id "ENSMUST00000111729.9";
5	sicelore	exon	122360029	122360204	.	+	.	gene_id "Vps29"; transcript_id "ENSMUST00000111729.9";
5	sicelore	exon	122362036	122362271	.	+	.	gene_id "Vps29"; transcript_id "ENSMUST00000111729.9";
5	sicelore	exon	122362805	122363211	.	+	.	gene_id "Vps29"; transcript_id "ENSMUST00000111729.9";
5	sicelore	transcript	122354421	122363270	.	+	.	gene_id "Vps29"; transcript_id "ENSMUST00000118765.7"; category "full_splice_match"; subcategory "gencode"; UMIs "7"; Cells "7"; novelJunctions "-"; supportingReads "0"; CAGEdist "-36"; POLYAdist "-5"; color "#014e8e";
5	sicelore	exon	122354422	122354476	.	+	.	gene_id "Vps29"; transcript_id "ENSMUST00000118765.7";
5	sicelore	exon	122360013	122360204	.	+	.	gene_id "Vps29"; transcript_id "ENSMUST00000118765.7";
5	sicelore	exon	122362805	122363270	.	+	.	gene_id "Vps29"; transcript_id "ENSMUST00000118765.7";
5	sicelore	transcript	122354405	122362492	.	+	.	gene_id "Vps29"; transcript_id "ENSMUST00000117868.7"; category "full_splice_match"; subcategory "gencode"; UMIs "7"; Cells "7"; novelJunctions "-"; supportingReads "0"; CAGEdist "-20"; POLYAdist "487"; color "#014e8e";
5	sicelore	exon	122354406	122354476	.	+	.	gene_id "Vps29"; transcript_id "ENSMUST00000117868.7";
5	sicelore	exon	122360013	122360204	.	+	.	gene_id "Vps29"; transcript_id "ENSMUST00000117868.7";
5	sicelore	exon	122362036	122362492	.	+	.	gene_id "Vps29"; transcript_id "ENSMUST00000117868.7";
1	sicelore	transcript	132007606	132026448	.	+	.	gene_id "Elk4"; transcript_id "ENSMUST00000086556.11"; category "full_splice_match"; subcategory "gencode"; UMIs "4"; Cells "4"; novelJunctions "-"; supportingReads "0"; CAGEdist "0"; POLYAdist "-23"; color "#014e8e";
1	sicelore	exon	132007607	132007940	.	+	.	gene_id "Elk4"; transcript_id "ENSMUST00000086556.11";
1	sicelore	exon	132014383	132014598	.	+	.	gene_id "Elk4"; transcript_id "ENSMUST00000086556.11";
1	sicelore	exon	132017593	132018462	.	+	.	gene_id "Elk4"; transcript_id "ENSMUST00000086556.11";
1	sicelore	exon	132019350	132019466	.	+	.	gene_id "Elk4"; transcript_id "ENSMUST00000086556.11";
1	sicelore	exon	132023553	132026448	.	+	.	gene_id "Elk4"; transcript_id "ENSMUST00000086556.11";
1	sicelore	transcript	75171716	75180392	.	-	.	gene_id "Abcb6"; transcript_id "ENSMUST00000027396.14"; category "full_splice_match"; subcategory "gencode"; UMIs "44"; Cells "42"; novelJunctions "-"; supportingReads "0"; CAGEdist "-15"; POLYAdist "-20"; color "#014e8e";
1	sicelore	exon	75171717	75171988	.	-	.	gene_id "Abcb6"; transcript_id "ENSMUST00000027396.14";
1	sicelore	exon	75172114	75172182	.	-	.	gene_id "Abcb6"; transcript_id "ENSMUST00000027396.14";
1	sicelore	exon	75172266	75172360	.	-	.	gene_id "Abcb6"; transcript_id "ENSMUST00000027396.14";
1	sicelore	exon	75172555	75172667	.	-	.	gene_id "Abcb6"; transcript_id "ENSMUST00000027396.14";
1	sicelore	exon	75172791	75172965	.	-	.	gene_id "Abcb6"; transcript_id "ENSMUST00000027396.14";
1	sicelore	exon	75173545	75173649	.	-	.	gene_id "Abcb6"; transcript_id "ENSMUST00000027396.14";
1	sicelore	exon	75173862	75173919	.	-	.	gene_id "Abcb6"; transcript_id "ENSMUST00000027396.14";
1	sicelore	exon	75174139	75174224	.	-	.	gene_id "Abcb6"; transcript_id "ENSMUST00000027396.14";
1	sicelore	exon	75174326	75174389	.	-	.	gene_id "Abcb6"; transcript_id "ENSMUST00000027396.14";
1	sicelore	exon	75174478	75174554	.	-	.	gene_id "Abcb6"; transcript_id "ENSMUST00000027396.14";
1	sicelore	exon	75174702	75174827	.	-	.	gene_id "Abcb6"; transcript_id "ENSMUST00000027396.14";
1	sicelore	exon	75174973	75175038	.	-	.	gene_id "Abcb6"; transcript_id "ENSMUST00000027396.14";
1	sicelore	exon	75175508	75175617	.	-	.	gene_id "Abcb6"; transcript_id "ENSMUST00000027396.14";
1	sicelore	exon	75176090	75176211	.	-	.	gene_id "Abcb6"; transcript_id "ENSMUST00000027396.14";
1	sicelore	exon	75177303	75177486	.	-	.	gene_id "Abcb6"; transcript_id "ENSMUST00000027396.14";
1	sicelore	exon	75177665	75177766	.	-	.	gene_id "Abcb6"; transcript_id "ENSMUST00000027396.14";
1	sicelore	exon	75177922	75178102	.	-	.	gene_id "Abcb6"; transcript_id "ENSMUST00000027396.14";
1	sicelore	exon	75178931	75179068	.	-	.	gene_id "Abcb6"; transcript_id "ENSMUST00000027396.14";
1	sicelore	exon	75179570	75180392	.	-	.	gene_id "Abcb6"; transcript_id "ENSMUST00000027396.14";
X	sicelore	transcript	104280656	104413846	.	-	.	gene_id "Abcb7"; transcript_id "ENSMUST00000033695.5"; category "full_splice_match"; subcategory "gencode"; UMIs "7"; Cells "7"; novelJunctions "-"; supportingReads "0"; CAGEdist "-10"; POLYAdist "-29"; color "#014e8e";
X	sicelore	exon	104280657	104284258	.	-	.	gene_id "Abcb7"; transcript_id "ENSMUST00000033695.5";
X	sicelore	exon	104291123	104291230	.	-	.	gene_id "Abcb7"; transcript_id "ENSMUST00000033695.5";
X	sicelore	exon	104294468	104294571	.	-	.	gene_id "Abcb7"; transcript_id "ENSMUST00000033695.5";
X	sicelore	exon	104295831	104296002	.	-	.	gene_id "Abcb7"; transcript_id "ENSMUST00000033695.5";
X	sicelore	exon	104299769	104299898	.	-	.	gene_id "Abcb7"; transcript_id "ENSMUST00000033695.5";
X	sicelore	exon	104300050	104300213	.	-	.	gene_id "Abcb7"; transcript_id "ENSMUST00000033695.5";
X	sicelore	exon	104300771	104300928	.	-	.	gene_id "Abcb7"; transcript_id "ENSMUST00000033695.5";
X	sicelore	exon	104301794	104301968	.	-	.	gene_id "Abcb7"; transcript_id "ENSMUST00000033695.5";
X	sicelore	exon	104302952	104303039	.	-	.	gene_id "Abcb7"; transcript_id "ENSMUST00000033695.5";
X	sicelore	exon	104303129	104303217	.	-	.	gene_id "Abcb7"; transcript_id "ENSMUST00000033695.5";
X	sicelore	exon	104304132	104304400	.	-	.	gene_id "Abcb7"; transcript_id "ENSMUST00000033695.5";
X	sicelore	exon	104305270	104305402	.	-	.	gene_id "Abcb7"; transcript_id "ENSMUST00000033695.5";
X	sicelore	exon	104323334	104323453	.	-	.	gene_id "Abcb7"; transcript_id "ENSMUST00000033695.5";
X	sicelore	exon	104342494	104342580	.	-	.	gene_id "Abcb7"; transcript_id "ENSMUST00000033695.5";
X	sicelore	exon	104344925	104345002	.	-	.	gene_id "Abcb7"; transcript_id "ENSMUST00000033695.5";
X	sicelore	exon	104413657	104413846	.	-	.	gene_id "Abcb7"; transcript_id "ENSMUST00000033695.5";
16	sicelore	transcript	33185070	33243312	.	+	.	gene_id "Osbpl11"; transcript_id "ENSMUST00000039733.9"; category "full_splice_match"; subcategory "gencode"; UMIs "7"; Cells "7"; novelJunctions "-"; supportingReads "0"; CAGEdist "-25"; POLYAdist "-19"; color "#014e8e";
16	sicelore	exon	33185071	33186000	.	+	.	gene_id "Osbpl11"; transcript_id "ENSMUST00000039733.9";
16	sicelore	exon	33196074	33196142	.	+	.	gene_id "Osbpl11"; transcript_id "ENSMUST00000039733.9";
16	sicelore	exon	33204672	33204847	.	+	.	gene_id "Osbpl11"; transcript_id "ENSMUST00000039733.9";
16	sicelore	exon	33205923	33206002	.	+	.	gene_id "Osbpl11"; transcript_id "ENSMUST00000039733.9";
16	sicelore	exon	33209926	33210102	.	+	.	gene_id "Osbpl11"; transcript_id "ENSMUST00000039733.9";
16	sicelore	exon	33214342	33214543	.	+	.	gene_id "Osbpl11"; transcript_id "ENSMUST00000039733.9";
16	sicelore	exon	33216714	33216859	.	+	.	gene_id "Osbpl11"; transcript_id "ENSMUST00000039733.9";
16	sicelore	exon	33224540	33224680	.	+	.	gene_id "Osbpl11"; transcript_id "ENSMUST00000039733.9";
16	sicelore	exon	33226857	33227355	.	+	.	gene_id "Osbpl11"; transcript_id "ENSMUST00000039733.9";
16	sicelore	exon	33228962	33229148	.	+	.	gene_id "Osbpl11"; transcript_id "ENSMUST00000039733.9";
16	sicelore	exon	33234423	33234605	.	+	.	gene_id "Osbpl11"; transcript_id "ENSMUST00000039733.9";
16	sicelore	exon	33236255	33236408	.	+	.	gene_id "Osbpl11"; transcript_id "ENSMUST00000039733.9";
16	sicelore	exon	33241736	33243312	.	+	.	gene_id "Osbpl11"; transcript_id "ENSMUST00000039733.9";
16	sicelore	transcript	33185070	33243266	.	+	.	gene_id "Osbpl11"; transcript_id "ENSMUST00000232181.1"; category "full_splice_match"; subcategory "gencode"; UMIs "8"; Cells "8"; novelJunctions "-"; supportingReads "0"; CAGEdist "-25"; POLYAdist "-23"; color "#014e8e";
16	sicelore	exon	33185071	33186000	.	+	.	gene_id "Osbpl11"; transcript_id "ENSMUST00000232181.1";
16	sicelore	exon	33196074	33196142	.	+	.	gene_id "Osbpl11"; transcript_id "ENSMUST00000232181.1";
16	sicelore	exon	33204672	33204847	.	+	.	gene_id "Osbpl11"; transcript_id "ENSMUST00000232181.1";
16	sicelore	exon	33205923	33206002	.	+	.	gene_id "Osbpl11"; transcript_id "ENSMUST00000232181.1";
16	sicelore	exon	33209926	33210102	.	+	.	gene_id "Osbpl11"; transcript_id "ENSMUST00000232181.1";
16	sicelore	exon	33214342	33214543	.	+	.	gene_id "Osbpl11"; transcript_id "ENSMUST00000232181.1";
16	sicelore	exon	33216714	33216859	.	+	.	gene_id "Osbpl11"; transcript_id "ENSMUST00000232181.1";
16	sicelore	exon	33224540	33224680	.	+	.	gene_id "Osbpl11"; transcript_id "ENSMUST00000232181.1";
16	sicelore	exon	33226857	33227355	.	+	.	gene_id "Osbpl11"; transcript_id "ENSMUST00000232181.1";
16	sicelore	exon	33228962	33229148	.	+	.	gene_id "Osbpl11"; transcript_id "ENSMUST00000232181.1";
16	sicelore	exon	33234423	33234605	.	+	.	gene_id "Osbpl11"; transcript_id "ENSMUST00000232181.1";
16	sicelore	exon	33236255	33236408	.	+	.	gene_id "Osbpl11"; transcript_id "ENSMUST00000232181.1";
16	sicelore	exon	33241736	33243266	.	+	.	gene_id "Osbpl11"; transcript_id "ENSMUST00000232181.1";
16	sicelore	transcript	33185070	33243266	.	+	.	gene_id "Osbpl11"; transcript_id "ENSMUST00000232100.1"; category "full_splice_match"; subcategory "gencode"; UMIs "7"; Cells "7"; novelJunctions "-"; supportingReads "0"; CAGEdist "-25"; POLYAdist "-23"; color "#014e8e";
16	sicelore	exon	33185071	33186000	.	+	.	gene_id "Osbpl11"; transcript_id "ENSMUST00000232100.1";
16	sicelore	exon	33196074	33196142	.	+	.	gene_id "Osbpl11"; transcript_id "ENSMUST00000232100.1";
16	sicelore	exon	33204672	33204847	.	+	.	gene_id "Osbpl11"; transcript_id "ENSMUST00000232100.1";
16	sicelore	exon	33205923	33206002	.	+	.	gene_id "Osbpl11"; transcript_id "ENSMUST00000232100.1";
16	sicelore	exon	33209926	33210102	.	+	.	gene_id "Osbpl11"; transcript_id "ENSMUST00000232100.1";
16	sicelore	exon	33214342	33214543	.	+	.	gene_id "Osbpl11"; transcript_id "ENSMUST00000232100.1";
16	sicelore	exon	33216714	33216859	.	+	.	gene_id "Osbpl11"; transcript_id "ENSMUST00000232100.1";
16	sicelore	exon	33224540	33224680	.	+	.	gene_id "Osbpl11"; transcript_id "ENSMUST00000232100.1";
16	sicelore	exon	33226857	33227355	.	+	.	gene_id "Osbpl11"; transcript_id "ENSMUST00000232100.1";
16	sicelore	exon	33228962	33229148	.	+	.	gene_id "Osbpl11"; transcript_id "ENSMUST00000232100.1";
16	sicelore	exon	33234423	33234605	.	+	.	gene_id "Osbpl11"; transcript_id "ENSMUST00000232100.1";
16	sicelore	exon	33236255	33236408	.	+	.	gene_id "Osbpl11"; transcript_id "ENSMUST00000232100.1";
16	sicelore	exon	33241736	33243266	.	+	.	gene_id "Osbpl11"; transcript_id "ENSMUST00000232100.1";
2	sicelore	transcript	104704949	104712166	.	-	.	gene_id "Tcp11l1"; transcript_id "ENSMUST00000132600.1"; category "full_splice_match"; subcategory "gencode"; UMIs "83"; Cells "78"; novelJunctions "-"; supportingReads "0"; CAGEdist "-14"; POLYAdist "-16863"; color "#014e8e";
2	sicelore	exon	104704950	104705201	.	-	.	gene_id "Tcp11l1"; transcript_id "ENSMUST00000132600.1";
2	sicelore	exon	104706356	104706542	.	-	.	gene_id "Tcp11l1"; transcript_id "ENSMUST00000132600.1";
2	sicelore	exon	104711976	104712166	.	-	.	gene_id "Tcp11l1"; transcript_id "ENSMUST00000132600.1";
5	sicelore	transcript	24394154	24409945	.	+	.	gene_id "Abcb8"; transcript_id "ENSMUST00000073076.11"; category "full_splice_match"; subcategory "gencode"; UMIs "69"; Cells "63"; novelJunctions "-"; supportingReads "0"; CAGEdist "234"; POLYAdist "-23"; color "#014e8e";
5	sicelore	exon	24394155	24394583	.	+	.	gene_id "Abcb8"; transcript_id "ENSMUST00000073076.11";
5	sicelore	exon	24399913	24400222	.	+	.	gene_id "Abcb8"; transcript_id "ENSMUST00000073076.11";
5	sicelore	exon	24400525	24400680	.	+	.	gene_id "Abcb8"; transcript_id "ENSMUST00000073076.11";
5	sicelore	exon	24400757	24400851	.	+	.	gene_id "Abcb8"; transcript_id "ENSMUST00000073076.11";
5	sicelore	exon	24400975	24401080	.	+	.	gene_id "Abcb8"; transcript_id "ENSMUST00000073076.11";
5	sicelore	exon	24401763	24401924	.	+	.	gene_id "Abcb8"; transcript_id "ENSMUST00000073076.11";
5	sicelore	exon	24402045	24402130	.	+	.	gene_id "Abcb8"; transcript_id "ENSMUST00000073076.11";
5	sicelore	exon	24402242	24402339	.	+	.	gene_id "Abcb8"; transcript_id "ENSMUST00000073076.11";
5	sicelore	exon	24403073	24403178	.	+	.	gene_id "Abcb8"; transcript_id "ENSMUST00000073076.11";
5	sicelore	exon	24405815	24405848	.	+	.	gene_id "Abcb8"; transcript_id "ENSMUST00000073076.11";
5	sicelore	exon	24406118	24406254	.	+	.	gene_id "Abcb8"; transcript_id "ENSMUST00000073076.11";
5	sicelore	exon	24406400	24406494	.	+	.	gene_id "Abcb8"; transcript_id "ENSMUST00000073076.11";
5	sicelore	exon	24406668	24406801	.	+	.	gene_id "Abcb8"; transcript_id "ENSMUST00000073076.11";
5	sicelore	exon	24407308	24407455	.	+	.	gene_id "Abcb8"; transcript_id "ENSMUST00000073076.11";
5	sicelore	exon	24408568	24408818	.	+	.	gene_id "Abcb8"; transcript_id "ENSMUST00000073076.11";
5	sicelore	exon	24409354	24409945	.	+	.	gene_id "Abcb8"; transcript_id "ENSMUST00000073076.11";
5	sicelore	transcript	24394407	24400665	.	+	.	gene_id "Abcb8"; transcript_id "ENSMUST00000136414.1"; category "full_splice_match"; subcategory "gencode"; UMIs "1"; Cells "1"; novelJunctions "-"; supportingReads "0"; CAGEdist "-19"; POLYAdist "9257"; color "#014e8e";
5	sicelore	exon	24394408	24394583	.	+	.	gene_id "Abcb8"; transcript_id "ENSMUST00000136414.1";
5	sicelore	exon	24399913	24400665	.	+	.	gene_id "Abcb8"; transcript_id "ENSMUST00000136414.1";
10	sicelore	transcript	84576625	84614359	.	+	.	gene_id "Tcp11l2"; transcript_id "ENSMUST00000020223.7"; category "full_splice_match"; subcategory "gencode"; UMIs "90"; Cells "86"; novelJunctions "-"; supportingReads "0"; CAGEdist "258"; POLYAdist "-14"; color "#014e8e";
10	sicelore	exon	84576626	84577012	.	+	.	gene_id "Tcp11l2"; transcript_id "ENSMUST00000020223.7";
10	sicelore	exon	84584748	84585055	.	+	.	gene_id "Tcp11l2"; transcript_id "ENSMUST00000020223.7";
10	sicelore	exon	84587104	84587239	.	+	.	gene_id "Tcp11l2"; transcript_id "ENSMUST00000020223.7";
10	sicelore	exon	84589884	84590004	.	+	.	gene_id "Tcp11l2"; transcript_id "ENSMUST00000020223.7";
10	sicelore	exon	84591088	84591308	.	+	.	gene_id "Tcp11l2"; transcript_id "ENSMUST00000020223.7";
10	sicelore	exon	84594648	84594784	.	+	.	gene_id "Tcp11l2"; transcript_id "ENSMUST00000020223.7";
10	sicelore	exon	84604507	84604688	.	+	.	gene_id "Tcp11l2"; transcript_id "ENSMUST00000020223.7";
10	sicelore	exon	84604886	84605067	.	+	.	gene_id "Tcp11l2"; transcript_id "ENSMUST00000020223.7";
10	sicelore	exon	84608465	84608637	.	+	.	gene_id "Tcp11l2"; transcript_id "ENSMUST00000020223.7";
10	sicelore	exon	84613482	84614359	.	+	.	gene_id "Tcp11l2"; transcript_id "ENSMUST00000020223.7";
5	sicelore	transcript	124087934	124095786	.	-	.	gene_id "Abcb9"; transcript_id "ENSMUST00000126970.2"; category "full_splice_match"; subcategory "gencode"; UMIs "1"; Cells "1"; novelJunctions "-"; supportingReads "0"; CAGEdist "-34"; POLYAdist "26051"; color "#014e8e";
5	sicelore	exon	124087935	124090262	.	-	.	gene_id "Abcb9"; transcript_id "ENSMUST00000126970.2";
5	sicelore	exon	124095646	124095786	.	-	.	gene_id "Abcb9"; transcript_id "ENSMUST00000126970.2";
12	sicelore	transcript	72536382	72580119	.	+	.	gene_id "Pcnx4"; transcript_id "ENSMUST00000044352.7"; category "full_splice_match"; subcategory "gencode"; UMIs "7"; Cells "7"; novelJunctions "-"; supportingReads "0"; CAGEdist "-40"; POLYAdist "-20"; color "#014e8e";
12	sicelore	exon	72536383	72536539	.	+	.	gene_id "Pcnx4"; transcript_id "ENSMUST00000044352.7";
12	sicelore	exon	72541375	72542117	.	+	.	gene_id "Pcnx4"; transcript_id "ENSMUST00000044352.7";
12	sicelore	exon	72555437	72555616	.	+	.	gene_id "Pcnx4"; transcript_id "ENSMUST00000044352.7";
12	sicelore	exon	72555844	72556358	.	+	.	gene_id "Pcnx4"; transcript_id "ENSMUST00000044352.7";
12	sicelore	exon	72556583	72556683	.	+	.	gene_id "Pcnx4"; transcript_id "ENSMUST00000044352.7";
12	sicelore	exon	72556801	72556920	.	+	.	gene_id "Pcnx4"; transcript_id "ENSMUST00000044352.7";
12	sicelore	exon	72566897	72567260	.	+	.	gene_id "Pcnx4"; transcript_id "ENSMUST00000044352.7";
12	sicelore	exon	72569718	72569821	.	+	.	gene_id "Pcnx4"; transcript_id "ENSMUST00000044352.7";
12	sicelore	exon	72573490	72574502	.	+	.	gene_id "Pcnx4"; transcript_id "ENSMUST00000044352.7";
12	sicelore	exon	72575354	72575540	.	+	.	gene_id "Pcnx4"; transcript_id "ENSMUST00000044352.7";
12	sicelore	exon	72579304	72580119	.	+	.	gene_id "Pcnx4"; transcript_id "ENSMUST00000044352.7";
11	sicelore	transcript	8993136	9011191	.	-	.	gene_id "Hus1"; transcript_id "ENSMUST00000020683.9"; category "full_splice_match"; subcategory "gencode"; UMIs "1"; Cells "1"; novelJunctions "-"; supportingReads "0"; CAGEdist "27"; POLYAdist "-26"; color "#014e8e";
11	sicelore	exon	8993137	8996932	.	-	.	gene_id "Hus1"; transcript_id "ENSMUST00000020683.9";
11	sicelore	exon	8998637	8998756	.	-	.	gene_id "Hus1"; transcript_id "ENSMUST00000020683.9";
11	sicelore	exon	9000077	9000176	.	-	.	gene_id "Hus1"; transcript_id "ENSMUST00000020683.9";
11	sicelore	exon	9005989	9006063	.	-	.	gene_id "Hus1"; transcript_id "ENSMUST00000020683.9";
11	sicelore	exon	9007494	9007604	.	-	.	gene_id "Hus1"; transcript_id "ENSMUST00000020683.9";
11	sicelore	exon	9010241	9010417	.	-	.	gene_id "Hus1"; transcript_id "ENSMUST00000020683.9";
11	sicelore	exon	9010497	9010624	.	-	.	gene_id "Hus1"; transcript_id "ENSMUST00000020683.9";
11	sicelore	exon	9011059	9011191	.	-	.	gene_id "Hus1"; transcript_id "ENSMUST00000020683.9";
11	sicelore	transcript	8995355	9011128	.	-	.	gene_id "Hus1"; transcript_id "ENSMUST00000152890.7"; category "full_splice_match"; subcategory "gencode"; UMIs "5"; Cells "5"; novelJunctions "-"; supportingReads "0"; CAGEdist "-36"; POLYAdist "2193"; color "#014e8e";
11	sicelore	exon	8995356	8996932	.	-	.	gene_id "Hus1"; transcript_id "ENSMUST00000152890.7";
11	sicelore	exon	8998637	8998756	.	-	.	gene_id "Hus1"; transcript_id "ENSMUST00000152890.7";
11	sicelore	exon	9000077	9000176	.	-	.	gene_id "Hus1"; transcript_id "ENSMUST00000152890.7";
11	sicelore	exon	9005989	9006063	.	-	.	gene_id "Hus1"; transcript_id "ENSMUST00000152890.7";
11	sicelore	exon	9007494	9007604	.	-	.	gene_id "Hus1"; transcript_id "ENSMUST00000152890.7";
11	sicelore	exon	9010241	9010417	.	-	.	gene_id "Hus1"; transcript_id "ENSMUST00000152890.7";
11	sicelore	exon	9010497	9011128	.	-	.	gene_id "Hus1"; transcript_id "ENSMUST00000152890.7";
11	sicelore	transcript	101253706	101259549	.	+	.	gene_id "Vps25"; transcript_id "ENSMUST00000042477.12"; category "full_splice_match"; subcategory "gencode"; UMIs "398"; Cells "312"; novelJunctions "-"; supportingReads "0"; CAGEdist "14"; POLYAdist "-21"; color "#014e8e";
11	sicelore	exon	101253707	101253807	.	+	.	gene_id "Vps25"; transcript_id "ENSMUST00000042477.12";
11	sicelore	exon	101254031	101254176	.	+	.	gene_id "Vps25"; transcript_id "ENSMUST00000042477.12";
11	sicelore	exon	101254943	101254996	.	+	.	gene_id "Vps25"; transcript_id "ENSMUST00000042477.12";
11	sicelore	exon	101256009	101256097	.	+	.	gene_id "Vps25"; transcript_id "ENSMUST00000042477.12";
11	sicelore	exon	101256878	101256953	.	+	.	gene_id "Vps25"; transcript_id "ENSMUST00000042477.12";
11	sicelore	exon	101258910	101259549	.	+	.	gene_id "Vps25"; transcript_id "ENSMUST00000042477.12";
11	sicelore	transcript	101253706	101258049	.	+	.	gene_id "Vps25"; transcript_id "ENSMUST00000007533.14"; category "full_splice_match"; subcategory "gencode"; UMIs "34"; Cells "33"; novelJunctions "-"; supportingReads "0"; CAGEdist "14"; POLYAdist "1479"; color "#014e8e";
11	sicelore	exon	101253707	101253807	.	+	.	gene_id "Vps25"; transcript_id "ENSMUST00000007533.14";
11	sicelore	exon	101254031	101254176	.	+	.	gene_id "Vps25"; transcript_id "ENSMUST00000007533.14";
11	sicelore	exon	101254943	101254996	.	+	.	gene_id "Vps25"; transcript_id "ENSMUST00000007533.14";
11	sicelore	exon	101256009	101256097	.	+	.	gene_id "Vps25"; transcript_id "ENSMUST00000007533.14";
11	sicelore	exon	101256878	101256953	.	+	.	gene_id "Vps25"; transcript_id "ENSMUST00000007533.14";
11	sicelore	exon	101257901	101258049	.	+	.	gene_id "Vps25"; transcript_id "ENSMUST00000007533.14";
11	sicelore	transcript	101253734	101259323	.	+	.	gene_id "Vps25"; transcript_id "ENSMUST00000107280.10"; category "full_splice_match"; subcategory "gencode"; UMIs "6"; Cells "6"; novelJunctions "-"; supportingReads "0"; CAGEdist "-14"; POLYAdist "205"; color "#014e8e";
11	sicelore	exon	101253735	101253807	.	+	.	gene_id "Vps25"; transcript_id "ENSMUST00000107280.10";
11	sicelore	exon	101254031	101254176	.	+	.	gene_id "Vps25"; transcript_id "ENSMUST00000107280.10";
11	sicelore	exon	101254919	101254996	.	+	.	gene_id "Vps25"; transcript_id "ENSMUST00000107280.10";
11	sicelore	exon	101256009	101256097	.	+	.	gene_id "Vps25"; transcript_id "ENSMUST00000107280.10";
11	sicelore	exon	101256878	101256953	.	+	.	gene_id "Vps25"; transcript_id "ENSMUST00000107280.10";
11	sicelore	exon	101258910	101259323	.	+	.	gene_id "Vps25"; transcript_id "ENSMUST00000107280.10";
11	sicelore	transcript	101253728	101259545	.	+	.	gene_id "Vps25"; transcript_id "ENSMUST00000100414.11"; category "full_splice_match"; subcategory "gencode"; UMIs "1"; Cells "1"; novelJunctions "-"; supportingReads "0"; CAGEdist "-8"; POLYAdist "-17"; color "#014e8e";
11	sicelore	exon	101253729	101253807	.	+	.	gene_id "Vps25"; transcript_id "ENSMUST00000100414.11";
11	sicelore	exon	101254031	101254176	.	+	.	gene_id "Vps25"; transcript_id "ENSMUST00000100414.11";
11	sicelore	exon	101254943	101254996	.	+	.	gene_id "Vps25"; transcript_id "ENSMUST00000100414.11";
11	sicelore	exon	101256009	101256097	.	+	.	gene_id "Vps25"; transcript_id "ENSMUST00000100414.11";
11	sicelore	exon	101256878	101256953	.	+	.	gene_id "Vps25"; transcript_id "ENSMUST00000100414.11";
11	sicelore	exon	101258770	101259545	.	+	.	gene_id "Vps25"; transcript_id "ENSMUST00000100414.11";
11	sicelore	transcript	101253752	101259056	.	+	.	gene_id "Vps25"; transcript_id "ENSMUST00000121331.1"; category "full_splice_match"; subcategory "gencode"; UMIs "34"; Cells "33"; novelJunctions "-"; supportingReads "0"; CAGEdist "-32"; POLYAdist "472"; color "#014e8e";
11	sicelore	exon	101253753	101254176	.	+	.	gene_id "Vps25"; transcript_id "ENSMUST00000121331.1";
11	sicelore	exon	101254943	101254996	.	+	.	gene_id "Vps25"; transcript_id "ENSMUST00000121331.1";
11	sicelore	exon	101256009	101256097	.	+	.	gene_id "Vps25"; transcript_id "ENSMUST00000121331.1";
11	sicelore	exon	101256878	101256953	.	+	.	gene_id "Vps25"; transcript_id "ENSMUST00000121331.1";
11	sicelore	exon	101258910	101259056	.	+	.	gene_id "Vps25"; transcript_id "ENSMUST00000121331.1";
11	sicelore	transcript	101253729	101258916	.	+	.	gene_id "Vps25"; transcript_id "ENSMUST00000144306.8"; category "full_splice_match"; subcategory "gencode"; UMIs "5"; Cells "5"; novelJunctions "-"; supportingReads "0"; CAGEdist "-9"; POLYAdist "612"; color "#014e8e";
11	sicelore	exon	101253730	101253807	.	+	.	gene_id "Vps25"; transcript_id "ENSMUST00000144306.8";
11	sicelore	exon	101254031	101254176	.	+	.	gene_id "Vps25"; transcript_id "ENSMUST00000144306.8";
11	sicelore	exon	101254943	101254996	.	+	.	gene_id "Vps25"; transcript_id "ENSMUST00000144306.8";
11	sicelore	exon	101256878	101256953	.	+	.	gene_id "Vps25"; transcript_id "ENSMUST00000144306.8";
11	sicelore	exon	101258910	101258916	.	+	.	gene_id "Vps25"; transcript_id "ENSMUST00000144306.8";
11	sicelore	transcript	101253763	101259210	.	+	.	gene_id "Vps25"; transcript_id "ENSMUST00000123529.1"; category "full_splice_match"; subcategory "gencode"; UMIs "9"; Cells "9"; novelJunctions "-"; supportingReads "0"; CAGEdist "-43"; POLYAdist "318"; color "#014e8e";
11	sicelore	exon	101253764	101254176	.	+	.	gene_id "Vps25"; transcript_id "ENSMUST00000123529.1";
11	sicelore	exon	101254943	101254996	.	+	.	gene_id "Vps25"; transcript_id "ENSMUST00000123529.1";
11	sicelore	exon	101256878	101256953	.	+	.	gene_id "Vps25"; transcript_id "ENSMUST00000123529.1";
11	sicelore	exon	101258910	101259210	.	+	.	gene_id "Vps25"; transcript_id "ENSMUST00000123529.1";
15	sicelore	transcript	76622108	76626074	.	-	.	gene_id "Vps28"; transcript_id "ENSMUST00000078803.4"; category "full_splice_match"; subcategory "gencode"; UMIs "1315"; Cells "713"; novelJunctions "-"; supportingReads "0"; CAGEdist "-15"; POLYAdist "-22"; color "#014e8e";
15	sicelore	exon	76622109	76622350	.	-	.	gene_id "Vps28"; transcript_id "ENSMUST00000078803.4";
15	sicelore	exon	76622471	76622562	.	-	.	gene_id "Vps28"; transcript_id "ENSMUST00000078803.4";
15	sicelore	exon	76622655	76622708	.	-	.	gene_id "Vps28"; transcript_id "ENSMUST00000078803.4";
15	sicelore	exon	76623171	76623272	.	-	.	gene_id "Vps28"; transcript_id "ENSMUST00000078803.4";
15	sicelore	exon	76623389	76623494	.	-	.	gene_id "Vps28"; transcript_id "ENSMUST00000078803.4";
15	sicelore	exon	76624086	76624175	.	-	.	gene_id "Vps28"; transcript_id "ENSMUST00000078803.4";
15	sicelore	exon	76624448	76624485	.	-	.	gene_id "Vps28"; transcript_id "ENSMUST00000078803.4";
15	sicelore	exon	76624592	76624620	.	-	.	gene_id "Vps28"; transcript_id "ENSMUST00000078803.4";
15	sicelore	exon	76625134	76625205	.	-	.	gene_id "Vps28"; transcript_id "ENSMUST00000078803.4";
15	sicelore	exon	76625989	76626074	.	-	.	gene_id "Vps28"; transcript_id "ENSMUST00000078803.4";
15	sicelore	transcript	76622108	76626006	.	-	.	gene_id "Vps28"; transcript_id "ENSMUST00000229019.1"; category "full_splice_match"; subcategory "gencode"; UMIs "87"; Cells "84"; novelJunctions "-"; supportingReads "0"; CAGEdist "-83"; POLYAdist "-22"; color "#014e8e";
15	sicelore	exon	76622109	76622350	.	-	.	gene_id "Vps28"; transcript_id "ENSMUST00000229019.1";
15	sicelore	exon	76622471	76622562	.	-	.	gene_id "Vps28"; transcript_id "ENSMUST00000229019.1";
15	sicelore	exon	76622655	76622708	.	-	.	gene_id "Vps28"; transcript_id "ENSMUST00000229019.1";
15	sicelore	exon	76623171	76623272	.	-	.	gene_id "Vps28"; transcript_id "ENSMUST00000229019.1";
15	sicelore	exon	76623389	76623494	.	-	.	gene_id "Vps28"; transcript_id "ENSMUST00000229019.1";
15	sicelore	exon	76624086	76624175	.	-	.	gene_id "Vps28"; transcript_id "ENSMUST00000229019.1";
15	sicelore	exon	76624448	76624485	.	-	.	gene_id "Vps28"; transcript_id "ENSMUST00000229019.1";
15	sicelore	exon	76624592	76624718	.	-	.	gene_id "Vps28"; transcript_id "ENSMUST00000229019.1";
15	sicelore	exon	76625134	76625205	.	-	.	gene_id "Vps28"; transcript_id "ENSMUST00000229019.1";
15	sicelore	exon	76625989	76626006	.	-	.	gene_id "Vps28"; transcript_id "ENSMUST00000229019.1";
2	sicelore	transcript	119288741	119298453	.	+	.	gene_id "Vps18"; transcript_id "ENSMUST00000037280.4"; category "full_splice_match"; subcategory "gencode"; UMIs "31"; Cells "31"; novelJunctions "-"; supportingReads "0"; CAGEdist "-16"; POLYAdist "-114"; color "#014e8e";
2	sicelore	exon	119288742	119289130	.	+	.	gene_id "Vps18"; transcript_id "ENSMUST00000037280.4";
2	sicelore	exon	119290153	119290294	.	+	.	gene_id "Vps18"; transcript_id "ENSMUST00000037280.4";
2	sicelore	exon	119292698	119292789	.	+	.	gene_id "Vps18"; transcript_id "ENSMUST00000037280.4";
2	sicelore	exon	119292919	119294789	.	+	.	gene_id "Vps18"; transcript_id "ENSMUST00000037280.4";
2	sicelore	exon	119296894	119298453	.	+	.	gene_id "Vps18"; transcript_id "ENSMUST00000037280.4";
2	sicelore	transcript	119288739	119295487	.	+	.	gene_id "Vps18"; transcript_id "ENSMUST00000139367.7"; category "full_splice_match"; subcategory "gencode"; UMIs "16"; Cells "16"; novelJunctions "-"; supportingReads "0"; CAGEdist "-14"; POLYAdist "2828"; color "#014e8e";
2	sicelore	exon	119288740	119289130	.	+	.	gene_id "Vps18"; transcript_id "ENSMUST00000139367.7";
2	sicelore	exon	119290153	119290294	.	+	.	gene_id "Vps18"; transcript_id "ENSMUST00000139367.7";
2	sicelore	exon	119292698	119292789	.	+	.	gene_id "Vps18"; transcript_id "ENSMUST00000139367.7";
2	sicelore	exon	119292919	119295487	.	+	.	gene_id "Vps18"; transcript_id "ENSMUST00000139367.7";
7	sicelore	transcript	141493136	141539857	.	-	.	gene_id "Chid1"; transcript_id "ENSMUST00000166082.7"; category "full_splice_match"; subcategory "gencode"; UMIs "30"; Cells "30"; novelJunctions "-"; supportingReads "0"; CAGEdist "12"; POLYAdist "19983"; color "#014e8e";
7	sicelore	exon	141493137	141496146	.	-	.	gene_id "Chid1"; transcript_id "ENSMUST00000166082.7";
7	sicelore	exon	141496371	141496413	.	-	.	gene_id "Chid1"; transcript_id "ENSMUST00000166082.7";
7	sicelore	exon	141496601	141496681	.	-	.	gene_id "Chid1"; transcript_id "ENSMUST00000166082.7";
7	sicelore	exon	141513734	141513889	.	-	.	gene_id "Chid1"; transcript_id "ENSMUST00000166082.7";
7	sicelore	exon	141515402	141515503	.	-	.	gene_id "Chid1"; transcript_id "ENSMUST00000166082.7";
7	sicelore	exon	141522609	141522701	.	-	.	gene_id "Chid1"; transcript_id "ENSMUST00000166082.7";
7	sicelore	exon	141526432	141526493	.	-	.	gene_id "Chid1"; transcript_id "ENSMUST00000166082.7";
7	sicelore	exon	141527599	141527705	.	-	.	gene_id "Chid1"; transcript_id "ENSMUST00000166082.7";
7	sicelore	exon	141528463	141528507	.	-	.	gene_id "Chid1"; transcript_id "ENSMUST00000166082.7";
7	sicelore	exon	141529569	141529701	.	-	.	gene_id "Chid1"; transcript_id "ENSMUST00000166082.7";
7	sicelore	exon	141530150	141530299	.	-	.	gene_id "Chid1"; transcript_id "ENSMUST00000166082.7";
7	sicelore	exon	141532819	141532973	.	-	.	gene_id "Chid1"; transcript_id "ENSMUST00000166082.7";
7	sicelore	exon	141539773	141539857	.	-	.	gene_id "Chid1"; transcript_id "ENSMUST00000166082.7";
7	sicelore	transcript	141493135	141539816	.	-	.	gene_id "Chid1"; transcript_id "ENSMUST00000153191.7"; category "full_splice_match"; subcategory "gencode"; UMIs "43"; Cells "43"; novelJunctions "-"; supportingReads "0"; CAGEdist "-29"; POLYAdist "19982"; color "#014e8e";
7	sicelore	exon	141493136	141496146	.	-	.	gene_id "Chid1"; transcript_id "ENSMUST00000153191.7";
7	sicelore	exon	141496371	141496413	.	-	.	gene_id "Chid1"; transcript_id "ENSMUST00000153191.7";
7	sicelore	exon	141496601	141496681	.	-	.	gene_id "Chid1"; transcript_id "ENSMUST00000153191.7";
7	sicelore	exon	141513734	141513889	.	-	.	gene_id "Chid1"; transcript_id "ENSMUST00000153191.7";
7	sicelore	exon	141515402	141515503	.	-	.	gene_id "Chid1"; transcript_id "ENSMUST00000153191.7";
7	sicelore	exon	141522609	141522701	.	-	.	gene_id "Chid1"; transcript_id "ENSMUST00000153191.7";
7	sicelore	exon	141526432	141526493	.	-	.	gene_id "Chid1"; transcript_id "ENSMUST00000153191.7";
7	sicelore	exon	141527599	141527705	.	-	.	gene_id "Chid1"; transcript_id "ENSMUST00000153191.7";
7	sicelore	exon	141528463	141528507	.	-	.	gene_id "Chid1"; transcript_id "ENSMUST00000153191.7";
7	sicelore	exon	141529569	141529701	.	-	.	gene_id "Chid1"; transcript_id "ENSMUST00000153191.7";
7	sicelore	exon	141530150	141530299	.	-	.	gene_id "Chid1"; transcript_id "ENSMUST00000153191.7";
7	sicelore	exon	141532819	141532973	.	-	.	gene_id "Chid1"; transcript_id "ENSMUST00000153191.7";
7	sicelore	exon	141539773	141539816	.	-	.	gene_id "Chid1"; transcript_id "ENSMUST00000153191.7";
7	sicelore	transcript	141493137	141539855	.	-	.	gene_id "Chid1"; transcript_id "Novel.648"; category "novel_in_catalog"; subcategory "combination_of_known_junctions"; UMIs "8"; Cells "8"; novelJunctions "-"; supportingReads "0"; CAGEdist "10"; POLYAdist "19984"; color "#9dd122";
7	sicelore	exon	141493137	141496146	.	-	.	gene_id "Chid1"; transcript_id "Novel.648";
7	sicelore	exon	141496371	141496413	.	-	.	gene_id "Chid1"; transcript_id "Novel.648";
7	sicelore	exon	141496601	141496681	.	-	.	gene_id "Chid1"; transcript_id "Novel.648";
7	sicelore	exon	141513734	141513889	.	-	.	gene_id "Chid1"; transcript_id "Novel.648";
7	sicelore	exon	141515402	141515503	.	-	.	gene_id "Chid1"; transcript_id "Novel.648";
7	sicelore	exon	141522609	141522701	.	-	.	gene_id "Chid1"; transcript_id "Novel.648";
7	sicelore	exon	141527599	141527705	.	-	.	gene_id "Chid1"; transcript_id "Novel.648";
7	sicelore	exon	141528463	141528507	.	-	.	gene_id "Chid1"; transcript_id "Novel.648";
7	sicelore	exon	141529569	141529701	.	-	.	gene_id "Chid1"; transcript_id "Novel.648";
7	sicelore	exon	141530150	141530299	.	-	.	gene_id "Chid1"; transcript_id "Novel.648";
7	sicelore	exon	141532819	141532973	.	-	.	gene_id "Chid1"; transcript_id "Novel.648";
7	sicelore	exon	141539773	141539855	.	-	.	gene_id "Chid1"; transcript_id "Novel.648";
7	sicelore	transcript	141493137	141539804	.	-	.	gene_id "Chid1"; transcript_id "ENSMUST00000118694.7"; category "full_splice_match"; subcategory "gencode"; UMIs "3"; Cells "3"; novelJunctions "-"; supportingReads "0"; CAGEdist "-41"; POLYAdist "19984"; color "#014e8e";
7	sicelore	exon	141493138	141496146	.	-	.	gene_id "Chid1"; transcript_id "ENSMUST00000118694.7";
7	sicelore	exon	141496371	141496413	.	-	.	gene_id "Chid1"; transcript_id "ENSMUST00000118694.7";
7	sicelore	exon	141496601	141496681	.	-	.	gene_id "Chid1"; transcript_id "ENSMUST00000118694.7";
7	sicelore	exon	141522609	141522701	.	-	.	gene_id "Chid1"; transcript_id "ENSMUST00000118694.7";
7	sicelore	exon	141526432	141526493	.	-	.	gene_id "Chid1"; transcript_id "ENSMUST00000118694.7";
7	sicelore	exon	141527599	141527705	.	-	.	gene_id "Chid1"; transcript_id "ENSMUST00000118694.7";
7	sicelore	exon	141528463	141528507	.	-	.	gene_id "Chid1"; transcript_id "ENSMUST00000118694.7";
7	sicelore	exon	141529569	141529701	.	-	.	gene_id "Chid1"; transcript_id "ENSMUST00000118694.7";
7	sicelore	exon	141530150	141530299	.	-	.	gene_id "Chid1"; transcript_id "ENSMUST00000118694.7";
7	sicelore	exon	141532819	141532973	.	-	.	gene_id "Chid1"; transcript_id "ENSMUST00000118694.7";
7	sicelore	exon	141539773	141539804	.	-	.	gene_id "Chid1"; transcript_id "ENSMUST00000118694.7";
7	sicelore	transcript	141493136	141539857	.	-	.	gene_id "Chid1"; transcript_id "ENSMUST00000026586.12"; category "full_splice_match"; subcategory "gencode"; UMIs "2"; Cells "2"; novelJunctions "-"; supportingReads "0"; CAGEdist "12"; POLYAdist "19983"; color "#014e8e";
7	sicelore	exon	141493137	141496146	.	-	.	gene_id "Chid1"; transcript_id "ENSMUST00000026586.12";
7	sicelore	exon	141496371	141496413	.	-	.	gene_id "Chid1"; transcript_id "ENSMUST00000026586.12";
7	sicelore	exon	141496601	141496681	.	-	.	gene_id "Chid1"; transcript_id "ENSMUST00000026586.12";
7	sicelore	exon	141522609	141522701	.	-	.	gene_id "Chid1"; transcript_id "ENSMUST00000026586.12";
7	sicelore	exon	141526432	141526493	.	-	.	gene_id "Chid1"; transcript_id "ENSMUST00000026586.12";
7	sicelore	exon	141527599	141527705	.	-	.	gene_id "Chid1"; transcript_id "ENSMUST00000026586.12";
7	sicelore	exon	141528463	141528507	.	-	.	gene_id "Chid1"; transcript_id "ENSMUST00000026586.12";
7	sicelore	exon	141529569	141529701	.	-	.	gene_id "Chid1"; transcript_id "ENSMUST00000026586.12";
7	sicelore	exon	141530150	141530299	.	-	.	gene_id "Chid1"; transcript_id "ENSMUST00000026586.12";
7	sicelore	exon	141532819	141532973	.	-	.	gene_id "Chid1"; transcript_id "ENSMUST00000026586.12";
7	sicelore	exon	141539773	141539857	.	-	.	gene_id "Chid1"; transcript_id "ENSMUST00000026586.12";
7	sicelore	transcript	141531906	141539832	.	-	.	gene_id "Chid1"; transcript_id "ENSMUST00000133359.1"; category "full_splice_match"; subcategory "gencode"; UMIs "13"; Cells "13"; novelJunctions "-"; supportingReads "0"; CAGEdist "-13"; POLYAdist "58753"; color "#014e8e";
7	sicelore	exon	141531907	141532973	.	-	.	gene_id "Chid1"; transcript_id "ENSMUST00000133359.1";
7	sicelore	exon	141539773	141539832	.	-	.	gene_id "Chid1"; transcript_id "ENSMUST00000133359.1";
7	sicelore	transcript	46104581	46180017	.	-	.	gene_id "Abcc8"; transcript_id "ENSMUST00000033123.7"; category "full_splice_match"; subcategory "gencode"; UMIs "1"; Cells "1"; novelJunctions "-"; supportingReads "0"; CAGEdist "-15"; POLYAdist "34"; color "#014e8e";
7	sicelore	exon	46104582	46104761	.	-	.	gene_id "Abcc8"; transcript_id "ENSMUST00000033123.7";
7	sicelore	exon	46105464	46105526	.	-	.	gene_id "Abcc8"; transcript_id "ENSMUST00000033123.7";
7	sicelore	exon	46105809	46105942	.	-	.	gene_id "Abcc8"; transcript_id "ENSMUST00000033123.7";
7	sicelore	exon	46106585	46106688	.	-	.	gene_id "Abcc8"; transcript_id "ENSMUST00000033123.7";
7	sicelore	exon	46106952	46107060	.	-	.	gene_id "Abcc8"; transcript_id "ENSMUST00000033123.7";
7	sicelore	exon	46107238	46107316	.	-	.	gene_id "Abcc8"; transcript_id "ENSMUST00000033123.7";
7	sicelore	exon	46108084	46108214	.	-	.	gene_id "Abcc8"; transcript_id "ENSMUST00000033123.7";
7	sicelore	exon	46108315	46108435	.	-	.	gene_id "Abcc8"; transcript_id "ENSMUST00000033123.7";
7	sicelore	exon	46108753	46108866	.	-	.	gene_id "Abcc8"; transcript_id "ENSMUST00000033123.7";
7	sicelore	exon	46109541	46109643	.	-	.	gene_id "Abcc8"; transcript_id "ENSMUST00000033123.7";
7	sicelore	exon	46113065	46113157	.	-	.	gene_id "Abcc8"; transcript_id "ENSMUST00000033123.7";
7	sicelore	exon	46114942	46115099	.	-	.	gene_id "Abcc8"; transcript_id "ENSMUST00000033123.7";
7	sicelore	exon	46115774	46115843	.	-	.	gene_id "Abcc8"; transcript_id "ENSMUST00000033123.7";
7	sicelore	exon	46116906	46117072	.	-	.	gene_id "Abcc8"; transcript_id "ENSMUST00000033123.7";
7	sicelore	exon	46117172	46117413	.	-	.	gene_id "Abcc8"; transcript_id "ENSMUST00000033123.7";
7	sicelore	exon	46117970	46118069	.	-	.	gene_id "Abcc8"; transcript_id "ENSMUST00000033123.7";
7	sicelore	exon	46118956	46119081	.	-	.	gene_id "Abcc8"; transcript_id "ENSMUST00000033123.7";
7	sicelore	exon	46120375	46120512	.	-	.	gene_id "Abcc8"; transcript_id "ENSMUST00000033123.7";
7	sicelore	exon	46122109	46122189	.	-	.	gene_id "Abcc8"; transcript_id "ENSMUST00000033123.7";
7	sicelore	exon	46122858	46122942	.	-	.	gene_id "Abcc8"; transcript_id "ENSMUST00000033123.7";
7	sicelore	exon	46123893	46123991	.	-	.	gene_id "Abcc8"; transcript_id "ENSMUST00000033123.7";
7	sicelore	exon	46124843	46124881	.	-	.	gene_id "Abcc8"; transcript_id "ENSMUST00000033123.7";
7	sicelore	exon	46126767	46126817	.	-	.	gene_id "Abcc8"; transcript_id "ENSMUST00000033123.7";
7	sicelore	exon	46135481	46135586	.	-	.	gene_id "Abcc8"; transcript_id "ENSMUST00000033123.7";
7	sicelore	exon	46136162	46136237	.	-	.	gene_id "Abcc8"; transcript_id "ENSMUST00000033123.7";
7	sicelore	exon	46136608	46136724	.	-	.	gene_id "Abcc8"; transcript_id "ENSMUST00000033123.7";
7	sicelore	exon	46136864	46136969	.	-	.	gene_id "Abcc8"; transcript_id "ENSMUST00000033123.7";
7	sicelore	exon	46137959	46138104	.	-	.	gene_id "Abcc8"; transcript_id "ENSMUST00000033123.7";
7	sicelore	exon	46139465	46139505	.	-	.	gene_id "Abcc8"; transcript_id "ENSMUST00000033123.7";
7	sicelore	exon	46150727	46150889	.	-	.	gene_id "Abcc8"; transcript_id "ENSMUST00000033123.7";
7	sicelore	exon	46151536	46151670	.	-	.	gene_id "Abcc8"; transcript_id "ENSMUST00000033123.7";
7	sicelore	exon	46154417	46154572	.	-	.	gene_id "Abcc8"; transcript_id "ENSMUST00000033123.7";
7	sicelore	exon	46157107	46157271	.	-	.	gene_id "Abcc8"; transcript_id "ENSMUST00000033123.7";
7	sicelore	exon	46165919	46166107	.	-	.	gene_id "Abcc8"; transcript_id "ENSMUST00000033123.7";
7	sicelore	exon	46166893	46167135	.	-	.	gene_id "Abcc8"; transcript_id "ENSMUST00000033123.7";
7	sicelore	exon	46169824	46169990	.	-	.	gene_id "Abcc8"; transcript_id "ENSMUST00000033123.7";
7	sicelore	exon	46175360	46175481	.	-	.	gene_id "Abcc8"; transcript_id "ENSMUST00000033123.7";
7	sicelore	exon	46178442	46178583	.	-	.	gene_id "Abcc8"; transcript_id "ENSMUST00000033123.7";
7	sicelore	exon	46179802	46180017	.	-	.	gene_id "Abcc8"; transcript_id "ENSMUST00000033123.7";
16	sicelore	transcript	20400760	20426354	.	-	.	gene_id "Abcc5"; transcript_id "ENSMUST00000096199.4"; category "full_splice_match"; subcategory "gencode"; UMIs "23"; Cells "21"; novelJunctions "-"; supportingReads "0"; CAGEdist "-18"; POLYAdist "-22"; color "#014e8e";
16	sicelore	exon	20400761	20401071	.	-	.	gene_id "Abcc5"; transcript_id "ENSMUST00000096199.4";
16	sicelore	exon	20402260	20402334	.	-	.	gene_id "Abcc5"; transcript_id "ENSMUST00000096199.4";
16	sicelore	exon	20404566	20404713	.	-	.	gene_id "Abcc5"; transcript_id "ENSMUST00000096199.4";
16	sicelore	exon	20405389	20405544	.	-	.	gene_id "Abcc5"; transcript_id "ENSMUST00000096199.4";
16	sicelore	exon	20405727	20405884	.	-	.	gene_id "Abcc5"; transcript_id "ENSMUST00000096199.4";
16	sicelore	exon	20422305	20422485	.	-	.	gene_id "Abcc5"; transcript_id "ENSMUST00000096199.4";
16	sicelore	exon	20426248	20426354	.	-	.	gene_id "Abcc5"; transcript_id "ENSMUST00000096199.4";
16	sicelore	transcript	20400753	20426388	.	-	.	gene_id "Abcc5"; transcript_id "Novel.746"; category "novel_not_in_catalog"; subcategory "at_least_one_novel_splicesite"; UMIs "33"; Cells "33"; novelJunctions "20401034-20402260"; supportingReads "73"; CAGEdist "2"; POLYAdist "-29"; color "#e65802";
16	sicelore	exon	20400753	20401034	.	-	.	gene_id "Abcc5"; transcript_id "Novel.746";
16	sicelore	exon	20402260	20402334	.	-	.	gene_id "Abcc5"; transcript_id "Novel.746";
16	sicelore	exon	20404566	20404713	.	-	.	gene_id "Abcc5"; transcript_id "Novel.746";
16	sicelore	exon	20405389	20405544	.	-	.	gene_id "Abcc5"; transcript_id "Novel.746";
16	sicelore	exon	20405727	20405884	.	-	.	gene_id "Abcc5"; transcript_id "Novel.746";
16	sicelore	exon	20422305	20422485	.	-	.	gene_id "Abcc5"; transcript_id "Novel.746";
16	sicelore	exon	20426248	20426388	.	-	.	gene_id "Abcc5"; transcript_id "Novel.746";
16	sicelore	transcript	20400759	20426324	.	-	.	gene_id "Abcc5"; transcript_id "ENSMUST00000134962.1"; category "full_splice_match"; subcategory "gencode"; UMIs "91"; Cells "89"; novelJunctions "-"; supportingReads "0"; CAGEdist "4"; POLYAdist "-23"; color "#014e8e";
16	sicelore	exon	20400760	20404713	.	-	.	gene_id "Abcc5"; transcript_id "ENSMUST00000134962.1";
16	sicelore	exon	20405389	20405544	.	-	.	gene_id "Abcc5"; transcript_id "ENSMUST00000134962.1";
16	sicelore	exon	20405727	20405884	.	-	.	gene_id "Abcc5"; transcript_id "ENSMUST00000134962.1";
16	sicelore	exon	20422305	20422485	.	-	.	gene_id "Abcc5"; transcript_id "ENSMUST00000134962.1";
16	sicelore	exon	20426248	20426324	.	-	.	gene_id "Abcc5"; transcript_id "ENSMUST00000134962.1";
6	sicelore	transcript	142691986	142702315	.	-	.	gene_id "Abcc9"; transcript_id "ENSMUST00000204870.1"; category "full_splice_match"; subcategory "gencode"; UMIs "1"; Cells "1"; novelJunctions "-"; supportingReads "0"; CAGEdist "-4"; POLYAdist "-20"; color "#014e8e";
6	sicelore	exon	142691987	142692902	.	-	.	gene_id "Abcc9"; transcript_id "ENSMUST00000204870.1";
6	sicelore	exon	142694477	142694618	.	-	.	gene_id "Abcc9"; transcript_id "ENSMUST00000204870.1";
6	sicelore	exon	142697679	142697839	.	-	.	gene_id "Abcc9"; transcript_id "ENSMUST00000204870.1";
6	sicelore	exon	142701817	142701903	.	-	.	gene_id "Abcc9"; transcript_id "ENSMUST00000204870.1";
6	sicelore	exon	142702164	142702315	.	-	.	gene_id "Abcc9"; transcript_id "ENSMUST00000204870.1";
4	sicelore	transcript	95039161	95039625	.	-	.	gene_id "RP23-135A21.6"; transcript_id "ENSMUST00000119789.1"; category "full_splice_match"; subcategory "gencode"; UMIs "1"; Cells "1"; novelJunctions "-"; supportingReads "0"; CAGEdist "-10185"; POLYAdist "-9910"; color "#014e8e";
4	sicelore	exon	95039162	95039625	.	-	.	gene_id "RP23-135A21.6"; transcript_id "ENSMUST00000119789.1";
9	sicelore	transcript	44347748	44361670	.	-	.	gene_id "Vps11"; transcript_id "ENSMUST00000034644.9"; category "full_splice_match"; subcategory "gencode"; UMIs "55"; Cells "54"; novelJunctions "-"; supportingReads "0"; CAGEdist "0"; POLYAdist "-21"; color "#014e8e";
9	sicelore	exon	44347749	44348584	.	-	.	gene_id "Vps11"; transcript_id "ENSMUST00000034644.9";
9	sicelore	exon	44348903	44349125	.	-	.	gene_id "Vps11"; transcript_id "ENSMUST00000034644.9";
9	sicelore	exon	44352597	44352768	.	-	.	gene_id "Vps11"; transcript_id "ENSMUST00000034644.9";
9	sicelore	exon	44352909	44353111	.	-	.	gene_id "Vps11"; transcript_id "ENSMUST00000034644.9";
9	sicelore	exon	44353215	44353354	.	-	.	gene_id "Vps11"; transcript_id "ENSMUST00000034644.9";
9	sicelore	exon	44353837	44353998	.	-	.	gene_id "Vps11"; transcript_id "ENSMUST00000034644.9";
9	sicelore	exon	44354103	44354291	.	-	.	gene_id "Vps11"; transcript_id "ENSMUST00000034644.9";
9	sicelore	exon	44354409	44354555	.	-	.	gene_id "Vps11"; transcript_id "ENSMUST00000034644.9";
9	sicelore	exon	44354964	44355150	.	-	.	gene_id "Vps11"; transcript_id "ENSMUST00000034644.9";
9	sicelore	exon	44355699	44355850	.	-	.	gene_id "Vps11"; transcript_id "ENSMUST00000034644.9";
9	sicelore	exon	44356228	44356429	.	-	.	gene_id "Vps11"; transcript_id "ENSMUST00000034644.9";
9	sicelore	exon	44358069	44358316	.	-	.	gene_id "Vps11"; transcript_id "ENSMUST00000034644.9";
9	sicelore	exon	44359138	44359301	.	-	.	gene_id "Vps11"; transcript_id "ENSMUST00000034644.9";
9	sicelore	exon	44359612	44359747	.	-	.	gene_id "Vps11"; transcript_id "ENSMUST00000034644.9";
9	sicelore	exon	44359839	44359987	.	-	.	gene_id "Vps11"; transcript_id "ENSMUST00000034644.9";
9	sicelore	exon	44361445	44361670	.	-	.	gene_id "Vps11"; transcript_id "ENSMUST00000034644.9";
1	sicelore	transcript	89097072	89098818	.	+	.	gene_id "RP24-396E16.1"; transcript_id "ENSMUST00000195426.1"; category "full_splice_match"; subcategory "gencode"; UMIs "34"; Cells "32"; novelJunctions "-"; supportingReads "0"; CAGEdist "6696"; POLYAdist "56224"; color "#014e8e";
1	sicelore	exon	89097073	89098818	.	+	.	gene_id "RP24-396E16.1"; transcript_id "ENSMUST00000195426.1";
15	sicelore	transcript	83546797	83555735	.	-	.	gene_id "Mcat"; transcript_id "Novel.809"; category "novel_not_in_catalog"; subcategory "at_least_one_novel_splicesite"; UMIs "19"; Cells "18"; novelJunctions "83552621-83553370"; supportingReads "27"; CAGEdist "-8"; POLYAdist "-27"; color "#e65802";
15	sicelore	exon	83546797	83547942	.	-	.	gene_id "Mcat"; transcript_id "Novel.809";
15	sicelore	exon	83549118	83549335	.	-	.	gene_id "Mcat"; transcript_id "Novel.809";
15	sicelore	exon	83552534	83552621	.	-	.	gene_id "Mcat"; transcript_id "Novel.809";
15	sicelore	exon	83553370	83553447	.	-	.	gene_id "Mcat"; transcript_id "Novel.809";
15	sicelore	exon	83555271	83555735	.	-	.	gene_id "Mcat"; transcript_id "Novel.809";
15	sicelore	transcript	83546796	83555735	.	-	.	gene_id "Mcat"; transcript_id "ENSMUST00000061882.9"; category "full_splice_match"; subcategory "gencode"; UMIs "126"; Cells "118"; novelJunctions "-"; supportingReads "0"; CAGEdist "-8"; POLYAdist "-28"; color "#014e8e";
15	sicelore	exon	83546797	83547942	.	-	.	gene_id "Mcat"; transcript_id "ENSMUST00000061882.9";
15	sicelore	exon	83549118	83549335	.	-	.	gene_id "Mcat"; transcript_id "ENSMUST00000061882.9";
15	sicelore	exon	83552534	83552621	.	-	.	gene_id "Mcat"; transcript_id "ENSMUST00000061882.9";
15	sicelore	exon	83555271	83555735	.	-	.	gene_id "Mcat"; transcript_id "ENSMUST00000061882.9";
15	sicelore	transcript	83547385	83555365	.	-	.	gene_id "Mcat"; transcript_id "ENSMUST00000230851.1"; category "full_splice_match"; subcategory "gencode"; UMIs "7"; Cells "7"; novelJunctions "-"; supportingReads "0"; CAGEdist "-378"; POLYAdist "561"; color "#014e8e";
15	sicelore	exon	83547386	83547942	.	-	.	gene_id "Mcat"; transcript_id "ENSMUST00000230851.1";
15	sicelore	exon	83552534	83552621	.	-	.	gene_id "Mcat"; transcript_id "ENSMUST00000230851.1";
15	sicelore	exon	83555271	83555365	.	-	.	gene_id "Mcat"; transcript_id "ENSMUST00000230851.1";
13	sicelore	transcript	98263241	98273918	.	+	.	gene_id "Ankra2"; transcript_id "ENSMUST00000022164.15"; category "full_splice_match"; subcategory "gencode"; UMIs "110"; Cells "106"; novelJunctions "-"; supportingReads "0"; CAGEdist "21"; POLYAdist "-28"; color "#014e8e";
13	sicelore	exon	98263242	98263476	.	+	.	gene_id "Ankra2"; transcript_id "ENSMUST00000022164.15";
13	sicelore	exon	98266151	98266532	.	+	.	gene_id "Ankra2"; transcript_id "ENSMUST00000022164.15";
13	sicelore	exon	98267316	98267474	.	+	.	gene_id "Ankra2"; transcript_id "ENSMUST00000022164.15";
13	sicelore	exon	98268430	98268495	.	+	.	gene_id "Ankra2"; transcript_id "ENSMUST00000022164.15";
13	sicelore	exon	98271055	98271152	.	+	.	gene_id "Ankra2"; transcript_id "ENSMUST00000022164.15";
13	sicelore	exon	98271654	98271779	.	+	.	gene_id "Ankra2"; transcript_id "ENSMUST00000022164.15";
13	sicelore	exon	98272226	98272292	.	+	.	gene_id "Ankra2"; transcript_id "ENSMUST00000022164.15";
13	sicelore	exon	98272772	98272852	.	+	.	gene_id "Ankra2"; transcript_id "ENSMUST00000022164.15";
13	sicelore	exon	98273378	98273918	.	+	.	gene_id "Ankra2"; transcript_id "ENSMUST00000022164.15";
13	sicelore	transcript	98263073	98274754	.	+	.	gene_id "Ankra2"; transcript_id "ENSMUST00000150352.2"; category "full_splice_match"; subcategory "gencode"; UMIs "2"; Cells "2"; novelJunctions "-"; supportingReads "0"; CAGEdist "32"; POLYAdist "-22"; color "#014e8e";
13	sicelore	exon	98263074	98263476	.	+	.	gene_id "Ankra2"; transcript_id "ENSMUST00000150352.2";
13	sicelore	exon	98266151	98266532	.	+	.	gene_id "Ankra2"; transcript_id "ENSMUST00000150352.2";
13	sicelore	exon	98267316	98267474	.	+	.	gene_id "Ankra2"; transcript_id "ENSMUST00000150352.2";
13	sicelore	exon	98268430	98268495	.	+	.	gene_id "Ankra2"; transcript_id "ENSMUST00000150352.2";
13	sicelore	exon	98271055	98271152	.	+	.	gene_id "Ankra2"; transcript_id "ENSMUST00000150352.2";
13	sicelore	exon	98271654	98271779	.	+	.	gene_id "Ankra2"; transcript_id "ENSMUST00000150352.2";
13	sicelore	exon	98272226	98272292	.	+	.	gene_id "Ankra2"; transcript_id "ENSMUST00000150352.2";
13	sicelore	exon	98272772	98272852	.	+	.	gene_id "Ankra2"; transcript_id "ENSMUST00000150352.2";
13	sicelore	exon	98273920	98274754	.	+	.	gene_id "Ankra2"; transcript_id "ENSMUST00000150352.2";
13	sicelore	transcript	98263053	98273912	.	+	.	gene_id "Ankra2"; transcript_id "Novel.816"; category "novel_not_in_catalog"; subcategory "at_least_one_novel_splicesite"; UMIs "5"; Cells "5"; novelJunctions "98266510-98267316"; supportingReads "28"; CAGEdist "52"; POLYAdist "-22"; color "#e65802";
13	sicelore	exon	98263053	98263476	.	+	.	gene_id "Ankra2"; transcript_id "Novel.816";
13	sicelore	exon	98266151	98266510	.	+	.	gene_id "Ankra2"; transcript_id "Novel.816";
13	sicelore	exon	98267316	98267474	.	+	.	gene_id "Ankra2"; transcript_id "Novel.816";
13	sicelore	exon	98268430	98268495	.	+	.	gene_id "Ankra2"; transcript_id "Novel.816";
13	sicelore	exon	98271055	98271152	.	+	.	gene_id "Ankra2"; transcript_id "Novel.816";
13	sicelore	exon	98271654	98271779	.	+	.	gene_id "Ankra2"; transcript_id "Novel.816";
13	sicelore	exon	98272226	98272292	.	+	.	gene_id "Ankra2"; transcript_id "Novel.816";
13	sicelore	exon	98272772	98272852	.	+	.	gene_id "Ankra2"; transcript_id "Novel.816";
13	sicelore	exon	98273378	98273912	.	+	.	gene_id "Ankra2"; transcript_id "Novel.816";
13	sicelore	transcript	98263143	98273917	.	+	.	gene_id "Ankra2"; transcript_id "Novel.827"; category "novel_not_in_catalog"; subcategory "at_least_one_novel_splicesite"; UMIs "14"; Cells "14"; novelJunctions "98266545-98267316"; supportingReads "105"; CAGEdist "-38"; POLYAdist "-27"; color "#e65802";
13	sicelore	exon	98263143	98263476	.	+	.	gene_id "Ankra2"; transcript_id "Novel.827";
13	sicelore	exon	98266151	98266545	.	+	.	gene_id "Ankra2"; transcript_id "Novel.827";
13	sicelore	exon	98267316	98267474	.	+	.	gene_id "Ankra2"; transcript_id "Novel.827";
13	sicelore	exon	98268430	98268495	.	+	.	gene_id "Ankra2"; transcript_id "Novel.827";
13	sicelore	exon	98271055	98271152	.	+	.	gene_id "Ankra2"; transcript_id "Novel.827";
13	sicelore	exon	98271654	98271779	.	+	.	gene_id "Ankra2"; transcript_id "Novel.827";
13	sicelore	exon	98272226	98272292	.	+	.	gene_id "Ankra2"; transcript_id "Novel.827";
13	sicelore	exon	98272772	98272852	.	+	.	gene_id "Ankra2"; transcript_id "Novel.827";
13	sicelore	exon	98273378	98273917	.	+	.	gene_id "Ankra2"; transcript_id "Novel.827";
13	sicelore	transcript	98263138	98273918	.	+	.	gene_id "Ankra2"; transcript_id "ENSMUST00000226100.1"; category "full_splice_match"; subcategory "gencode"; UMIs "39"; Cells "39"; novelJunctions "-"; supportingReads "0"; CAGEdist "-33"; POLYAdist "-28"; color "#014e8e";
13	sicelore	exon	98263139	98263476	.	+	.	gene_id "Ankra2"; transcript_id "ENSMUST00000226100.1";
13	sicelore	exon	98267316	98267474	.	+	.	gene_id "Ankra2"; transcript_id "ENSMUST00000226100.1";
13	sicelore	exon	98268430	98268495	.	+	.	gene_id "Ankra2"; transcript_id "ENSMUST00000226100.1";
13	sicelore	exon	98271055	98271152	.	+	.	gene_id "Ankra2"; transcript_id "ENSMUST00000226100.1";
13	sicelore	exon	98271654	98271779	.	+	.	gene_id "Ankra2"; transcript_id "ENSMUST00000226100.1";
13	sicelore	exon	98272226	98272292	.	+	.	gene_id "Ankra2"; transcript_id "ENSMUST00000226100.1";
13	sicelore	exon	98272772	98272852	.	+	.	gene_id "Ankra2"; transcript_id "ENSMUST00000226100.1";
13	sicelore	exon	98273378	98273918	.	+	.	gene_id "Ankra2"; transcript_id "ENSMUST00000226100.1";
13	sicelore	transcript	98263193	98273918	.	+	.	gene_id "Ankra2"; transcript_id "ENSMUST00000123924.7"; category "full_splice_match"; subcategory "gencode"; UMIs "36"; Cells "35"; novelJunctions "-"; supportingReads "0"; CAGEdist "-6"; POLYAdist "-28"; color "#014e8e";
13	sicelore	exon	98263194	98263476	.	+	.	gene_id "Ankra2"; transcript_id "ENSMUST00000123924.7";
13	sicelore	exon	98266151	98266532	.	+	.	gene_id "Ankra2"; transcript_id "ENSMUST00000123924.7";
13	sicelore	exon	98267316	98267474	.	+	.	gene_id "Ankra2"; transcript_id "ENSMUST00000123924.7";
13	sicelore	exon	98268430	98268495	.	+	.	gene_id "Ankra2"; transcript_id "ENSMUST00000123924.7";
13	sicelore	exon	98271055	98271152	.	+	.	gene_id "Ankra2"; transcript_id "ENSMUST00000123924.7";
13	sicelore	exon	98271654	98271779	.	+	.	gene_id "Ankra2"; transcript_id "ENSMUST00000123924.7";
13	sicelore	exon	98272226	98272292	.	+	.	gene_id "Ankra2"; transcript_id "ENSMUST00000123924.7";
13	sicelore	exon	98272772	98273918	.	+	.	gene_id "Ankra2"; transcript_id "ENSMUST00000123924.7";
13	sicelore	transcript	98263190	98273918	.	+	.	gene_id "Ankra2"; transcript_id "ENSMUST00000091356.10"; category "full_splice_match"; subcategory "gencode"; UMIs "10"; Cells "10"; novelJunctions "-"; supportingReads "0"; CAGEdist "-3"; POLYAdist "-28"; color "#014e8e";
13	sicelore	exon	98263191	98263476	.	+	.	gene_id "Ankra2"; transcript_id "ENSMUST00000091356.10";
13	sicelore	exon	98267316	98267474	.	+	.	gene_id "Ankra2"; transcript_id "ENSMUST00000091356.10";
13	sicelore	exon	98268430	98268495	.	+	.	gene_id "Ankra2"; transcript_id "ENSMUST00000091356.10";
13	sicelore	exon	98271055	98271152	.	+	.	gene_id "Ankra2"; transcript_id "ENSMUST00000091356.10";
13	sicelore	exon	98271654	98271779	.	+	.	gene_id "Ankra2"; transcript_id "ENSMUST00000091356.10";
13	sicelore	exon	98272226	98272292	.	+	.	gene_id "Ankra2"; transcript_id "ENSMUST00000091356.10";
13	sicelore	exon	98272772	98273918	.	+	.	gene_id "Ankra2"; transcript_id "ENSMUST00000091356.10";
13	sicelore	transcript	98263156	98267717	.	+	.	gene_id "Ankra2"; transcript_id "ENSMUST00000223606.1"; category "full_splice_match"; subcategory "gencode"; UMIs "134"; Cells "121"; novelJunctions "-"; supportingReads "0"; CAGEdist "31"; POLYAdist "6133"; color "#014e8e";
13	sicelore	exon	98263157	98263476	.	+	.	gene_id "Ankra2"; transcript_id "ENSMUST00000223606.1";
13	sicelore	exon	98266151	98267717	.	+	.	gene_id "Ankra2"; transcript_id "ENSMUST00000223606.1";
2	sicelore	transcript	130424364	130444269	.	+	.	gene_id "Vps16"; transcript_id "ENSMUST00000028900.10"; category "full_splice_match"; subcategory "gencode"; UMIs "64"; Cells "61"; novelJunctions "-"; supportingReads "0"; CAGEdist "-43"; POLYAdist "-560"; color "#014e8e";
2	sicelore	exon	130424365	130424447	.	+	.	gene_id "Vps16"; transcript_id "ENSMUST00000028900.10";
2	sicelore	exon	130437622	130437710	.	+	.	gene_id "Vps16"; transcript_id "ENSMUST00000028900.10";
2	sicelore	exon	130437915	130438012	.	+	.	gene_id "Vps16"; transcript_id "ENSMUST00000028900.10";
2	sicelore	exon	130438097	130438225	.	+	.	gene_id "Vps16"; transcript_id "ENSMUST00000028900.10";
2	sicelore	exon	130438307	130438451	.	+	.	gene_id "Vps16"; transcript_id "ENSMUST00000028900.10";
2	sicelore	exon	130438569	130438684	.	+	.	gene_id "Vps16"; transcript_id "ENSMUST00000028900.10";
2	sicelore	exon	130438783	130438905	.	+	.	gene_id "Vps16"; transcript_id "ENSMUST00000028900.10";
2	sicelore	exon	130439046	130439101	.	+	.	gene_id "Vps16"; transcript_id "ENSMUST00000028900.10";
2	sicelore	exon	130439436	130439525	.	+	.	gene_id "Vps16"; transcript_id "ENSMUST00000028900.10";
2	sicelore	exon	130439620	130439714	.	+	.	gene_id "Vps16"; transcript_id "ENSMUST00000028900.10";
2	sicelore	exon	130439841	130439917	.	+	.	gene_id "Vps16"; transcript_id "ENSMUST00000028900.10";
2	sicelore	exon	130440231	130440362	.	+	.	gene_id "Vps16"; transcript_id "ENSMUST00000028900.10";
2	sicelore	exon	130440452	130440579	.	+	.	gene_id "Vps16"; transcript_id "ENSMUST00000028900.10";
2	sicelore	exon	130440707	130440742	.	+	.	gene_id "Vps16"; transcript_id "ENSMUST00000028900.10";
2	sicelore	exon	130440900	130441008	.	+	.	gene_id "Vps16"; transcript_id "ENSMUST00000028900.10";
2	sicelore	exon	130441165	130441299	.	+	.	gene_id "Vps16"; transcript_id "ENSMUST00000028900.10";
2	sicelore	exon	130441395	130441503	.	+	.	gene_id "Vps16"; transcript_id "ENSMUST00000028900.10";
2	sicelore	exon	130441608	130441705	.	+	.	gene_id "Vps16"; transcript_id "ENSMUST00000028900.10";
2	sicelore	exon	130441794	130441901	.	+	.	gene_id "Vps16"; transcript_id "ENSMUST00000028900.10";
2	sicelore	exon	130442173	130442250	.	+	.	gene_id "Vps16"; transcript_id "ENSMUST00000028900.10";
2	sicelore	exon	130442335	130442504	.	+	.	gene_id "Vps16"; transcript_id "ENSMUST00000028900.10";
2	sicelore	exon	130442587	130442683	.	+	.	gene_id "Vps16"; transcript_id "ENSMUST00000028900.10";
2	sicelore	exon	130443296	130443399	.	+	.	gene_id "Vps16"; transcript_id "ENSMUST00000028900.10";
2	sicelore	exon	130443514	130444269	.	+	.	gene_id "Vps16"; transcript_id "ENSMUST00000028900.10";
2	sicelore	transcript	130424323	130443730	.	+	.	gene_id "Vps16"; transcript_id "Novel.857"; category "novel_in_catalog"; subcategory "combination_of_known_junctions"; UMIs "5"; Cells "5"; novelJunctions "-"; supportingReads "0"; CAGEdist "-2"; POLYAdist "-21"; color "#9dd122";
2	sicelore	exon	130424323	130424447	.	+	.	gene_id "Vps16"; transcript_id "Novel.857";
2	sicelore	exon	130437622	130437710	.	+	.	gene_id "Vps16"; transcript_id "Novel.857";
2	sicelore	exon	130437915	130438012	.	+	.	gene_id "Vps16"; transcript_id "Novel.857";
2	sicelore	exon	130438097	130438225	.	+	.	gene_id "Vps16"; transcript_id "Novel.857";
2	sicelore	exon	130438307	130438451	.	+	.	gene_id "Vps16"; transcript_id "Novel.857";
2	sicelore	exon	130438569	130438684	.	+	.	gene_id "Vps16"; transcript_id "Novel.857";
2	sicelore	exon	130438783	130438905	.	+	.	gene_id "Vps16"; transcript_id "Novel.857";
2	sicelore	exon	130439046	130439100	.	+	.	gene_id "Vps16"; transcript_id "Novel.857";
2	sicelore	exon	130439436	130439525	.	+	.	gene_id "Vps16"; transcript_id "Novel.857";
2	sicelore	exon	130439620	130439714	.	+	.	gene_id "Vps16"; transcript_id "Novel.857";
2	sicelore	exon	130439841	130439917	.	+	.	gene_id "Vps16"; transcript_id "Novel.857";
2	sicelore	exon	130440231	130440362	.	+	.	gene_id "Vps16"; transcript_id "Novel.857";
2	sicelore	exon	130440452	130440579	.	+	.	gene_id "Vps16"; transcript_id "Novel.857";
2	sicelore	exon	130440707	130440742	.	+	.	gene_id "Vps16"; transcript_id "Novel.857";
2	sicelore	exon	130440900	130441008	.	+	.	gene_id "Vps16"; transcript_id "Novel.857";
2	sicelore	exon	130441165	130441299	.	+	.	gene_id "Vps16"; transcript_id "Novel.857";
2	sicelore	exon	130441395	130441503	.	+	.	gene_id "Vps16"; transcript_id "Novel.857";
2	sicelore	exon	130441617	130441705	.	+	.	gene_id "Vps16"; transcript_id "Novel.857";
2	sicelore	exon	130441794	130441901	.	+	.	gene_id "Vps16"; transcript_id "Novel.857";
2	sicelore	exon	130442173	130442250	.	+	.	gene_id "Vps16"; transcript_id "Novel.857";
2	sicelore	exon	130442335	130442504	.	+	.	gene_id "Vps16"; transcript_id "Novel.857";
2	sicelore	exon	130442587	130442683	.	+	.	gene_id "Vps16"; transcript_id "Novel.857";
2	sicelore	exon	130443296	130443399	.	+	.	gene_id "Vps16"; transcript_id "Novel.857";
2	sicelore	exon	130443514	130443730	.	+	.	gene_id "Vps16"; transcript_id "Novel.857";
2	sicelore	transcript	130443166	130443734	.	+	.	gene_id "Vps16"; transcript_id "ENSMUST00000134677.1"; category "full_splice_match"; subcategory "gencode"; UMIs "3"; Cells "3"; novelJunctions "-"; supportingReads "0"; CAGEdist "7093"; POLYAdist "-25"; color "#014e8e";
2	sicelore	exon	130443167	130443399	.	+	.	gene_id "Vps16"; transcript_id "ENSMUST00000134677.1";
2	sicelore	exon	130443514	130443734	.	+	.	gene_id "Vps16"; transcript_id "ENSMUST00000134677.1";
11	sicelore	transcript	76416733	76571535	.	-	.	gene_id "Abr"; transcript_id "ENSMUST00000072740.12"; category "full_splice_match"; subcategory "gencode"; UMIs "2"; Cells "2"; novelJunctions "-"; supportingReads "0"; CAGEdist "-23"; POLYAdist "-41"; color "#014e8e";
11	sicelore	exon	76416734	76419193	.	-	.	gene_id "Abr"; transcript_id "ENSMUST00000072740.12";
11	sicelore	exon	76419735	76419882	.	-	.	gene_id "Abr"; transcript_id "ENSMUST00000072740.12";
11	sicelore	exon	76422153	76422258	.	-	.	gene_id "Abr"; transcript_id "ENSMUST00000072740.12";
11	sicelore	exon	76423048	76423182	.	-	.	gene_id "Abr"; transcript_id "ENSMUST00000072740.12";
11	sicelore	exon	76424034	76424173	.	-	.	gene_id "Abr"; transcript_id "ENSMUST00000072740.12";
11	sicelore	exon	76424914	76425023	.	-	.	gene_id "Abr"; transcript_id "ENSMUST00000072740.12";
11	sicelore	exon	76425267	76425326	.	-	.	gene_id "Abr"; transcript_id "ENSMUST00000072740.12";
11	sicelore	exon	76451853	76451984	.	-	.	gene_id "Abr"; transcript_id "ENSMUST00000072740.12";
11	sicelore	exon	76452331	76452428	.	-	.	gene_id "Abr"; transcript_id "ENSMUST00000072740.12";
11	sicelore	exon	76454516	76454590	.	-	.	gene_id "Abr"; transcript_id "ENSMUST00000072740.12";
11	sicelore	exon	76455609	76455713	.	-	.	gene_id "Abr"; transcript_id "ENSMUST00000072740.12";
11	sicelore	exon	76456161	76456236	.	-	.	gene_id "Abr"; transcript_id "ENSMUST00000072740.12";
11	sicelore	exon	76456600	76456722	.	-	.	gene_id "Abr"; transcript_id "ENSMUST00000072740.12";
11	sicelore	exon	76459181	76459346	.	-	.	gene_id "Abr"; transcript_id "ENSMUST00000072740.12";
11	sicelore	exon	76461293	76461414	.	-	.	gene_id "Abr"; transcript_id "ENSMUST00000072740.12";
11	sicelore	exon	76463528	76463668	.	-	.	gene_id "Abr"; transcript_id "ENSMUST00000072740.12";
11	sicelore	exon	76464238	76464290	.	-	.	gene_id "Abr"; transcript_id "ENSMUST00000072740.12";
11	sicelore	exon	76468716	76468776	.	-	.	gene_id "Abr"; transcript_id "ENSMUST00000072740.12";
11	sicelore	exon	76472489	76472596	.	-	.	gene_id "Abr"; transcript_id "ENSMUST00000072740.12";
11	sicelore	exon	76478995	76479180	.	-	.	gene_id "Abr"; transcript_id "ENSMUST00000072740.12";
11	sicelore	exon	76486438	76486536	.	-	.	gene_id "Abr"; transcript_id "ENSMUST00000072740.12";
11	sicelore	exon	76508888	76509072	.	-	.	gene_id "Abr"; transcript_id "ENSMUST00000072740.12";
11	sicelore	exon	76571031	76571535	.	-	.	gene_id "Abr"; transcript_id "ENSMUST00000072740.12";
11	sicelore	transcript	76419103	76495456	.	-	.	gene_id "Abr"; transcript_id "ENSMUST00000108408.8"; category "full_splice_match"; subcategory "gencode"; UMIs "2"; Cells "2"; novelJunctions "-"; supportingReads "0"; CAGEdist "53"; POLYAdist "2329"; color "#014e8e";
11	sicelore	exon	76419104	76419193	.	-	.	gene_id "Abr"; transcript_id "ENSMUST00000108408.8";
11	sicelore	exon	76419735	76419882	.	-	.	gene_id "Abr"; transcript_id "ENSMUST00000108408.8";
11	sicelore	exon	76422153	76422258	.	-	.	gene_id "Abr"; transcript_id "ENSMUST00000108408.8";
11	sicelore	exon	76423048	76423182	.	-	.	gene_id "Abr"; transcript_id "ENSMUST00000108408.8";
11	sicelore	exon	76424034	76424173	.	-	.	gene_id "Abr"; transcript_id "ENSMUST00000108408.8";
11	sicelore	exon	76424914	76425023	.	-	.	gene_id "Abr"; transcript_id "ENSMUST00000108408.8";
11	sicelore	exon	76425267	76425326	.	-	.	gene_id "Abr"; transcript_id "ENSMUST00000108408.8";
11	sicelore	exon	76451853	76451984	.	-	.	gene_id "Abr"; transcript_id "ENSMUST00000108408.8";
11	sicelore	exon	76452331	76452428	.	-	.	gene_id "Abr"; transcript_id "ENSMUST00000108408.8";
11	sicelore	exon	76454516	76454590	.	-	.	gene_id "Abr"; transcript_id "ENSMUST00000108408.8";
11	sicelore	exon	76455609	76455713	.	-	.	gene_id "Abr"; transcript_id "ENSMUST00000108408.8";
11	sicelore	exon	76456161	76456236	.	-	.	gene_id "Abr"; transcript_id "ENSMUST00000108408.8";
11	sicelore	exon	76456600	76456722	.	-	.	gene_id "Abr"; transcript_id "ENSMUST00000108408.8";
11	sicelore	exon	76459181	76459346	.	-	.	gene_id "Abr"; transcript_id "ENSMUST00000108408.8";
11	sicelore	exon	76461293	76461414	.	-	.	gene_id "Abr"; transcript_id "ENSMUST00000108408.8";
11	sicelore	exon	76463528	76463668	.	-	.	gene_id "Abr"; transcript_id "ENSMUST00000108408.8";
11	sicelore	exon	76464238	76464290	.	-	.	gene_id "Abr"; transcript_id "ENSMUST00000108408.8";
11	sicelore	exon	76468716	76468776	.	-	.	gene_id "Abr"; transcript_id "ENSMUST00000108408.8";
11	sicelore	exon	76472489	76472596	.	-	.	gene_id "Abr"; transcript_id "ENSMUST00000108408.8";
11	sicelore	exon	76478995	76479180	.	-	.	gene_id "Abr"; transcript_id "ENSMUST00000108408.8";
11	sicelore	exon	76486438	76486536	.	-	.	gene_id "Abr"; transcript_id "ENSMUST00000108408.8";
11	sicelore	exon	76494257	76495456	.	-	.	gene_id "Abr"; transcript_id "ENSMUST00000108408.8";
11	sicelore	transcript	76416750	76468465	.	-	.	gene_id "Abr"; transcript_id "ENSMUST00000065028.13"; category "full_splice_match"; subcategory "gencode"; UMIs "44"; Cells "44"; novelJunctions "-"; supportingReads "0"; CAGEdist "-8"; POLYAdist "-24"; color "#014e8e";
11	sicelore	exon	76416751	76419193	.	-	.	gene_id "Abr"; transcript_id "ENSMUST00000065028.13";
11	sicelore	exon	76419735	76419882	.	-	.	gene_id "Abr"; transcript_id "ENSMUST00000065028.13";
11	sicelore	exon	76422153	76422258	.	-	.	gene_id "Abr"; transcript_id "ENSMUST00000065028.13";
11	sicelore	exon	76423048	76423182	.	-	.	gene_id "Abr"; transcript_id "ENSMUST00000065028.13";
11	sicelore	exon	76424034	76424173	.	-	.	gene_id "Abr"; transcript_id "ENSMUST00000065028.13";
11	sicelore	exon	76424914	76425023	.	-	.	gene_id "Abr"; transcript_id "ENSMUST00000065028.13";
11	sicelore	exon	76425267	76425326	.	-	.	gene_id "Abr"; transcript_id "ENSMUST00000065028.13";
11	sicelore	exon	76451853	76451984	.	-	.	gene_id "Abr"; transcript_id "ENSMUST00000065028.13";
11	sicelore	exon	76452331	76452428	.	-	.	gene_id "Abr"; transcript_id "ENSMUST00000065028.13";
11	sicelore	exon	76454516	76454590	.	-	.	gene_id "Abr"; transcript_id "ENSMUST00000065028.13";
11	sicelore	exon	76455609	76455713	.	-	.	gene_id "Abr"; transcript_id "ENSMUST00000065028.13";
11	sicelore	exon	76456161	76456236	.	-	.	gene_id "Abr"; transcript_id "ENSMUST00000065028.13";
11	sicelore	exon	76456600	76456722	.	-	.	gene_id "Abr"; transcript_id "ENSMUST00000065028.13";
11	sicelore	exon	76459181	76459346	.	-	.	gene_id "Abr"; transcript_id "ENSMUST00000065028.13";
11	sicelore	exon	76461293	76461414	.	-	.	gene_id "Abr"; transcript_id "ENSMUST00000065028.13";
11	sicelore	exon	76463528	76463668	.	-	.	gene_id "Abr"; transcript_id "ENSMUST00000065028.13";
11	sicelore	exon	76464238	76464290	.	-	.	gene_id "Abr"; transcript_id "ENSMUST00000065028.13";
11	sicelore	exon	76468255	76468465	.	-	.	gene_id "Abr"; transcript_id "ENSMUST00000065028.13";
11	sicelore	transcript	76458473	76495005	.	-	.	gene_id "Abr"; transcript_id "ENSMUST00000141442.7"; category "full_splice_match"; subcategory "gencode"; UMIs "2"; Cells "2"; novelJunctions "-"; supportingReads "0"; CAGEdist "-29"; POLYAdist "41699"; color "#014e8e";
11	sicelore	exon	76458474	76459346	.	-	.	gene_id "Abr"; transcript_id "ENSMUST00000141442.7";
11	sicelore	exon	76461293	76461414	.	-	.	gene_id "Abr"; transcript_id "ENSMUST00000141442.7";
11	sicelore	exon	76463528	76463668	.	-	.	gene_id "Abr"; transcript_id "ENSMUST00000141442.7";
11	sicelore	exon	76464238	76464290	.	-	.	gene_id "Abr"; transcript_id "ENSMUST00000141442.7";
11	sicelore	exon	76468716	76468776	.	-	.	gene_id "Abr"; transcript_id "ENSMUST00000141442.7";
11	sicelore	exon	76472489	76472596	.	-	.	gene_id "Abr"; transcript_id "ENSMUST00000141442.7";
11	sicelore	exon	76478995	76479180	.	-	.	gene_id "Abr"; transcript_id "ENSMUST00000141442.7";
11	sicelore	exon	76486438	76486536	.	-	.	gene_id "Abr"; transcript_id "ENSMUST00000141442.7";
11	sicelore	exon	76494257	76495005	.	-	.	gene_id "Abr"; transcript_id "ENSMUST00000141442.7";
14	sicelore	transcript	47240943	47276832	.	-	.	gene_id "Wdhd1"; transcript_id "ENSMUST00000187531.7"; category "full_splice_match"; subcategory "gencode"; UMIs "3"; Cells "3"; novelJunctions "-"; supportingReads "0"; CAGEdist "-16"; POLYAdist "-21"; color "#014e8e";
14	sicelore	exon	47240944	47241812	.	-	.	gene_id "Wdhd1"; transcript_id "ENSMUST00000187531.7";
14	sicelore	exon	47243803	47243941	.	-	.	gene_id "Wdhd1"; transcript_id "ENSMUST00000187531.7";
14	sicelore	exon	47244985	47245112	.	-	.	gene_id "Wdhd1"; transcript_id "ENSMUST00000187531.7";
14	sicelore	exon	47245287	47245457	.	-	.	gene_id "Wdhd1"; transcript_id "ENSMUST00000187531.7";
14	sicelore	exon	47245833	47245876	.	-	.	gene_id "Wdhd1"; transcript_id "ENSMUST00000187531.7";
14	sicelore	exon	47247381	47247434	.	-	.	gene_id "Wdhd1"; transcript_id "ENSMUST00000187531.7";
14	sicelore	exon	47247786	47247898	.	-	.	gene_id "Wdhd1"; transcript_id "ENSMUST00000187531.7";
14	sicelore	exon	47247996	47248213	.	-	.	gene_id "Wdhd1"; transcript_id "ENSMUST00000187531.7";
14	sicelore	exon	47250760	47250891	.	-	.	gene_id "Wdhd1"; transcript_id "ENSMUST00000187531.7";
14	sicelore	exon	47251918	47252032	.	-	.	gene_id "Wdhd1"; transcript_id "ENSMUST00000187531.7";
14	sicelore	exon	47256104	47256260	.	-	.	gene_id "Wdhd1"; transcript_id "ENSMUST00000187531.7";
14	sicelore	exon	47258521	47258658	.	-	.	gene_id "Wdhd1"; transcript_id "ENSMUST00000187531.7";
14	sicelore	exon	47261340	47261581	.	-	.	gene_id "Wdhd1"; transcript_id "ENSMUST00000187531.7";
14	sicelore	exon	47263439	47263623	.	-	.	gene_id "Wdhd1"; transcript_id "ENSMUST00000187531.7";
14	sicelore	exon	47265674	47265858	.	-	.	gene_id "Wdhd1"; transcript_id "ENSMUST00000187531.7";
14	sicelore	exon	47266981	47267173	.	-	.	gene_id "Wdhd1"; transcript_id "ENSMUST00000187531.7";
14	sicelore	exon	47268072	47268213	.	-	.	gene_id "Wdhd1"; transcript_id "ENSMUST00000187531.7";
14	sicelore	exon	47268656	47268762	.	-	.	gene_id "Wdhd1"; transcript_id "ENSMUST00000187531.7";
14	sicelore	exon	47270135	47270227	.	-	.	gene_id "Wdhd1"; transcript_id "ENSMUST00000187531.7";
14	sicelore	exon	47272136	47272231	.	-	.	gene_id "Wdhd1"; transcript_id "ENSMUST00000187531.7";
14	sicelore	exon	47272867	47272917	.	-	.	gene_id "Wdhd1"; transcript_id "ENSMUST00000187531.7";
14	sicelore	exon	47273112	47273223	.	-	.	gene_id "Wdhd1"; transcript_id "ENSMUST00000187531.7";
14	sicelore	exon	47273913	47274064	.	-	.	gene_id "Wdhd1"; transcript_id "ENSMUST00000187531.7";
14	sicelore	exon	47274744	47274855	.	-	.	gene_id "Wdhd1"; transcript_id "ENSMUST00000187531.7";
14	sicelore	exon	47276521	47276832	.	-	.	gene_id "Wdhd1"; transcript_id "ENSMUST00000187531.7";
14	sicelore	transcript	47241531	47245270	.	-	.	gene_id "Wdhd1"; transcript_id "ENSMUST00000228810.1"; category "full_splice_match"; subcategory "gencode"; UMIs "1"; Cells "1"; novelJunctions "-"; supportingReads "0"; CAGEdist "-30084"; POLYAdist "567"; color "#014e8e";
14	sicelore	exon	47241532	47241812	.	-	.	gene_id "Wdhd1"; transcript_id "ENSMUST00000228810.1";
14	sicelore	exon	47243803	47243941	.	-	.	gene_id "Wdhd1"; transcript_id "ENSMUST00000228810.1";
14	sicelore	exon	47244985	47245270	.	-	.	gene_id "Wdhd1"; transcript_id "ENSMUST00000228810.1";
3	sicelore	transcript	87987530	88000230	.	-	.	gene_id "Bcan"; transcript_id "ENSMUST00000090971.10"; category "full_splice_match"; subcategory "gencode"; UMIs "24"; Cells "15"; novelJunctions "-"; supportingReads "0"; CAGEdist "7"; POLYAdist "-5008"; color "#014e8e";
3	sicelore	exon	87987531	87987967	.	-	.	gene_id "Bcan"; transcript_id "ENSMUST00000090971.10";
3	sicelore	exon	87988272	87988462	.	-	.	gene_id "Bcan"; transcript_id "ENSMUST00000090971.10";
3	sicelore	exon	87988693	87988837	.	-	.	gene_id "Bcan"; transcript_id "ENSMUST00000090971.10";
3	sicelore	exon	87989168	87989250	.	-	.	gene_id "Bcan"; transcript_id "ENSMUST00000090971.10";
3	sicelore	exon	87990140	87990298	.	-	.	gene_id "Bcan"; transcript_id "ENSMUST00000090971.10";
3	sicelore	exon	87990675	87990782	.	-	.	gene_id "Bcan"; transcript_id "ENSMUST00000090971.10";
3	sicelore	exon	87993055	87993642	.	-	.	gene_id "Bcan"; transcript_id "ENSMUST00000090971.10";
3	sicelore	exon	87994112	87994333	.	-	.	gene_id "Bcan"; transcript_id "ENSMUST00000090971.10";
3	sicelore	exon	87995410	87995703	.	-	.	gene_id "Bcan"; transcript_id "ENSMUST00000090971.10";
3	sicelore	exon	87996118	87996245	.	-	.	gene_id "Bcan"; transcript_id "ENSMUST00000090971.10";
3	sicelore	exon	87996539	87996713	.	-	.	gene_id "Bcan"; transcript_id "ENSMUST00000090971.10";
3	sicelore	exon	87996985	87997356	.	-	.	gene_id "Bcan"; transcript_id "ENSMUST00000090971.10";
3	sicelore	exon	87997745	87997855	.	-	.	gene_id "Bcan"; transcript_id "ENSMUST00000090971.10";
3	sicelore	exon	88000103	88000230	.	-	.	gene_id "Bcan"; transcript_id "ENSMUST00000090971.10";
5	sicelore	transcript	74997987	75044774	.	-	.	gene_id "Chic2"; transcript_id "ENSMUST00000075452.6"; category "full_splice_match"; subcategory "gencode"; UMIs "448"; Cells "335"; novelJunctions "-"; supportingReads "0"; CAGEdist "66"; POLYAdist "-22"; color "#014e8e";
5	sicelore	exon	74997988	75006763	.	-	.	gene_id "Chic2"; transcript_id "ENSMUST00000075452.6";
5	sicelore	exon	75011231	75011290	.	-	.	gene_id "Chic2"; transcript_id "ENSMUST00000075452.6";
5	sicelore	exon	75011453	75011509	.	-	.	gene_id "Chic2"; transcript_id "ENSMUST00000075452.6";
5	sicelore	exon	75027068	75027223	.	-	.	gene_id "Chic2"; transcript_id "ENSMUST00000075452.6";
5	sicelore	exon	75027361	75027415	.	-	.	gene_id "Chic2"; transcript_id "ENSMUST00000075452.6";
5	sicelore	exon	75044180	75044774	.	-	.	gene_id "Chic2"; transcript_id "ENSMUST00000075452.6";
5	sicelore	transcript	75011179	75044321	.	-	.	gene_id "Chic2"; transcript_id "ENSMUST00000162397.2"; category "full_splice_match"; subcategory "gencode"; UMIs "7"; Cells "7"; novelJunctions "-"; supportingReads "0"; CAGEdist "-103"; POLYAdist "10137"; color "#014e8e";
5	sicelore	exon	75011180	75011290	.	-	.	gene_id "Chic2"; transcript_id "ENSMUST00000162397.2";
5	sicelore	exon	75011453	75011509	.	-	.	gene_id "Chic2"; transcript_id "ENSMUST00000162397.2";
5	sicelore	exon	75027068	75027223	.	-	.	gene_id "Chic2"; transcript_id "ENSMUST00000162397.2";
5	sicelore	exon	75027361	75027415	.	-	.	gene_id "Chic2"; transcript_id "ENSMUST00000162397.2";
5	sicelore	exon	75044180	75044321	.	-	.	gene_id "Chic2"; transcript_id "ENSMUST00000162397.2";
7	sicelore	transcript	19756130	19770547	.	-	.	gene_id "Bcam"; transcript_id "ENSMUST00000003061.13"; category "full_splice_match"; subcategory "gencode"; UMIs "4"; Cells "4"; novelJunctions "-"; supportingReads "0"; CAGEdist "21"; POLYAdist "-31"; color "#014e8e";
7	sicelore	exon	19756131	19756619	.	-	.	gene_id "Bcam"; transcript_id "ENSMUST00000003061.13";
7	sicelore	exon	19756708	19756825	.	-	.	gene_id "Bcam"; transcript_id "ENSMUST00000003061.13";
7	sicelore	exon	19758424	19758568	.	-	.	gene_id "Bcam"; transcript_id "ENSMUST00000003061.13";
7	sicelore	exon	19758659	19758803	.	-	.	gene_id "Bcam"; transcript_id "ENSMUST00000003061.13";
7	sicelore	exon	19758960	19759096	.	-	.	gene_id "Bcam"; transcript_id "ENSMUST00000003061.13";
7	sicelore	exon	19760047	19760188	.	-	.	gene_id "Bcam"; transcript_id "ENSMUST00000003061.13";
7	sicelore	exon	19760294	19760412	.	-	.	gene_id "Bcam"; transcript_id "ENSMUST00000003061.13";
7	sicelore	exon	19764040	19764196	.	-	.	gene_id "Bcam"; transcript_id "ENSMUST00000003061.13";
7	sicelore	exon	19764653	19764789	.	-	.	gene_id "Bcam"; transcript_id "ENSMUST00000003061.13";
7	sicelore	exon	19765334	19765516	.	-	.	gene_id "Bcam"; transcript_id "ENSMUST00000003061.13";
7	sicelore	exon	19765613	19765709	.	-	.	gene_id "Bcam"; transcript_id "ENSMUST00000003061.13";
7	sicelore	exon	19766689	19766759	.	-	.	gene_id "Bcam"; transcript_id "ENSMUST00000003061.13";
7	sicelore	exon	19766836	19767061	.	-	.	gene_id "Bcam"; transcript_id "ENSMUST00000003061.13";
7	sicelore	exon	19768452	19768573	.	-	.	gene_id "Bcam"; transcript_id "ENSMUST00000003061.13";
7	sicelore	exon	19770407	19770547	.	-	.	gene_id "Bcam"; transcript_id "ENSMUST00000003061.13";
X	sicelore	transcript	103356475	103396092	.	+	.	gene_id "Chic1"; transcript_id "ENSMUST00000116547.2"; category "full_splice_match"; subcategory "gencode"; UMIs "37"; Cells "36"; novelJunctions "-"; supportingReads "0"; CAGEdist "-11"; POLYAdist "-22"; color "#014e8e";
X	sicelore	exon	103356476	103356889	.	+	.	gene_id "Chic1"; transcript_id "ENSMUST00000116547.2";
X	sicelore	exon	103366214	103366268	.	+	.	gene_id "Chic1"; transcript_id "ENSMUST00000116547.2";
X	sicelore	exon	103373599	103373754	.	+	.	gene_id "Chic1"; transcript_id "ENSMUST00000116547.2";
X	sicelore	exon	103387255	103387311	.	+	.	gene_id "Chic1"; transcript_id "ENSMUST00000116547.2";
X	sicelore	exon	103387987	103388046	.	+	.	gene_id "Chic1"; transcript_id "ENSMUST00000116547.2";
X	sicelore	exon	103389460	103396092	.	+	.	gene_id "Chic1"; transcript_id "ENSMUST00000116547.2";
1	sicelore	transcript	9545407	9547455	.	+	.	gene_id "Rrs1"; transcript_id "ENSMUST00000072079.8"; category "full_splice_match"; subcategory "gencode"; UMIs "413"; Cells "312"; novelJunctions "-"; supportingReads "0"; CAGEdist "-10"; POLYAdist "-23"; color "#014e8e";
1	sicelore	exon	9545408	9547455	.	+	.	gene_id "Rrs1"; transcript_id "ENSMUST00000072079.8";
4	sicelore	transcript	146932741	146933389	.	+	.	gene_id "Gm20760"; transcript_id "ENSMUST00000179197.1"; category "full_splice_match"; subcategory "gencode"; UMIs "11"; Cells "11"; novelJunctions "-"; supportingReads "0"; CAGEdist "301581"; POLYAdist "127382"; color "#014e8e";
4	sicelore	exon	146932742	146933389	.	+	.	gene_id "Gm20760"; transcript_id "ENSMUST00000179197.1";
4	sicelore	transcript	117128654	117133963	.	-	.	gene_id "Plk3"; transcript_id "ENSMUST00000076859.11"; category "full_splice_match"; subcategory "gencode"; UMIs "24"; Cells "23"; novelJunctions "-"; supportingReads "0"; CAGEdist "-6"; POLYAdist "-20"; color "#014e8e";
4	sicelore	exon	117128655	117129178	.	-	.	gene_id "Plk3"; transcript_id "ENSMUST00000076859.11";
4	sicelore	exon	117129286	117129399	.	-	.	gene_id "Plk3"; transcript_id "ENSMUST00000076859.11";
4	sicelore	exon	117129960	117130089	.	-	.	gene_id "Plk3"; transcript_id "ENSMUST00000076859.11";
4	sicelore	exon	117130243	117130405	.	-	.	gene_id "Plk3"; transcript_id "ENSMUST00000076859.11";
4	sicelore	exon	117130508	117130591	.	-	.	gene_id "Plk3"; transcript_id "ENSMUST00000076859.11";
4	sicelore	exon	117130724	117130817	.	-	.	gene_id "Plk3"; transcript_id "ENSMUST00000076859.11";
4	sicelore	exon	117131062	117131153	.	-	.	gene_id "Plk3"; transcript_id "ENSMUST00000076859.11";
4	sicelore	exon	117131373	117131499	.	-	.	gene_id "Plk3"; transcript_id "ENSMUST00000076859.11";
4	sicelore	exon	117131610	117131808	.	-	.	gene_id "Plk3"; transcript_id "ENSMUST00000076859.11";
4	sicelore	exon	117131901	117131996	.	-	.	gene_id "Plk3"; transcript_id "ENSMUST00000076859.11";
4	sicelore	exon	117132727	117132814	.	-	.	gene_id "Plk3"; transcript_id "ENSMUST00000076859.11";
4	sicelore	exon	117132905	117133034	.	-	.	gene_id "Plk3"; transcript_id "ENSMUST00000076859.11";
4	sicelore	exon	117133189	117133305	.	-	.	gene_id "Plk3"; transcript_id "ENSMUST00000076859.11";
4	sicelore	exon	117133395	117133502	.	-	.	gene_id "Plk3"; transcript_id "ENSMUST00000076859.11";
4	sicelore	exon	117133652	117133963	.	-	.	gene_id "Plk3"; transcript_id "ENSMUST00000076859.11";
3	sicelore	transcript	40800018	40816883	.	+	.	gene_id "Plk4"; transcript_id "ENSMUST00000026858.10"; category "full_splice_match"; subcategory "gencode"; UMIs "8"; Cells "8"; novelJunctions "-"; supportingReads "0"; CAGEdist "-5"; POLYAdist "-27"; color "#014e8e";
3	sicelore	exon	40800019	40800283	.	+	.	gene_id "Plk4"; transcript_id "ENSMUST00000026858.10";
3	sicelore	exon	40801000	40801095	.	+	.	gene_id "Plk4"; transcript_id "ENSMUST00000026858.10";
3	sicelore	exon	40801785	40801880	.	+	.	gene_id "Plk4"; transcript_id "ENSMUST00000026858.10";
3	sicelore	exon	40801958	40802072	.	+	.	gene_id "Plk4"; transcript_id "ENSMUST00000026858.10";
3	sicelore	exon	40805008	40805920	.	+	.	gene_id "Plk4"; transcript_id "ENSMUST00000026858.10";
3	sicelore	exon	40806487	40806587	.	+	.	gene_id "Plk4"; transcript_id "ENSMUST00000026858.10";
3	sicelore	exon	40808747	40809108	.	+	.	gene_id "Plk4"; transcript_id "ENSMUST00000026858.10";
3	sicelore	exon	40810277	40810381	.	+	.	gene_id "Plk4"; transcript_id "ENSMUST00000026858.10";
3	sicelore	exon	40810662	40810764	.	+	.	gene_id "Plk4"; transcript_id "ENSMUST00000026858.10";
3	sicelore	exon	40811234	40811383	.	+	.	gene_id "Plk4"; transcript_id "ENSMUST00000026858.10";
3	sicelore	exon	40811880	40812013	.	+	.	gene_id "Plk4"; transcript_id "ENSMUST00000026858.10";
3	sicelore	exon	40812094	40812185	.	+	.	gene_id "Plk4"; transcript_id "ENSMUST00000026858.10";
3	sicelore	exon	40812731	40812875	.	+	.	gene_id "Plk4"; transcript_id "ENSMUST00000026858.10";
3	sicelore	exon	40813466	40813591	.	+	.	gene_id "Plk4"; transcript_id "ENSMUST00000026858.10";
3	sicelore	exon	40814982	40815088	.	+	.	gene_id "Plk4"; transcript_id "ENSMUST00000026858.10";
3	sicelore	exon	40816315	40816883	.	+	.	gene_id "Plk4"; transcript_id "ENSMUST00000026858.10";
3	sicelore	transcript	40800041	40816751	.	+	.	gene_id "Plk4"; transcript_id "ENSMUST00000203895.2"; category "full_splice_match"; subcategory "gencode"; UMIs "1"; Cells "1"; novelJunctions "-"; supportingReads "0"; CAGEdist "16"; POLYAdist "-53"; color "#014e8e";
3	sicelore	exon	40800042	40800283	.	+	.	gene_id "Plk4"; transcript_id "ENSMUST00000203895.2";
3	sicelore	exon	40801000	40801095	.	+	.	gene_id "Plk4"; transcript_id "ENSMUST00000203895.2";
3	sicelore	exon	40801785	40801880	.	+	.	gene_id "Plk4"; transcript_id "ENSMUST00000203895.2";
3	sicelore	exon	40801958	40802072	.	+	.	gene_id "Plk4"; transcript_id "ENSMUST00000203895.2";
3	sicelore	exon	40805012	40805920	.	+	.	gene_id "Plk4"; transcript_id "ENSMUST00000203895.2";
3	sicelore	exon	40806487	40806587	.	+	.	gene_id "Plk4"; transcript_id "ENSMUST00000203895.2";
3	sicelore	exon	40808747	40809108	.	+	.	gene_id "Plk4"; transcript_id "ENSMUST00000203895.2";
3	sicelore	exon	40810277	40810381	.	+	.	gene_id "Plk4"; transcript_id "ENSMUST00000203895.2";
3	sicelore	exon	40810662	40810764	.	+	.	gene_id "Plk4"; transcript_id "ENSMUST00000203895.2";
3	sicelore	exon	40811234	40811383	.	+	.	gene_id "Plk4"; transcript_id "ENSMUST00000203895.2";
3	sicelore	exon	40811880	40812013	.	+	.	gene_id "Plk4"; transcript_id "ENSMUST00000203895.2";
3	sicelore	exon	40812094	40812185	.	+	.	gene_id "Plk4"; transcript_id "ENSMUST00000203895.2";
3	sicelore	exon	40812731	40812875	.	+	.	gene_id "Plk4"; transcript_id "ENSMUST00000203895.2";
3	sicelore	exon	40813466	40813591	.	+	.	gene_id "Plk4"; transcript_id "ENSMUST00000203895.2";
3	sicelore	exon	40814982	40815088	.	+	.	gene_id "Plk4"; transcript_id "ENSMUST00000203895.2";
3	sicelore	exon	40816315	40816751	.	+	.	gene_id "Plk4"; transcript_id "ENSMUST00000203895.2";
3	sicelore	transcript	40800027	40808413	.	+	.	gene_id "Plk4"; transcript_id "ENSMUST00000204594.2"; category "full_splice_match"; subcategory "gencode"; UMIs "3"; Cells "3"; novelJunctions "-"; supportingReads "0"; CAGEdist "-14"; POLYAdist "8285"; color "#014e8e";
3	sicelore	exon	40800028	40800283	.	+	.	gene_id "Plk4"; transcript_id "ENSMUST00000204594.2";
3	sicelore	exon	40801000	40801095	.	+	.	gene_id "Plk4"; transcript_id "ENSMUST00000204594.2";
3	sicelore	exon	40801785	40801880	.	+	.	gene_id "Plk4"; transcript_id "ENSMUST00000204594.2";
3	sicelore	exon	40801958	40802072	.	+	.	gene_id "Plk4"; transcript_id "ENSMUST00000204594.2";
3	sicelore	exon	40805008	40805920	.	+	.	gene_id "Plk4"; transcript_id "ENSMUST00000204594.2";
3	sicelore	exon	40806487	40808413	.	+	.	gene_id "Plk4"; transcript_id "ENSMUST00000204594.2";
3	sicelore	transcript	40800049	40806065	.	+	.	gene_id "Plk4"; transcript_id "ENSMUST00000203320.1"; category "full_splice_match"; subcategory "gencode"; UMIs "43"; Cells "38"; novelJunctions "-"; supportingReads "0"; CAGEdist "8"; POLYAdist "-9991"; color "#014e8e";
3	sicelore	exon	40800050	40800283	.	+	.	gene_id "Plk4"; transcript_id "ENSMUST00000203320.1";
3	sicelore	exon	40801000	40801095	.	+	.	gene_id "Plk4"; transcript_id "ENSMUST00000203320.1";
3	sicelore	exon	40801785	40801880	.	+	.	gene_id "Plk4"; transcript_id "ENSMUST00000203320.1";
3	sicelore	exon	40801958	40802072	.	+	.	gene_id "Plk4"; transcript_id "ENSMUST00000203320.1";
3	sicelore	exon	40805008	40806065	.	+	.	gene_id "Plk4"; transcript_id "ENSMUST00000203320.1";
8	sicelore	transcript	105696418	105701084	.	-	.	gene_id "Acd"; transcript_id "ENSMUST00000042608.7"; category "full_splice_match"; subcategory "gencode"; UMIs "301"; Cells "249"; novelJunctions "-"; supportingReads "0"; CAGEdist "21"; POLYAdist "-7257"; color "#014e8e";
8	sicelore	exon	105696419	105698328	.	-	.	gene_id "Acd"; transcript_id "ENSMUST00000042608.7";
8	sicelore	exon	105698408	105698499	.	-	.	gene_id "Acd"; transcript_id "ENSMUST00000042608.7";
8	sicelore	exon	105698614	105698963	.	-	.	gene_id "Acd"; transcript_id "ENSMUST00000042608.7";
8	sicelore	exon	105699395	105699491	.	-	.	gene_id "Acd"; transcript_id "ENSMUST00000042608.7";
8	sicelore	exon	105699579	105699730	.	-	.	gene_id "Acd"; transcript_id "ENSMUST00000042608.7";
8	sicelore	exon	105699861	105699895	.	-	.	gene_id "Acd"; transcript_id "ENSMUST00000042608.7";
8	sicelore	exon	105700004	105700048	.	-	.	gene_id "Acd"; transcript_id "ENSMUST00000042608.7";
8	sicelore	exon	105700282	105700358	.	-	.	gene_id "Acd"; transcript_id "ENSMUST00000042608.7";
8	sicelore	exon	105700447	105700540	.	-	.	gene_id "Acd"; transcript_id "ENSMUST00000042608.7";
8	sicelore	exon	105700703	105700839	.	-	.	gene_id "Acd"; transcript_id "ENSMUST00000042608.7";
8	sicelore	exon	105700920	105701084	.	-	.	gene_id "Acd"; transcript_id "ENSMUST00000042608.7";
8	sicelore	transcript	105698158	105701095	.	-	.	gene_id "Acd"; transcript_id "Novel.1138"; category "novel_not_in_catalog"; subcategory "at_least_one_novel_splicesite"; UMIs "6"; Cells "6"; novelJunctions "105700048-105700293"; supportingReads "11"; CAGEdist "-23"; POLYAdist "-5517"; color "#e65802";
8	sicelore	exon	105698158	105698328	.	-	.	gene_id "Acd"; transcript_id "Novel.1138";
8	sicelore	exon	105698408	105698499	.	-	.	gene_id "Acd"; transcript_id "Novel.1138";
8	sicelore	exon	105698614	105698963	.	-	.	gene_id "Acd"; transcript_id "Novel.1138";
8	sicelore	exon	105699395	105699491	.	-	.	gene_id "Acd"; transcript_id "Novel.1138";
8	sicelore	exon	105699579	105699730	.	-	.	gene_id "Acd"; transcript_id "Novel.1138";
8	sicelore	exon	105699861	105699895	.	-	.	gene_id "Acd"; transcript_id "Novel.1138";
8	sicelore	exon	105700004	105700048	.	-	.	gene_id "Acd"; transcript_id "Novel.1138";
8	sicelore	exon	105700293	105700358	.	-	.	gene_id "Acd"; transcript_id "Novel.1138";
8	sicelore	exon	105700447	105700540	.	-	.	gene_id "Acd"; transcript_id "Novel.1138";
8	sicelore	exon	105700703	105700839	.	-	.	gene_id "Acd"; transcript_id "Novel.1138";
8	sicelore	exon	105700920	105701095	.	-	.	gene_id "Acd"; transcript_id "Novel.1138";
8	sicelore	transcript	105698158	105701095	.	-	.	gene_id "Acd"; transcript_id "Novel.1145"; category "novel_not_in_catalog"; subcategory "at_least_one_novel_splicesite"; UMIs "8"; Cells "8"; novelJunctions "105700113-105700282"; supportingReads "22"; CAGEdist "-23"; POLYAdist "-5517"; color "#e65802";
8	sicelore	exon	105698158	105698328	.	-	.	gene_id "Acd"; transcript_id "Novel.1145";
8	sicelore	exon	105698408	105698499	.	-	.	gene_id "Acd"; transcript_id "Novel.1145";
8	sicelore	exon	105698614	105698963	.	-	.	gene_id "Acd"; transcript_id "Novel.1145";
8	sicelore	exon	105699395	105699491	.	-	.	gene_id "Acd"; transcript_id "Novel.1145";
8	sicelore	exon	105699579	105699730	.	-	.	gene_id "Acd"; transcript_id "Novel.1145";
8	sicelore	exon	105699861	105699895	.	-	.	gene_id "Acd"; transcript_id "Novel.1145";
8	sicelore	exon	105700004	105700113	.	-	.	gene_id "Acd"; transcript_id "Novel.1145";
8	sicelore	exon	105700282	105700358	.	-	.	gene_id "Acd"; transcript_id "Novel.1145";
8	sicelore	exon	105700447	105700540	.	-	.	gene_id "Acd"; transcript_id "Novel.1145";
8	sicelore	exon	105700703	105700839	.	-	.	gene_id "Acd"; transcript_id "Novel.1145";
8	sicelore	exon	105700920	105701095	.	-	.	gene_id "Acd"; transcript_id "Novel.1145";
8	sicelore	transcript	105698157	105701102	.	-	.	gene_id "Acd"; transcript_id "ENSMUST00000212650.1"; category "full_splice_match"; subcategory "gencode"; UMIs "1"; Cells "1"; novelJunctions "-"; supportingReads "0"; CAGEdist "-16"; POLYAdist "-5518"; color "#014e8e";
8	sicelore	exon	105698158	105698328	.	-	.	gene_id "Acd"; transcript_id "ENSMUST00000212650.1";
8	sicelore	exon	105698408	105698499	.	-	.	gene_id "Acd"; transcript_id "ENSMUST00000212650.1";
8	sicelore	exon	105698614	105698963	.	-	.	gene_id "Acd"; transcript_id "ENSMUST00000212650.1";
8	sicelore	exon	105699395	105699491	.	-	.	gene_id "Acd"; transcript_id "ENSMUST00000212650.1";
8	sicelore	exon	105699579	105699730	.	-	.	gene_id "Acd"; transcript_id "ENSMUST00000212650.1";
8	sicelore	exon	105699861	105699895	.	-	.	gene_id "Acd"; transcript_id "ENSMUST00000212650.1";
8	sicelore	exon	105700004	105700160	.	-	.	gene_id "Acd"; transcript_id "ENSMUST00000212650.1";
8	sicelore	exon	105700282	105700358	.	-	.	gene_id "Acd"; transcript_id "ENSMUST00000212650.1";
8	sicelore	exon	105700447	105700540	.	-	.	gene_id "Acd"; transcript_id "ENSMUST00000212650.1";
8	sicelore	exon	105700920	105701102	.	-	.	gene_id "Acd"; transcript_id "ENSMUST00000212650.1";
8	sicelore	transcript	105698152	105701111	.	-	.	gene_id "Acd"; transcript_id "Novel.1128"; category "novel_in_catalog"; subcategory "combination_of_known_junctions"; UMIs "42"; Cells "42"; novelJunctions "-"; supportingReads "0"; CAGEdist "-7"; POLYAdist "-5523"; color "#9dd122";
8	sicelore	exon	105698152	105698328	.	-	.	gene_id "Acd"; transcript_id "Novel.1128";
8	sicelore	exon	105698408	105698499	.	-	.	gene_id "Acd"; transcript_id "Novel.1128";
8	sicelore	exon	105698614	105698963	.	-	.	gene_id "Acd"; transcript_id "Novel.1128";
8	sicelore	exon	105699395	105699491	.	-	.	gene_id "Acd"; transcript_id "Novel.1128";
8	sicelore	exon	105699579	105699730	.	-	.	gene_id "Acd"; transcript_id "Novel.1128";
8	sicelore	exon	105699861	105699895	.	-	.	gene_id "Acd"; transcript_id "Novel.1128";
8	sicelore	exon	105700004	105700048	.	-	.	gene_id "Acd"; transcript_id "Novel.1128";
8	sicelore	exon	105700282	105700402	.	-	.	gene_id "Acd"; transcript_id "Novel.1128";
8	sicelore	exon	105700703	105700839	.	-	.	gene_id "Acd"; transcript_id "Novel.1128";
8	sicelore	exon	105700920	105701111	.	-	.	gene_id "Acd"; transcript_id "Novel.1128";
8	sicelore	transcript	105698157	105701104	.	-	.	gene_id "Acd"; transcript_id "Novel.1131"; category "novel_in_catalog"; subcategory "combination_of_known_splicesites"; UMIs "24"; Cells "24"; novelJunctions "105700048-105700447"; supportingReads "9"; CAGEdist "-14"; POLYAdist "-5518"; color "#c594e1";
8	sicelore	exon	105698157	105698328	.	-	.	gene_id "Acd"; transcript_id "Novel.1131";
8	sicelore	exon	105698408	105698499	.	-	.	gene_id "Acd"; transcript_id "Novel.1131";
8	sicelore	exon	105698614	105698962	.	-	.	gene_id "Acd"; transcript_id "Novel.1131";
8	sicelore	exon	105699395	105699491	.	-	.	gene_id "Acd"; transcript_id "Novel.1131";
8	sicelore	exon	105699579	105699730	.	-	.	gene_id "Acd"; transcript_id "Novel.1131";
8	sicelore	exon	105699861	105699895	.	-	.	gene_id "Acd"; transcript_id "Novel.1131";
8	sicelore	exon	105700004	105700048	.	-	.	gene_id "Acd"; transcript_id "Novel.1131";
8	sicelore	exon	105700447	105700540	.	-	.	gene_id "Acd"; transcript_id "Novel.1131";
8	sicelore	exon	105700703	105700839	.	-	.	gene_id "Acd"; transcript_id "Novel.1131";
8	sicelore	exon	105700920	105701104	.	-	.	gene_id "Acd"; transcript_id "Novel.1131";
8	sicelore	transcript	105698158	105701100	.	-	.	gene_id "Acd"; transcript_id "Novel.1134"; category "novel_in_catalog"; subcategory "combination_of_known_junctions"; UMIs "12"; Cells "11"; novelJunctions "-"; supportingReads "0"; CAGEdist "-18"; POLYAdist "-5517"; color "#9dd122";
8	sicelore	exon	105698158	105698327	.	-	.	gene_id "Acd"; transcript_id "Novel.1134";
8	sicelore	exon	105698408	105698499	.	-	.	gene_id "Acd"; transcript_id "Novel.1134";
8	sicelore	exon	105698614	105698962	.	-	.	gene_id "Acd"; transcript_id "Novel.1134";
8	sicelore	exon	105699395	105699491	.	-	.	gene_id "Acd"; transcript_id "Novel.1134";
8	sicelore	exon	105699579	105699730	.	-	.	gene_id "Acd"; transcript_id "Novel.1134";
8	sicelore	exon	105699861	105699895	.	-	.	gene_id "Acd"; transcript_id "Novel.1134";
8	sicelore	exon	105700004	105700160	.	-	.	gene_id "Acd"; transcript_id "Novel.1134";
8	sicelore	exon	105700282	105700402	.	-	.	gene_id "Acd"; transcript_id "Novel.1134";
8	sicelore	exon	105700703	105700839	.	-	.	gene_id "Acd"; transcript_id "Novel.1134";
8	sicelore	exon	105700920	105701100	.	-	.	gene_id "Acd"; transcript_id "Novel.1134";
8	sicelore	transcript	105698158	105701095	.	-	.	gene_id "Acd"; transcript_id "Novel.1151"; category "novel_in_catalog"; subcategory "combination_of_known_junctions"; UMIs "8"; Cells "8"; novelJunctions "-"; supportingReads "0"; CAGEdist "-23"; POLYAdist "-5517"; color "#9dd122";
8	sicelore	exon	105698158	105698328	.	-	.	gene_id "Acd"; transcript_id "Novel.1151";
8	sicelore	exon	105698408	105698499	.	-	.	gene_id "Acd"; transcript_id "Novel.1151";
8	sicelore	exon	105698614	105698962	.	-	.	gene_id "Acd"; transcript_id "Novel.1151";
8	sicelore	exon	105699395	105699491	.	-	.	gene_id "Acd"; transcript_id "Novel.1151";
8	sicelore	exon	105699861	105699895	.	-	.	gene_id "Acd"; transcript_id "Novel.1151";
8	sicelore	exon	105700004	105700048	.	-	.	gene_id "Acd"; transcript_id "Novel.1151";
8	sicelore	exon	105700282	105700358	.	-	.	gene_id "Acd"; transcript_id "Novel.1151";
8	sicelore	exon	105700447	105700540	.	-	.	gene_id "Acd"; transcript_id "Novel.1151";
8	sicelore	exon	105700703	105700839	.	-	.	gene_id "Acd"; transcript_id "Novel.1151";
8	sicelore	exon	105700920	105701095	.	-	.	gene_id "Acd"; transcript_id "Novel.1151";
8	sicelore	transcript	105698157	105701053	.	-	.	gene_id "Acd"; transcript_id "ENSMUST00000212642.1"; category "full_splice_match"; subcategory "gencode"; UMIs "4"; Cells "4"; novelJunctions "-"; supportingReads "0"; CAGEdist "-10"; POLYAdist "-5518"; color "#014e8e";
8	sicelore	exon	105698158	105698328	.	-	.	gene_id "Acd"; transcript_id "ENSMUST00000212642.1";
8	sicelore	exon	105698408	105698499	.	-	.	gene_id "Acd"; transcript_id "ENSMUST00000212642.1";
8	sicelore	exon	105698614	105698963	.	-	.	gene_id "Acd"; transcript_id "ENSMUST00000212642.1";
8	sicelore	exon	105699395	105699491	.	-	.	gene_id "Acd"; transcript_id "ENSMUST00000212642.1";
8	sicelore	exon	105699861	105699895	.	-	.	gene_id "Acd"; transcript_id "ENSMUST00000212642.1";
8	sicelore	exon	105700004	105700048	.	-	.	gene_id "Acd"; transcript_id "ENSMUST00000212642.1";
8	sicelore	exon	105700282	105700402	.	-	.	gene_id "Acd"; transcript_id "ENSMUST00000212642.1";
8	sicelore	exon	105700703	105700839	.	-	.	gene_id "Acd"; transcript_id "ENSMUST00000212642.1";
8	sicelore	exon	105700920	105701053	.	-	.	gene_id "Acd"; transcript_id "ENSMUST00000212642.1";
8	sicelore	transcript	105698156	105699821	.	-	.	gene_id "Acd"; transcript_id "ENSMUST00000212687.1"; category "full_splice_match"; subcategory "gencode"; UMIs "7"; Cells "6"; novelJunctions "-"; supportingReads "0"; CAGEdist "975"; POLYAdist "-5519"; color "#014e8e";
8	sicelore	exon	105698157	105698328	.	-	.	gene_id "Acd"; transcript_id "ENSMUST00000212687.1";
8	sicelore	exon	105698408	105698499	.	-	.	gene_id "Acd"; transcript_id "ENSMUST00000212687.1";
8	sicelore	exon	105698614	105698963	.	-	.	gene_id "Acd"; transcript_id "ENSMUST00000212687.1";
8	sicelore	exon	105699395	105699821	.	-	.	gene_id "Acd"; transcript_id "ENSMUST00000212687.1";
7	sicelore	transcript	122159438	122169873	.	+	.	gene_id "Plk1"; transcript_id "ENSMUST00000033154.7"; category "full_splice_match"; subcategory "gencode"; UMIs "115"; Cells "53"; novelJunctions "-"; supportingReads "0"; CAGEdist "-16"; POLYAdist "-18"; color "#014e8e";
7	sicelore	exon	122159439	122159950	.	+	.	gene_id "Plk1"; transcript_id "ENSMUST00000033154.7";
7	sicelore	exon	122160536	122160704	.	+	.	gene_id "Plk1"; transcript_id "ENSMUST00000033154.7";
7	sicelore	exon	122161507	122161651	.	+	.	gene_id "Plk1"; transcript_id "ENSMUST00000033154.7";
7	sicelore	exon	122162393	122162486	.	+	.	gene_id "Plk1"; transcript_id "ENSMUST00000033154.7";
7	sicelore	exon	122164020	122164239	.	+	.	gene_id "Plk1"; transcript_id "ENSMUST00000033154.7";
7	sicelore	exon	122167597	122167752	.	+	.	gene_id "Plk1"; transcript_id "ENSMUST00000033154.7";
7	sicelore	exon	122168566	122168643	.	+	.	gene_id "Plk1"; transcript_id "ENSMUST00000033154.7";
7	sicelore	exon	122168829	122168983	.	+	.	gene_id "Plk1"; transcript_id "ENSMUST00000033154.7";
7	sicelore	exon	122169081	122169263	.	+	.	gene_id "Plk1"; transcript_id "ENSMUST00000033154.7";
7	sicelore	exon	122169387	122169873	.	+	.	gene_id "Plk1"; transcript_id "ENSMUST00000033154.7";
13	sicelore	transcript	110395045	110400844	.	+	.	gene_id "Plk2"; transcript_id "ENSMUST00000022212.8"; category "full_splice_match"; subcategory "gencode"; UMIs "261"; Cells "193"; novelJunctions "-"; supportingReads "0"; CAGEdist "-4"; POLYAdist "-21"; color "#014e8e";
13	sicelore	exon	110395046	110395437	.	+	.	gene_id "Plk2"; transcript_id "ENSMUST00000022212.8";
13	sicelore	exon	110396015	110396122	.	+	.	gene_id "Plk2"; transcript_id "ENSMUST00000022212.8";
13	sicelore	exon	110396276	110396392	.	+	.	gene_id "Plk2"; transcript_id "ENSMUST00000022212.8";
13	sicelore	exon	110396591	110396720	.	+	.	gene_id "Plk2"; transcript_id "ENSMUST00000022212.8";
13	sicelore	exon	110396907	110396994	.	+	.	gene_id "Plk2"; transcript_id "ENSMUST00000022212.8";
13	sicelore	exon	110397471	110397566	.	+	.	gene_id "Plk2"; transcript_id "ENSMUST00000022212.8";
13	sicelore	exon	110397688	110397886	.	+	.	gene_id "Plk2"; transcript_id "ENSMUST00000022212.8";
13	sicelore	exon	110397974	110398121	.	+	.	gene_id "Plk2"; transcript_id "ENSMUST00000022212.8";
13	sicelore	exon	110398373	110398470	.	+	.	gene_id "Plk2"; transcript_id "ENSMUST00000022212.8";
13	sicelore	exon	110398679	110398808	.	+	.	gene_id "Plk2"; transcript_id "ENSMUST00000022212.8";
13	sicelore	exon	110399021	110399261	.	+	.	gene_id "Plk2"; transcript_id "ENSMUST00000022212.8";
13	sicelore	exon	110399380	110399509	.	+	.	gene_id "Plk2"; transcript_id "ENSMUST00000022212.8";
13	sicelore	exon	110399763	110399873	.	+	.	gene_id "Plk2"; transcript_id "ENSMUST00000022212.8";
13	sicelore	exon	110400033	110400844	.	+	.	gene_id "Plk2"; transcript_id "ENSMUST00000022212.8";
13	sicelore	transcript	110396011	110396952	.	+	.	gene_id "Plk2"; transcript_id "ENSMUST00000225340.1"; category "full_splice_match"; subcategory "gencode"; UMIs "1"; Cells "1"; novelJunctions "-"; supportingReads "0"; CAGEdist "-39"; POLYAdist "3871"; color "#014e8e";
13	sicelore	exon	110396012	110396122	.	+	.	gene_id "Plk2"; transcript_id "ENSMUST00000225340.1";
13	sicelore	exon	110396276	110396720	.	+	.	gene_id "Plk2"; transcript_id "ENSMUST00000225340.1";
13	sicelore	exon	110396907	110396952	.	+	.	gene_id "Plk2"; transcript_id "ENSMUST00000225340.1";
6	sicelore	transcript	41543643	41548352	.	+	.	gene_id "Trbc2"; transcript_id "Novel.1284"; category "novel_not_in_catalog"; subcategory "at_least_one_novel_splicesite"; UMIs "9"; Cells "8"; novelJunctions "41543856-41546730"; supportingReads "10"; CAGEdist "-18"; POLYAdist "-18"; color "#e65802";
6	sicelore	exon	41543643	41543856	.	+	.	gene_id "Trbc2"; transcript_id "Novel.1284";
6	sicelore	exon	41546730	41547104	.	+	.	gene_id "Trbc2"; transcript_id "Novel.1284";
6	sicelore	exon	41547610	41547627	.	+	.	gene_id "Trbc2"; transcript_id "Novel.1284";
6	sicelore	exon	41547772	41547878	.	+	.	gene_id "Trbc2"; transcript_id "Novel.1284";
6	sicelore	exon	41548161	41548352	.	+	.	gene_id "Trbc2"; transcript_id "Novel.1284";
14	sicelore	transcript	34410733	34502687	.	-	.	gene_id "Bmpr1a"; transcript_id "ENSMUST00000049005.14"; category "full_splice_match"; subcategory "gencode"; UMIs "11"; Cells "10"; novelJunctions "-"; supportingReads "0"; CAGEdist "-28"; POLYAdist "-27"; color "#014e8e";
14	sicelore	exon	34410734	34414669	.	-	.	gene_id "Bmpr1a"; transcript_id "ENSMUST00000049005.14";
14	sicelore	exon	34414760	34414890	.	-	.	gene_id "Bmpr1a"; transcript_id "ENSMUST00000049005.14";
14	sicelore	exon	34415707	34415882	.	-	.	gene_id "Bmpr1a"; transcript_id "ENSMUST00000049005.14";
14	sicelore	exon	34422560	34422857	.	-	.	gene_id "Bmpr1a"; transcript_id "ENSMUST00000049005.14";
14	sicelore	exon	34424946	34425138	.	-	.	gene_id "Bmpr1a"; transcript_id "ENSMUST00000049005.14";
14	sicelore	exon	34429656	34429800	.	-	.	gene_id "Bmpr1a"; transcript_id "ENSMUST00000049005.14";
14	sicelore	exon	34434379	34434478	.	-	.	gene_id "Bmpr1a"; transcript_id "ENSMUST00000049005.14";
14	sicelore	exon	34434638	34434734	.	-	.	gene_id "Bmpr1a"; transcript_id "ENSMUST00000049005.14";
14	sicelore	exon	34441099	34441201	.	-	.	gene_id "Bmpr1a"; transcript_id "ENSMUST00000049005.14";
14	sicelore	exon	34443819	34443981	.	-	.	gene_id "Bmpr1a"; transcript_id "ENSMUST00000049005.14";
14	sicelore	exon	34447772	34447978	.	-	.	gene_id "Bmpr1a"; transcript_id "ENSMUST00000049005.14";
14	sicelore	exon	34460499	34460612	.	-	.	gene_id "Bmpr1a"; transcript_id "ENSMUST00000049005.14";
14	sicelore	exon	34502395	34502687	.	-	.	gene_id "Bmpr1a"; transcript_id "ENSMUST00000049005.14";
3	sicelore	transcript	141840367	142169425	.	-	.	gene_id "Bmpr1b"; transcript_id "ENSMUST00000106230.1"; category "full_splice_match"; subcategory "gencode"; UMIs "4"; Cells "4"; novelJunctions "-"; supportingReads "0"; CAGEdist "96"; POLYAdist "31"; color "#014e8e";
3	sicelore	exon	141840368	141840740	.	-	.	gene_id "Bmpr1b"; transcript_id "ENSMUST00000106230.1";
3	sicelore	exon	141842885	141843015	.	-	.	gene_id "Bmpr1b"; transcript_id "ENSMUST00000106230.1";
3	sicelore	exon	141845077	141845252	.	-	.	gene_id "Bmpr1b"; transcript_id "ENSMUST00000106230.1";
3	sicelore	exon	141856349	141856646	.	-	.	gene_id "Bmpr1b"; transcript_id "ENSMUST00000106230.1";
3	sicelore	exon	141857404	141857596	.	-	.	gene_id "Bmpr1b"; transcript_id "ENSMUST00000106230.1";
3	sicelore	exon	141862983	141863121	.	-	.	gene_id "Bmpr1b"; transcript_id "ENSMUST00000106230.1";
3	sicelore	exon	141864481	141864577	.	-	.	gene_id "Bmpr1b"; transcript_id "ENSMUST00000106230.1";
3	sicelore	exon	141870722	141870824	.	-	.	gene_id "Bmpr1b"; transcript_id "ENSMUST00000106230.1";
3	sicelore	exon	141871303	141871405	.	-	.	gene_id "Bmpr1b"; transcript_id "ENSMUST00000106230.1";
3	sicelore	exon	141880357	141880516	.	-	.	gene_id "Bmpr1b"; transcript_id "ENSMUST00000106230.1";
3	sicelore	exon	141981921	141982013	.	-	.	gene_id "Bmpr1b"; transcript_id "ENSMUST00000106230.1";
3	sicelore	exon	142169145	142169425	.	-	.	gene_id "Bmpr1b"; transcript_id "ENSMUST00000106230.1";
3	sicelore	transcript	141838101	141931523	.	-	.	gene_id "Bmpr1b"; transcript_id "ENSMUST00000106232.7"; category "full_splice_match"; subcategory "gencode"; UMIs "2"; Cells "2"; novelJunctions "-"; supportingReads "0"; CAGEdist "25"; POLYAdist "-26"; color "#014e8e";
3	sicelore	exon	141838102	141840740	.	-	.	gene_id "Bmpr1b"; transcript_id "ENSMUST00000106232.7";
3	sicelore	exon	141842885	141843015	.	-	.	gene_id "Bmpr1b"; transcript_id "ENSMUST00000106232.7";
3	sicelore	exon	141845077	141845252	.	-	.	gene_id "Bmpr1b"; transcript_id "ENSMUST00000106232.7";
3	sicelore	exon	141856349	141856646	.	-	.	gene_id "Bmpr1b"; transcript_id "ENSMUST00000106232.7";
3	sicelore	exon	141857404	141857596	.	-	.	gene_id "Bmpr1b"; transcript_id "ENSMUST00000106232.7";
3	sicelore	exon	141862983	141863121	.	-	.	gene_id "Bmpr1b"; transcript_id "ENSMUST00000106232.7";
3	sicelore	exon	141864481	141864577	.	-	.	gene_id "Bmpr1b"; transcript_id "ENSMUST00000106232.7";
3	sicelore	exon	141870722	141870824	.	-	.	gene_id "Bmpr1b"; transcript_id "ENSMUST00000106232.7";
3	sicelore	exon	141871303	141871405	.	-	.	gene_id "Bmpr1b"; transcript_id "ENSMUST00000106232.7";
3	sicelore	exon	141880357	141880516	.	-	.	gene_id "Bmpr1b"; transcript_id "ENSMUST00000106232.7";
3	sicelore	exon	141931399	141931523	.	-	.	gene_id "Bmpr1b"; transcript_id "ENSMUST00000106232.7";
13	sicelore	transcript	75707710	75746667	.	+	.	gene_id "Ell2"; transcript_id "ENSMUST00000221432.1"; category "full_splice_match"; subcategory "gencode"; UMIs "2"; Cells "2"; novelJunctions "-"; supportingReads "0"; CAGEdist "-134"; POLYAdist "25645"; color "#014e8e";
13	sicelore	exon	75707711	75707797	.	+	.	gene_id "Ell2"; transcript_id "ENSMUST00000221432.1";
13	sicelore	exon	75724953	75725000	.	+	.	gene_id "Ell2"; transcript_id "ENSMUST00000221432.1";
13	sicelore	exon	75746292	75746667	.	+	.	gene_id "Ell2"; transcript_id "ENSMUST00000221432.1";
X	sicelore	transcript	163513903	163549677	.	-	.	gene_id "Grpr"; transcript_id "ENSMUST00000033730.2"; category "full_splice_match"; subcategory "gencode"; UMIs "1"; Cells "1"; novelJunctions "-"; supportingReads "0"; CAGEdist "-211638"; POLYAdist "-246255"; color "#014e8e";
X	sicelore	exon	163513904	163515278	.	-	.	gene_id "Grpr"; transcript_id "ENSMUST00000033730.2";
X	sicelore	exon	163517071	163517422	.	-	.	gene_id "Grpr"; transcript_id "ENSMUST00000033730.2";
X	sicelore	exon	163548882	163549677	.	-	.	gene_id "Grpr"; transcript_id "ENSMUST00000033730.2";
11	sicelore	transcript	110317765	110337715	.	-	.	gene_id "Abca5"; transcript_id "Novel.1360"; category "novel_in_catalog"; subcategory "combination_of_known_junctions"; UMIs "7"; Cells "7"; novelJunctions "-"; supportingReads "0"; CAGEdist "11"; POLYAdist "48371"; color "#9dd122";
11	sicelore	exon	110317765	110317931	.	-	.	gene_id "Abca5"; transcript_id "Novel.1360";
11	sicelore	exon	110319794	110319882	.	-	.	gene_id "Abca5"; transcript_id "Novel.1360";
11	sicelore	exon	110326560	110326721	.	-	.	gene_id "Abca5"; transcript_id "Novel.1360";
11	sicelore	exon	110327732	110327936	.	-	.	gene_id "Abca5"; transcript_id "Novel.1360";
11	sicelore	exon	110329137	110329256	.	-	.	gene_id "Abca5"; transcript_id "Novel.1360";
11	sicelore	exon	110337594	110337715	.	-	.	gene_id "Abca5"; transcript_id "Novel.1360";
17	sicelore	transcript	24352022	24410201	.	+	.	gene_id "Abca3"; transcript_id "ENSMUST00000039013.14"; category "full_splice_match"; subcategory "gencode"; UMIs "1"; Cells "1"; novelJunctions "-"; supportingReads "0"; CAGEdist "-5"; POLYAdist "-1"; color "#014e8e";
17	sicelore	exon	24352023	24352251	.	+	.	gene_id "Abca3"; transcript_id "ENSMUST00000039013.14";
17	sicelore	exon	24357919	24357991	.	+	.	gene_id "Abca3"; transcript_id "ENSMUST00000039013.14";
17	sicelore	exon	24360888	24361089	.	+	.	gene_id "Abca3"; transcript_id "ENSMUST00000039013.14";
17	sicelore	exon	24364477	24364586	.	+	.	gene_id "Abca3"; transcript_id "ENSMUST00000039013.14";
17	sicelore	exon	24364693	24364957	.	+	.	gene_id "Abca3"; transcript_id "ENSMUST00000039013.14";
17	sicelore	exon	24366086	24366213	.	+	.	gene_id "Abca3"; transcript_id "ENSMUST00000039013.14";
17	sicelore	exon	24366768	24366933	.	+	.	gene_id "Abca3"; transcript_id "ENSMUST00000039013.14";
17	sicelore	exon	24374244	24374503	.	+	.	gene_id "Abca3"; transcript_id "ENSMUST00000039013.14";
17	sicelore	exon	24376364	24376480	.	+	.	gene_id "Abca3"; transcript_id "ENSMUST00000039013.14";
17	sicelore	exon	24376665	24376785	.	+	.	gene_id "Abca3"; transcript_id "ENSMUST00000039013.14";
17	sicelore	exon	24377686	24377859	.	+	.	gene_id "Abca3"; transcript_id "ENSMUST00000039013.14";
17	sicelore	exon	24381899	24382080	.	+	.	gene_id "Abca3"; transcript_id "ENSMUST00000039013.14";
17	sicelore	exon	24383900	24384043	.	+	.	gene_id "Abca3"; transcript_id "ENSMUST00000039013.14";
17	sicelore	exon	24384447	24384576	.	+	.	gene_id "Abca3"; transcript_id "ENSMUST00000039013.14";
17	sicelore	exon	24385398	24385552	.	+	.	gene_id "Abca3"; transcript_id "ENSMUST00000039013.14";
17	sicelore	exon	24385817	24385972	.	+	.	gene_id "Abca3"; transcript_id "ENSMUST00000039013.14";
17	sicelore	exon	24386182	24386392	.	+	.	gene_id "Abca3"; transcript_id "ENSMUST00000039013.14";
17	sicelore	exon	24387436	24387586	.	+	.	gene_id "Abca3"; transcript_id "ENSMUST00000039013.14";
17	sicelore	exon	24392888	24392986	.	+	.	gene_id "Abca3"; transcript_id "ENSMUST00000039013.14";
17	sicelore	exon	24396450	24396636	.	+	.	gene_id "Abca3"; transcript_id "ENSMUST00000039013.14";
17	sicelore	exon	24397286	24397589	.	+	.	gene_id "Abca3"; transcript_id "ENSMUST00000039013.14";
17	sicelore	exon	24398335	24398608	.	+	.	gene_id "Abca3"; transcript_id "ENSMUST00000039013.14";
17	sicelore	exon	24399885	24400089	.	+	.	gene_id "Abca3"; transcript_id "ENSMUST00000039013.14";
17	sicelore	exon	24400408	24400627	.	+	.	gene_id "Abca3"; transcript_id "ENSMUST00000039013.14";
17	sicelore	exon	24400794	24400952	.	+	.	gene_id "Abca3"; transcript_id "ENSMUST00000039013.14";
17	sicelore	exon	24402265	24402437	.	+	.	gene_id "Abca3"; transcript_id "ENSMUST00000039013.14";
17	sicelore	exon	24405025	24405153	.	+	.	gene_id "Abca3"; transcript_id "ENSMUST00000039013.14";
17	sicelore	exon	24405245	24405439	.	+	.	gene_id "Abca3"; transcript_id "ENSMUST00000039013.14";
17	sicelore	exon	24407558	24407745	.	+	.	gene_id "Abca3"; transcript_id "ENSMUST00000039013.14";
17	sicelore	exon	24408109	24408279	.	+	.	gene_id "Abca3"; transcript_id "ENSMUST00000039013.14";
17	sicelore	exon	24408537	24408727	.	+	.	gene_id "Abca3"; transcript_id "ENSMUST00000039013.14";
17	sicelore	exon	24408825	24408898	.	+	.	gene_id "Abca3"; transcript_id "ENSMUST00000039013.14";
17	sicelore	exon	24409269	24410201	.	+	.	gene_id "Abca3"; transcript_id "ENSMUST00000039013.14";
17	sicelore	transcript	24352045	24410201	.	+	.	gene_id "Abca3"; transcript_id "ENSMUST00000079594.11"; category "full_splice_match"; subcategory "gencode"; UMIs "1"; Cells "1"; novelJunctions "-"; supportingReads "0"; CAGEdist "-8"; POLYAdist "-1"; color "#014e8e";
17	sicelore	exon	24352046	24352251	.	+	.	gene_id "Abca3"; transcript_id "ENSMUST00000079594.11";
17	sicelore	exon	24360888	24361089	.	+	.	gene_id "Abca3"; transcript_id "ENSMUST00000079594.11";
17	sicelore	exon	24364477	24364586	.	+	.	gene_id "Abca3"; transcript_id "ENSMUST00000079594.11";
17	sicelore	exon	24364693	24364957	.	+	.	gene_id "Abca3"; transcript_id "ENSMUST00000079594.11";
17	sicelore	exon	24366086	24366213	.	+	.	gene_id "Abca3"; transcript_id "ENSMUST00000079594.11";
17	sicelore	exon	24366768	24366933	.	+	.	gene_id "Abca3"; transcript_id "ENSMUST00000079594.11";
17	sicelore	exon	24374244	24374503	.	+	.	gene_id "Abca3"; transcript_id "ENSMUST00000079594.11";
17	sicelore	exon	24376364	24376480	.	+	.	gene_id "Abca3"; transcript_id "ENSMUST00000079594.11";
17	sicelore	exon	24376665	24376785	.	+	.	gene_id "Abca3"; transcript_id "ENSMUST00000079594.11";
17	sicelore	exon	24377686	24377859	.	+	.	gene_id "Abca3"; transcript_id "ENSMUST00000079594.11";
17	sicelore	exon	24381899	24382080	.	+	.	gene_id "Abca3"; transcript_id "ENSMUST00000079594.11";
17	sicelore	exon	24383900	24384043	.	+	.	gene_id "Abca3"; transcript_id "ENSMUST00000079594.11";
17	sicelore	exon	24384447	24384576	.	+	.	gene_id "Abca3"; transcript_id "ENSMUST00000079594.11";
17	sicelore	exon	24385398	24385552	.	+	.	gene_id "Abca3"; transcript_id "ENSMUST00000079594.11";
17	sicelore	exon	24385817	24385972	.	+	.	gene_id "Abca3"; transcript_id "ENSMUST00000079594.11";
17	sicelore	exon	24386182	24386392	.	+	.	gene_id "Abca3"; transcript_id "ENSMUST00000079594.11";
17	sicelore	exon	24387436	24387586	.	+	.	gene_id "Abca3"; transcript_id "ENSMUST00000079594.11";
17	sicelore	exon	24392888	24392986	.	+	.	gene_id "Abca3"; transcript_id "ENSMUST00000079594.11";
17	sicelore	exon	24396450	24396636	.	+	.	gene_id "Abca3"; transcript_id "ENSMUST00000079594.11";
17	sicelore	exon	24397286	24397589	.	+	.	gene_id "Abca3"; transcript_id "ENSMUST00000079594.11";
17	sicelore	exon	24398335	24398608	.	+	.	gene_id "Abca3"; transcript_id "ENSMUST00000079594.11";
17	sicelore	exon	24399885	24400089	.	+	.	gene_id "Abca3"; transcript_id "ENSMUST00000079594.11";
17	sicelore	exon	24400408	24400627	.	+	.	gene_id "Abca3"; transcript_id "ENSMUST00000079594.11";
17	sicelore	exon	24400794	24400952	.	+	.	gene_id "Abca3"; transcript_id "ENSMUST00000079594.11";
17	sicelore	exon	24402265	24402437	.	+	.	gene_id "Abca3"; transcript_id "ENSMUST00000079594.11";
17	sicelore	exon	24405025	24405153	.	+	.	gene_id "Abca3"; transcript_id "ENSMUST00000079594.11";
17	sicelore	exon	24405245	24405439	.	+	.	gene_id "Abca3"; transcript_id "ENSMUST00000079594.11";
17	sicelore	exon	24407558	24407745	.	+	.	gene_id "Abca3"; transcript_id "ENSMUST00000079594.11";
17	sicelore	exon	24408109	24408279	.	+	.	gene_id "Abca3"; transcript_id "ENSMUST00000079594.11";
17	sicelore	exon	24408537	24408727	.	+	.	gene_id "Abca3"; transcript_id "ENSMUST00000079594.11";
17	sicelore	exon	24408825	24408898	.	+	.	gene_id "Abca3"; transcript_id "ENSMUST00000079594.11";
17	sicelore	exon	24409269	24410201	.	+	.	gene_id "Abca3"; transcript_id "ENSMUST00000079594.11";
17	sicelore	transcript	24352101	24383344	.	+	.	gene_id "Abca3"; transcript_id "ENSMUST00000136295.1"; category "full_splice_match"; subcategory "gencode"; UMIs "10"; Cells "10"; novelJunctions "-"; supportingReads "0"; CAGEdist "-64"; POLYAdist "26829"; color "#014e8e";
17	sicelore	exon	24352102	24352251	.	+	.	gene_id "Abca3"; transcript_id "ENSMUST00000136295.1";
17	sicelore	exon	24360888	24361089	.	+	.	gene_id "Abca3"; transcript_id "ENSMUST00000136295.1";
17	sicelore	exon	24364477	24364586	.	+	.	gene_id "Abca3"; transcript_id "ENSMUST00000136295.1";
17	sicelore	exon	24364693	24364957	.	+	.	gene_id "Abca3"; transcript_id "ENSMUST00000136295.1";
17	sicelore	exon	24366086	24366213	.	+	.	gene_id "Abca3"; transcript_id "ENSMUST00000136295.1";
17	sicelore	exon	24366768	24366933	.	+	.	gene_id "Abca3"; transcript_id "ENSMUST00000136295.1";
17	sicelore	exon	24374244	24374503	.	+	.	gene_id "Abca3"; transcript_id "ENSMUST00000136295.1";
17	sicelore	exon	24376364	24376480	.	+	.	gene_id "Abca3"; transcript_id "ENSMUST00000136295.1";
17	sicelore	exon	24376665	24376785	.	+	.	gene_id "Abca3"; transcript_id "ENSMUST00000136295.1";
17	sicelore	exon	24377686	24377859	.	+	.	gene_id "Abca3"; transcript_id "ENSMUST00000136295.1";
17	sicelore	exon	24381899	24383344	.	+	.	gene_id "Abca3"; transcript_id "ENSMUST00000136295.1";
9	sicelore	transcript	53689533	53690283	.	-	.	gene_id "z"; transcript_id "ENSMUST00000118010.1"; category "full_splice_match"; subcategory "gencode"; UMIs "7"; Cells "7"; novelJunctions "-"; supportingReads "0"; CAGEdist "-15968"; POLYAdist "74859"; color "#014e8e";
9	sicelore	exon	53689534	53690283	.	-	.	gene_id "z"; transcript_id "ENSMUST00000118010.1";
4	sicelore	transcript	94935620	94936103	.	+	.	gene_id "RP23-135A21.1"; transcript_id "ENSMUST00000121965.1"; category "full_splice_match"; subcategory "gencode"; UMIs "29"; Cells "28"; novelJunctions "-"; supportingReads "0"; CAGEdist "-89872"; POLYAdist "-61186"; color "#014e8e";
4	sicelore	exon	94935621	94936103	.	+	.	gene_id "RP23-135A21.1"; transcript_id "ENSMUST00000121965.1";
2	sicelore	transcript	163726583	163750239	.	-	.	gene_id "Ada"; transcript_id "ENSMUST00000017841.3"; category "full_splice_match"; subcategory "gencode"; UMIs "19"; Cells "19"; novelJunctions "-"; supportingReads "0"; CAGEdist "6"; POLYAdist "-253"; color "#014e8e";
2	sicelore	exon	163726584	163727048	.	-	.	gene_id "Ada"; transcript_id "ENSMUST00000017841.3";
2	sicelore	exon	163727544	163727643	.	-	.	gene_id "Ada"; transcript_id "ENSMUST00000017841.3";
2	sicelore	exon	163728117	163728246	.	-	.	gene_id "Ada"; transcript_id "ENSMUST00000017841.3";
2	sicelore	exon	163730012	163730076	.	-	.	gene_id "Ada"; transcript_id "ENSMUST00000017841.3";
2	sicelore	exon	163730298	163730399	.	-	.	gene_id "Ada"; transcript_id "ENSMUST00000017841.3";
2	sicelore	exon	163730481	163730552	.	-	.	gene_id "Ada"; transcript_id "ENSMUST00000017841.3";
2	sicelore	exon	163731105	163731232	.	-	.	gene_id "Ada"; transcript_id "ENSMUST00000017841.3";
2	sicelore	exon	163732257	163732372	.	-	.	gene_id "Ada"; transcript_id "ENSMUST00000017841.3";
2	sicelore	exon	163732854	163732997	.	-	.	gene_id "Ada"; transcript_id "ENSMUST00000017841.3";
2	sicelore	exon	163735349	163735471	.	-	.	gene_id "Ada"; transcript_id "ENSMUST00000017841.3";
2	sicelore	exon	163738163	163738224	.	-	.	gene_id "Ada"; transcript_id "ENSMUST00000017841.3";
2	sicelore	exon	163750059	163750239	.	-	.	gene_id "Ada"; transcript_id "ENSMUST00000017841.3";
6	sicelore	transcript	8509599	8597548	.	+	.	gene_id "Glcci1"; transcript_id "ENSMUST00000064285.14"; category "full_splice_match"; subcategory "gencode"; UMIs "13"; Cells "13"; novelJunctions "-"; supportingReads "0"; CAGEdist "-155"; POLYAdist "-24"; color "#014e8e";
6	sicelore	exon	8509600	8510319	.	+	.	gene_id "Glcci1"; transcript_id "ENSMUST00000064285.14";
6	sicelore	exon	8537817	8537968	.	+	.	gene_id "Glcci1"; transcript_id "ENSMUST00000064285.14";
6	sicelore	exon	8558500	8558586	.	+	.	gene_id "Glcci1"; transcript_id "ENSMUST00000064285.14";
6	sicelore	exon	8573185	8573298	.	+	.	gene_id "Glcci1"; transcript_id "ENSMUST00000064285.14";
6	sicelore	exon	8579587	8579739	.	+	.	gene_id "Glcci1"; transcript_id "ENSMUST00000064285.14";
6	sicelore	exon	8582580	8582790	.	+	.	gene_id "Glcci1"; transcript_id "ENSMUST00000064285.14";
6	sicelore	exon	8591545	8591665	.	+	.	gene_id "Glcci1"; transcript_id "ENSMUST00000064285.14";
6	sicelore	exon	8592907	8597548	.	+	.	gene_id "Glcci1"; transcript_id "ENSMUST00000064285.14";
19	sicelore	transcript	41862851	41896153	.	-	.	gene_id "Rrp12"; transcript_id "ENSMUST00000038677.3"; category "full_splice_match"; subcategory "gencode"; UMIs "2"; Cells "2"; novelJunctions "-"; supportingReads "0"; CAGEdist "-2"; POLYAdist "-24"; color "#014e8e";
19	sicelore	exon	41862852	41863312	.	-	.	gene_id "Rrp12"; transcript_id "ENSMUST00000038677.3";
19	sicelore	exon	41865172	41865254	.	-	.	gene_id "Rrp12"; transcript_id "ENSMUST00000038677.3";
19	sicelore	exon	41865521	41865588	.	-	.	gene_id "Rrp12"; transcript_id "ENSMUST00000038677.3";
19	sicelore	exon	41866706	41866772	.	-	.	gene_id "Rrp12"; transcript_id "ENSMUST00000038677.3";
19	sicelore	exon	41868770	41868819	.	-	.	gene_id "Rrp12"; transcript_id "ENSMUST00000038677.3";
19	sicelore	exon	41870810	41870935	.	-	.	gene_id "Rrp12"; transcript_id "ENSMUST00000038677.3";
19	sicelore	exon	41871135	41871304	.	-	.	gene_id "Rrp12"; transcript_id "ENSMUST00000038677.3";
19	sicelore	exon	41871422	41871589	.	-	.	gene_id "Rrp12"; transcript_id "ENSMUST00000038677.3";
19	sicelore	exon	41871733	41871824	.	-	.	gene_id "Rrp12"; transcript_id "ENSMUST00000038677.3";
19	sicelore	exon	41872909	41873066	.	-	.	gene_id "Rrp12"; transcript_id "ENSMUST00000038677.3";
19	sicelore	exon	41873743	41873850	.	-	.	gene_id "Rrp12"; transcript_id "ENSMUST00000038677.3";
19	sicelore	exon	41874236	41874341	.	-	.	gene_id "Rrp12"; transcript_id "ENSMUST00000038677.3";
19	sicelore	exon	41874529	41874609	.	-	.	gene_id "Rrp12"; transcript_id "ENSMUST00000038677.3";
19	sicelore	exon	41874717	41874875	.	-	.	gene_id "Rrp12"; transcript_id "ENSMUST00000038677.3";
19	sicelore	exon	41876535	41876628	.	-	.	gene_id "Rrp12"; transcript_id "ENSMUST00000038677.3";
19	sicelore	exon	41877101	41877168	.	-	.	gene_id "Rrp12"; transcript_id "ENSMUST00000038677.3";
19	sicelore	exon	41877336	41877490	.	-	.	gene_id "Rrp12"; transcript_id "ENSMUST00000038677.3";
19	sicelore	exon	41877784	41877946	.	-	.	gene_id "Rrp12"; transcript_id "ENSMUST00000038677.3";
19	sicelore	exon	41878029	41878093	.	-	.	gene_id "Rrp12"; transcript_id "ENSMUST00000038677.3";
19	sicelore	exon	41880102	41880223	.	-	.	gene_id "Rrp12"; transcript_id "ENSMUST00000038677.3";
19	sicelore	exon	41880359	41880501	.	-	.	gene_id "Rrp12"; transcript_id "ENSMUST00000038677.3";
19	sicelore	exon	41882159	41882273	.	-	.	gene_id "Rrp12"; transcript_id "ENSMUST00000038677.3";
19	sicelore	exon	41883423	41883520	.	-	.	gene_id "Rrp12"; transcript_id "ENSMUST00000038677.3";
19	sicelore	exon	41883713	41883824	.	-	.	gene_id "Rrp12"; transcript_id "ENSMUST00000038677.3";
19	sicelore	exon	41885647	41885738	.	-	.	gene_id "Rrp12"; transcript_id "ENSMUST00000038677.3";
19	sicelore	exon	41886087	41886185	.	-	.	gene_id "Rrp12"; transcript_id "ENSMUST00000038677.3";
19	sicelore	exon	41886800	41886927	.	-	.	gene_id "Rrp12"; transcript_id "ENSMUST00000038677.3";
19	sicelore	exon	41887011	41887149	.	-	.	gene_id "Rrp12"; transcript_id "ENSMUST00000038677.3";
19	sicelore	exon	41889766	41889882	.	-	.	gene_id "Rrp12"; transcript_id "ENSMUST00000038677.3";
19	sicelore	exon	41890069	41890174	.	-	.	gene_id "Rrp12"; transcript_id "ENSMUST00000038677.3";
19	sicelore	exon	41891084	41891160	.	-	.	gene_id "Rrp12"; transcript_id "ENSMUST00000038677.3";
19	sicelore	exon	41892538	41892621	.	-	.	gene_id "Rrp12"; transcript_id "ENSMUST00000038677.3";
19	sicelore	exon	41895148	41895377	.	-	.	gene_id "Rrp12"; transcript_id "ENSMUST00000038677.3";
19	sicelore	exon	41895939	41896153	.	-	.	gene_id "Rrp12"; transcript_id "ENSMUST00000038677.3";
14	sicelore	transcript	21052573	21448569	.	+	.	gene_id "Adk"; transcript_id "ENSMUST00000045376.10"; category "full_splice_match"; subcategory "gencode"; UMIs "170"; Cells "139"; novelJunctions "-"; supportingReads "0"; CAGEdist "4"; POLYAdist "-23"; color "#014e8e";
14	sicelore	exon	21052574	21052700	.	+	.	gene_id "Adk"; transcript_id "ENSMUST00000045376.10";
14	sicelore	exon	21092367	21092441	.	+	.	gene_id "Adk"; transcript_id "ENSMUST00000045376.10";
14	sicelore	exon	21103820	21103873	.	+	.	gene_id "Adk"; transcript_id "ENSMUST00000045376.10";
14	sicelore	exon	21169800	21169878	.	+	.	gene_id "Adk"; transcript_id "ENSMUST00000045376.10";
14	sicelore	exon	21234833	21235005	.	+	.	gene_id "Adk"; transcript_id "ENSMUST00000045376.10";
14	sicelore	exon	21240463	21240571	.	+	.	gene_id "Adk"; transcript_id "ENSMUST00000045376.10";
14	sicelore	exon	21318013	21318183	.	+	.	gene_id "Adk"; transcript_id "ENSMUST00000045376.10";
14	sicelore	exon	21369071	21369106	.	+	.	gene_id "Adk"; transcript_id "ENSMUST00000045376.10";
14	sicelore	exon	21381503	21381617	.	+	.	gene_id "Adk"; transcript_id "ENSMUST00000045376.10";
14	sicelore	exon	21423503	21423589	.	+	.	gene_id "Adk"; transcript_id "ENSMUST00000045376.10";
14	sicelore	exon	21447814	21448569	.	+	.	gene_id "Adk"; transcript_id "ENSMUST00000045376.10";
14	sicelore	transcript	21076151	21448562	.	+	.	gene_id "Adk"; transcript_id "ENSMUST00000224069.1"; category "full_splice_match"; subcategory "gencode"; UMIs "10"; Cells "10"; novelJunctions "-"; supportingReads "0"; CAGEdist "-15"; POLYAdist "-16"; color "#014e8e";
14	sicelore	exon	21076152	21076321	.	+	.	gene_id "Adk"; transcript_id "ENSMUST00000224069.1";
14	sicelore	exon	21092367	21092441	.	+	.	gene_id "Adk"; transcript_id "ENSMUST00000224069.1";
14	sicelore	exon	21103820	21103873	.	+	.	gene_id "Adk"; transcript_id "ENSMUST00000224069.1";
14	sicelore	exon	21169800	21169878	.	+	.	gene_id "Adk"; transcript_id "ENSMUST00000224069.1";
14	sicelore	exon	21234833	21235005	.	+	.	gene_id "Adk"; transcript_id "ENSMUST00000224069.1";
14	sicelore	exon	21240463	21240571	.	+	.	gene_id "Adk"; transcript_id "ENSMUST00000224069.1";
14	sicelore	exon	21318013	21318183	.	+	.	gene_id "Adk"; transcript_id "ENSMUST00000224069.1";
14	sicelore	exon	21369071	21369106	.	+	.	gene_id "Adk"; transcript_id "ENSMUST00000224069.1";
14	sicelore	exon	21381503	21381617	.	+	.	gene_id "Adk"; transcript_id "ENSMUST00000224069.1";
14	sicelore	exon	21423503	21423589	.	+	.	gene_id "Adk"; transcript_id "ENSMUST00000224069.1";
14	sicelore	exon	21447814	21448562	.	+	.	gene_id "Adk"; transcript_id "ENSMUST00000224069.1";
14	sicelore	transcript	21052616	21319662	.	+	.	gene_id "Adk"; transcript_id "ENSMUST00000225742.1"; category "full_splice_match"; subcategory "gencode"; UMIs "23"; Cells "23"; novelJunctions "-"; supportingReads "0"; CAGEdist "-22"; POLYAdist "7111"; color "#014e8e";
14	sicelore	exon	21052617	21052700	.	+	.	gene_id "Adk"; transcript_id "ENSMUST00000225742.1";
14	sicelore	exon	21092367	21092441	.	+	.	gene_id "Adk"; transcript_id "ENSMUST00000225742.1";
14	sicelore	exon	21103820	21103873	.	+	.	gene_id "Adk"; transcript_id "ENSMUST00000225742.1";
14	sicelore	exon	21169800	21169878	.	+	.	gene_id "Adk"; transcript_id "ENSMUST00000225742.1";
14	sicelore	exon	21234833	21235005	.	+	.	gene_id "Adk"; transcript_id "ENSMUST00000225742.1";
14	sicelore	exon	21240463	21240571	.	+	.	gene_id "Adk"; transcript_id "ENSMUST00000225742.1";
14	sicelore	exon	21318013	21319662	.	+	.	gene_id "Adk"; transcript_id "ENSMUST00000225742.1";
14	sicelore	transcript	21052610	21107897	.	+	.	gene_id "Adk"; transcript_id "ENSMUST00000223861.1"; category "full_splice_match"; subcategory "gencode"; UMIs "1"; Cells "1"; novelJunctions "-"; supportingReads "0"; CAGEdist "-16"; POLYAdist "-53996"; color "#014e8e";
14	sicelore	exon	21052611	21052700	.	+	.	gene_id "Adk"; transcript_id "ENSMUST00000223861.1";
14	sicelore	exon	21092367	21092441	.	+	.	gene_id "Adk"; transcript_id "ENSMUST00000223861.1";
14	sicelore	exon	21103820	21107897	.	+	.	gene_id "Adk"; transcript_id "ENSMUST00000223861.1";
14	sicelore	transcript	21052610	21053920	.	+	.	gene_id "Adk"; transcript_id "ENSMUST00000223558.1"; category "full_splice_match"; subcategory "gencode"; UMIs "3"; Cells "3"; novelJunctions "-"; supportingReads "0"; CAGEdist "-16"; POLYAdist "-19"; color "#014e8e";
14	sicelore	exon	21052611	21052700	.	+	.	gene_id "Adk"; transcript_id "ENSMUST00000223558.1";
14	sicelore	exon	21053722	21053920	.	+	.	gene_id "Adk"; transcript_id "ENSMUST00000223558.1";
7	sicelore	transcript	110627660	110629820	.	+	.	gene_id "Adm"; transcript_id "ENSMUST00000033054.9"; category "full_splice_match"; subcategory "gencode"; UMIs "1"; Cells "1"; novelJunctions "-"; supportingReads "0"; CAGEdist "-10"; POLYAdist "-20"; color "#014e8e";
7	sicelore	exon	110627661	110627821	.	+	.	gene_id "Adm"; transcript_id "ENSMUST00000033054.9";
7	sicelore	exon	110628257	110628376	.	+	.	gene_id "Adm"; transcript_id "ENSMUST00000033054.9";
7	sicelore	exon	110628525	110628674	.	+	.	gene_id "Adm"; transcript_id "ENSMUST00000033054.9";
7	sicelore	exon	110628862	110629820	.	+	.	gene_id "Adm"; transcript_id "ENSMUST00000033054.9";
1	sicelore	transcript	186720977	186749358	.	-	.	gene_id "Rrp15"; transcript_id "ENSMUST00000001339.5"; category "full_splice_match"; subcategory "gencode"; UMIs "227"; Cells "187"; novelJunctions "-"; supportingReads "0"; CAGEdist "18"; POLYAdist "-131"; color "#014e8e";
1	sicelore	exon	186720978	186721546	.	-	.	gene_id "Rrp15"; transcript_id "ENSMUST00000001339.5";
1	sicelore	exon	186736116	186736314	.	-	.	gene_id "Rrp15"; transcript_id "ENSMUST00000001339.5";
1	sicelore	exon	186737588	186737685	.	-	.	gene_id "Rrp15"; transcript_id "ENSMUST00000001339.5";
1	sicelore	exon	186739604	186739863	.	-	.	gene_id "Rrp15"; transcript_id "ENSMUST00000001339.5";
1	sicelore	exon	186749164	186749358	.	-	.	gene_id "Rrp15"; transcript_id "ENSMUST00000001339.5";
1	sicelore	transcript	186721094	186749328	.	-	.	gene_id "Rrp15"; transcript_id "Novel.1530"; category "novel_in_catalog"; subcategory "combination_of_known_splicesites"; UMIs "7"; Cells "7"; novelJunctions "186736314-186739604"; supportingReads "2"; CAGEdist "-12"; POLYAdist "-14"; color "#c594e1";
1	sicelore	exon	186721094	186721546	.	-	.	gene_id "Rrp15"; transcript_id "Novel.1530";
1	sicelore	exon	186736116	186736314	.	-	.	gene_id "Rrp15"; transcript_id "Novel.1530";
1	sicelore	exon	186739604	186739863	.	-	.	gene_id "Rrp15"; transcript_id "Novel.1530";
1	sicelore	exon	186749164	186749328	.	-	.	gene_id "Rrp15"; transcript_id "Novel.1530";
10	sicelore	transcript	67544510	67548955	.	-	.	gene_id "Ado"; transcript_id "ENSMUST00000075686.5"; category "full_splice_match"; subcategory "gencode"; UMIs "110"; Cells "102"; novelJunctions "-"; supportingReads "0"; CAGEdist "-46"; POLYAdist "-22"; color "#014e8e";
10	sicelore	exon	67544511	67548955	.	-	.	gene_id "Ado"; transcript_id "ENSMUST00000075686.5";
7	sicelore	transcript	10487228	10495394	.	-	.	gene_id "Zik1"; transcript_id "ENSMUST00000032551.7"; category "full_splice_match"; subcategory "gencode"; UMIs "61"; Cells "58"; novelJunctions "-"; supportingReads "0"; CAGEdist "-7"; POLYAdist "-18"; color "#014e8e";
7	sicelore	exon	10487229	10491008	.	-	.	gene_id "Zik1"; transcript_id "ENSMUST00000032551.7";
7	sicelore	exon	10492279	10492405	.	-	.	gene_id "Zik1"; transcript_id "ENSMUST00000032551.7";
7	sicelore	exon	10494490	10494528	.	-	.	gene_id "Zik1"; transcript_id "ENSMUST00000032551.7";
7	sicelore	exon	10495142	10495394	.	-	.	gene_id "Zik1"; transcript_id "ENSMUST00000032551.7";
1	sicelore	transcript	193104401	193130272	.	-	.	gene_id "Diexf"; transcript_id "ENSMUST00000085555.6"; category "full_splice_match"; subcategory "gencode"; UMIs "6"; Cells "6"; novelJunctions "-"; supportingReads "0"; CAGEdist "1"; POLYAdist "-39"; color "#014e8e";
1	sicelore	exon	193104402	193107786	.	-	.	gene_id "Diexf"; transcript_id "ENSMUST00000085555.6";
1	sicelore	exon	193113757	193114002	.	-	.	gene_id "Diexf"; transcript_id "ENSMUST00000085555.6";
1	sicelore	exon	193114605	193114717	.	-	.	gene_id "Diexf"; transcript_id "ENSMUST00000085555.6";
1	sicelore	exon	193114839	193115021	.	-	.	gene_id "Diexf"; transcript_id "ENSMUST00000085555.6";
1	sicelore	exon	193117501	193117703	.	-	.	gene_id "Diexf"; transcript_id "ENSMUST00000085555.6";
1	sicelore	exon	193118193	193118412	.	-	.	gene_id "Diexf"; transcript_id "ENSMUST00000085555.6";
1	sicelore	exon	193120310	193120720	.	-	.	gene_id "Diexf"; transcript_id "ENSMUST00000085555.6";
1	sicelore	exon	193122006	193122094	.	-	.	gene_id "Diexf"; transcript_id "ENSMUST00000085555.6";
1	sicelore	exon	193123638	193123808	.	-	.	gene_id "Diexf"; transcript_id "ENSMUST00000085555.6";
1	sicelore	exon	193128267	193128546	.	-	.	gene_id "Diexf"; transcript_id "ENSMUST00000085555.6";
1	sicelore	exon	193129491	193129530	.	-	.	gene_id "Diexf"; transcript_id "ENSMUST00000085555.6";
1	sicelore	exon	193130044	193130272	.	-	.	gene_id "Diexf"; transcript_id "ENSMUST00000085555.6";
1	sicelore	transcript	193104417	193130244	.	-	.	gene_id "Diexf"; transcript_id "ENSMUST00000195291.5"; category "full_splice_match"; subcategory "gencode"; UMIs "1"; Cells "1"; novelJunctions "-"; supportingReads "0"; CAGEdist "-13"; POLYAdist "-23"; color "#014e8e";
1	sicelore	exon	193104418	193107786	.	-	.	gene_id "Diexf"; transcript_id "ENSMUST00000195291.5";
1	sicelore	exon	193113757	193113980	.	-	.	gene_id "Diexf"; transcript_id "ENSMUST00000195291.5";
1	sicelore	exon	193114605	193114717	.	-	.	gene_id "Diexf"; transcript_id "ENSMUST00000195291.5";
1	sicelore	exon	193114839	193115021	.	-	.	gene_id "Diexf"; transcript_id "ENSMUST00000195291.5";
1	sicelore	exon	193117501	193117703	.	-	.	gene_id "Diexf"; transcript_id "ENSMUST00000195291.5";
1	sicelore	exon	193118193	193118412	.	-	.	gene_id "Diexf"; transcript_id "ENSMUST00000195291.5";
1	sicelore	exon	193120310	193120720	.	-	.	gene_id "Diexf"; transcript_id "ENSMUST00000195291.5";
1	sicelore	exon	193122006	193122094	.	-	.	gene_id "Diexf"; transcript_id "ENSMUST00000195291.5";
1	sicelore	exon	193123638	193123808	.	-	.	gene_id "Diexf"; transcript_id "ENSMUST00000195291.5";
1	sicelore	exon	193128267	193128546	.	-	.	gene_id "Diexf"; transcript_id "ENSMUST00000195291.5";
1	sicelore	exon	193129491	193129530	.	-	.	gene_id "Diexf"; transcript_id "ENSMUST00000195291.5";
1	sicelore	exon	193130044	193130244	.	-	.	gene_id "Diexf"; transcript_id "ENSMUST00000195291.5";
1	sicelore	transcript	193106959	193114995	.	-	.	gene_id "Diexf"; transcript_id "Novel.1553"; category "novel_in_catalog"; subcategory "combination_of_known_junctions"; UMIs "5"; Cells "5"; novelJunctions "-"; supportingReads "0"; CAGEdist "-15262"; POLYAdist "2519"; color "#9dd122";
1	sicelore	exon	193106959	193107786	.	-	.	gene_id "Diexf"; transcript_id "Novel.1553";
1	sicelore	exon	193113757	193113887	.	-	.	gene_id "Diexf"; transcript_id "Novel.1553";
1	sicelore	exon	193114605	193114717	.	-	.	gene_id "Diexf"; transcript_id "Novel.1553";
1	sicelore	exon	193114839	193114995	.	-	.	gene_id "Diexf"; transcript_id "Novel.1553";
11	sicelore	transcript	115564433	115583985	.	+	.	gene_id "Nup85"; transcript_id "ENSMUST00000021085.10"; category "full_splice_match"; subcategory "gencode"; UMIs "110"; Cells "100"; novelJunctions "-"; supportingReads "0"; CAGEdist "4"; POLYAdist "-101"; color "#014e8e";
11	sicelore	exon	115564434	115564562	.	+	.	gene_id "Nup85"; transcript_id "ENSMUST00000021085.10";
11	sicelore	exon	115565154	115565247	.	+	.	gene_id "Nup85"; transcript_id "ENSMUST00000021085.10";
11	sicelore	exon	115566601	115566763	.	+	.	gene_id "Nup85"; transcript_id "ENSMUST00000021085.10";
11	sicelore	exon	115568363	115568433	.	+	.	gene_id "Nup85"; transcript_id "ENSMUST00000021085.10";
11	sicelore	exon	115568679	115568722	.	+	.	gene_id "Nup85"; transcript_id "ENSMUST00000021085.10";
11	sicelore	exon	115569702	115569771	.	+	.	gene_id "Nup85"; transcript_id "ENSMUST00000021085.10";
11	sicelore	exon	115569999	115570120	.	+	.	gene_id "Nup85"; transcript_id "ENSMUST00000021085.10";
11	sicelore	exon	115577930	115578064	.	+	.	gene_id "Nup85"; transcript_id "ENSMUST00000021085.10";
11	sicelore	exon	115578164	115578286	.	+	.	gene_id "Nup85"; transcript_id "ENSMUST00000021085.10";
11	sicelore	exon	115578489	115578620	.	+	.	gene_id "Nup85"; transcript_id "ENSMUST00000021085.10";
11	sicelore	exon	115578790	115578896	.	+	.	gene_id "Nup85"; transcript_id "ENSMUST00000021085.10";
11	sicelore	exon	115580504	115580587	.	+	.	gene_id "Nup85"; transcript_id "ENSMUST00000021085.10";
11	sicelore	exon	115580730	115580795	.	+	.	gene_id "Nup85"; transcript_id "ENSMUST00000021085.10";
11	sicelore	exon	115580921	115581072	.	+	.	gene_id "Nup85"; transcript_id "ENSMUST00000021085.10";
11	sicelore	exon	115581742	115581859	.	+	.	gene_id "Nup85"; transcript_id "ENSMUST00000021085.10";
11	sicelore	exon	115581939	115582039	.	+	.	gene_id "Nup85"; transcript_id "ENSMUST00000021085.10";
11	sicelore	exon	115582877	115583028	.	+	.	gene_id "Nup85"; transcript_id "ENSMUST00000021085.10";
11	sicelore	exon	115583326	115583427	.	+	.	gene_id "Nup85"; transcript_id "ENSMUST00000021085.10";
11	sicelore	exon	115583721	115583985	.	+	.	gene_id "Nup85"; transcript_id "ENSMUST00000021085.10";
11	sicelore	transcript	115564524	115569891	.	+	.	gene_id "Nup85"; transcript_id "ENSMUST00000135893.1"; category "full_splice_match"; subcategory "gencode"; UMIs "1"; Cells "1"; novelJunctions "-"; supportingReads "0"; CAGEdist "-87"; POLYAdist "13993"; color "#014e8e";
11	sicelore	exon	115564525	115564562	.	+	.	gene_id "Nup85"; transcript_id "ENSMUST00000135893.1";
11	sicelore	exon	115565154	115565247	.	+	.	gene_id "Nup85"; transcript_id "ENSMUST00000135893.1";
11	sicelore	exon	115566601	115566763	.	+	.	gene_id "Nup85"; transcript_id "ENSMUST00000135893.1";
11	sicelore	exon	115568363	115568433	.	+	.	gene_id "Nup85"; transcript_id "ENSMUST00000135893.1";
11	sicelore	exon	115568679	115568722	.	+	.	gene_id "Nup85"; transcript_id "ENSMUST00000135893.1";
11	sicelore	exon	115569702	115569891	.	+	.	gene_id "Nup85"; transcript_id "ENSMUST00000135893.1";
11	sicelore	transcript	115581640	115583906	.	+	.	gene_id "Nup85"; transcript_id "ENSMUST00000138998.1"; category "full_splice_match"; subcategory "gencode"; UMIs "7"; Cells "7"; novelJunctions "-"; supportingReads "0"; CAGEdist "125"; POLYAdist "-22"; color "#014e8e";
11	sicelore	exon	115581641	115581859	.	+	.	gene_id "Nup85"; transcript_id "ENSMUST00000138998.1";
11	sicelore	exon	115581939	115582039	.	+	.	gene_id "Nup85"; transcript_id "ENSMUST00000138998.1";
11	sicelore	exon	115582877	115583028	.	+	.	gene_id "Nup85"; transcript_id "ENSMUST00000138998.1";
11	sicelore	exon	115583326	115583427	.	+	.	gene_id "Nup85"; transcript_id "ENSMUST00000138998.1";
11	sicelore	exon	115583721	115583906	.	+	.	gene_id "Nup85"; transcript_id "ENSMUST00000138998.1";
3	sicelore	transcript	158411138	158561345	.	-	.	gene_id "Lrrc7"; transcript_id "ENSMUST00000197866.1"; category "full_splice_match"; subcategory "gencode"; UMIs "134"; Cells "117"; novelJunctions "-"; supportingReads "0"; CAGEdist "-2"; POLYAdist "326750"; color "#014e8e";
3	sicelore	exon	158411139	158413205	.	-	.	gene_id "Lrrc7"; transcript_id "ENSMUST00000197866.1";
3	sicelore	exon	158452692	158452789	.	-	.	gene_id "Lrrc7"; transcript_id "ENSMUST00000197866.1";
3	sicelore	exon	158561106	158561345	.	-	.	gene_id "Lrrc7"; transcript_id "ENSMUST00000197866.1";
3	sicelore	transcript	158452332	158561336	.	-	.	gene_id "Lrrc7"; transcript_id "ENSMUST00000198284.1"; category "full_splice_match"; subcategory "gencode"; UMIs "326"; Cells "264"; novelJunctions "-"; supportingReads "0"; CAGEdist "-11"; POLYAdist "367944"; color "#014e8e";
3	sicelore	exon	158452333	158452789	.	-	.	gene_id "Lrrc7"; transcript_id "ENSMUST00000198284.1";
3	sicelore	exon	158561106	158561336	.	-	.	gene_id "Lrrc7"; transcript_id "ENSMUST00000198284.1";
7	sicelore	transcript	133637860	133639349	.	+	.	gene_id "Edrf1"; transcript_id "ENSMUST00000154795.1"; category "full_splice_match"; subcategory "gencode"; UMIs "3"; Cells "3"; novelJunctions "-"; supportingReads "0"; CAGEdist "-174"; POLYAdist "-32212"; color "#014e8e";
7	sicelore	exon	133637861	133637923	.	+	.	gene_id "Edrf1"; transcript_id "ENSMUST00000154795.1";
7	sicelore	exon	133638907	133639349	.	+	.	gene_id "Edrf1"; transcript_id "ENSMUST00000154795.1";
7	sicelore	transcript	133667205	133671470	.	+	.	gene_id "Edrf1"; transcript_id "ENSMUST00000137338.1"; category "full_splice_match"; subcategory "gencode"; UMIs "1"; Cells "1"; novelJunctions "-"; supportingReads "0"; CAGEdist "-29519"; POLYAdist "686"; color "#014e8e";
7	sicelore	exon	133667206	133667691	.	+	.	gene_id "Edrf1"; transcript_id "ENSMUST00000137338.1";
7	sicelore	exon	133671369	133671470	.	+	.	gene_id "Edrf1"; transcript_id "ENSMUST00000137338.1";
12	sicelore	transcript	72442241	72454766	.	+	.	gene_id "Lrrc9"; transcript_id "ENSMUST00000160394.7"; category "full_splice_match"; subcategory "gencode"; UMIs "5"; Cells "3"; novelJunctions "-"; supportingReads "0"; CAGEdist "111"; POLYAdist "55763"; color "#014e8e";
12	sicelore	exon	72442242	72442470	.	+	.	gene_id "Lrrc9"; transcript_id "ENSMUST00000160394.7";
12	sicelore	exon	72449320	72449400	.	+	.	gene_id "Lrrc9"; transcript_id "ENSMUST00000160394.7";
12	sicelore	exon	72449648	72449866	.	+	.	gene_id "Lrrc9"; transcript_id "ENSMUST00000160394.7";
12	sicelore	exon	72450677	72450817	.	+	.	gene_id "Lrrc9"; transcript_id "ENSMUST00000160394.7";
12	sicelore	exon	72451225	72451288	.	+	.	gene_id "Lrrc9"; transcript_id "ENSMUST00000160394.7";
12	sicelore	exon	72451963	72452033	.	+	.	gene_id "Lrrc9"; transcript_id "ENSMUST00000160394.7";
12	sicelore	exon	72454045	72454766	.	+	.	gene_id "Lrrc9"; transcript_id "ENSMUST00000160394.7";
11	sicelore	transcript	70943101	70969954	.	-	.	gene_id "Nup88"; transcript_id "ENSMUST00000108530.1"; category "full_splice_match"; subcategory "gencode"; UMIs "37"; Cells "34"; novelJunctions "-"; supportingReads "0"; CAGEdist "-24"; POLYAdist "5"; color "#014e8e";
11	sicelore	exon	70943102	70943322	.	-	.	gene_id "Nup88"; transcript_id "ENSMUST00000108530.1";
11	sicelore	exon	70943879	70943997	.	-	.	gene_id "Nup88"; transcript_id "ENSMUST00000108530.1";
11	sicelore	exon	70944112	70944238	.	-	.	gene_id "Nup88"; transcript_id "ENSMUST00000108530.1";
11	sicelore	exon	70944482	70944562	.	-	.	gene_id "Nup88"; transcript_id "ENSMUST00000108530.1";
11	sicelore	exon	70944673	70944738	.	-	.	gene_id "Nup88"; transcript_id "ENSMUST00000108530.1";
11	sicelore	exon	70944845	70944970	.	-	.	gene_id "Nup88"; transcript_id "ENSMUST00000108530.1";
11	sicelore	exon	70945203	70945361	.	-	.	gene_id "Nup88"; transcript_id "ENSMUST00000108530.1";
11	sicelore	exon	70947702	70947803	.	-	.	gene_id "Nup88"; transcript_id "ENSMUST00000108530.1";
11	sicelore	exon	70950146	70950236	.	-	.	gene_id "Nup88"; transcript_id "ENSMUST00000108530.1";
11	sicelore	exon	70951260	70951358	.	-	.	gene_id "Nup88"; transcript_id "ENSMUST00000108530.1";
11	sicelore	exon	70954501	70954648	.	-	.	gene_id "Nup88"; transcript_id "ENSMUST00000108530.1";
11	sicelore	exon	70956136	70956322	.	-	.	gene_id "Nup88"; transcript_id "ENSMUST00000108530.1";
11	sicelore	exon	70958266	70958439	.	-	.	gene_id "Nup88"; transcript_id "ENSMUST00000108530.1";
11	sicelore	exon	70961582	70961668	.	-	.	gene_id "Nup88"; transcript_id "ENSMUST00000108530.1";
11	sicelore	exon	70965707	70965832	.	-	.	gene_id "Nup88"; transcript_id "ENSMUST00000108530.1";
11	sicelore	exon	70967848	70968017	.	-	.	gene_id "Nup88"; transcript_id "ENSMUST00000108530.1";
11	sicelore	exon	70969649	70969954	.	-	.	gene_id "Nup88"; transcript_id "ENSMUST00000108530.1";
11	sicelore	transcript	70943071	70969973	.	-	.	gene_id "Nup88"; transcript_id "ENSMUST00000108531.7"; category "full_splice_match"; subcategory "gencode"; UMIs "13"; Cells "13"; novelJunctions "-"; supportingReads "0"; CAGEdist "-5"; POLYAdist "-25"; color "#014e8e";
11	sicelore	exon	70943072	70943322	.	-	.	gene_id "Nup88"; transcript_id "ENSMUST00000108531.7";
11	sicelore	exon	70943879	70943997	.	-	.	gene_id "Nup88"; transcript_id "ENSMUST00000108531.7";
11	sicelore	exon	70944112	70944238	.	-	.	gene_id "Nup88"; transcript_id "ENSMUST00000108531.7";
11	sicelore	exon	70944482	70944562	.	-	.	gene_id "Nup88"; transcript_id "ENSMUST00000108531.7";
11	sicelore	exon	70944673	70944738	.	-	.	gene_id "Nup88"; transcript_id "ENSMUST00000108531.7";
11	sicelore	exon	70944845	70944985	.	-	.	gene_id "Nup88"; transcript_id "ENSMUST00000108531.7";
11	sicelore	exon	70945203	70945361	.	-	.	gene_id "Nup88"; transcript_id "ENSMUST00000108531.7";
11	sicelore	exon	70947702	70947803	.	-	.	gene_id "Nup88"; transcript_id "ENSMUST00000108531.7";
11	sicelore	exon	70950146	70950236	.	-	.	gene_id "Nup88"; transcript_id "ENSMUST00000108531.7";
11	sicelore	exon	70951260	70951358	.	-	.	gene_id "Nup88"; transcript_id "ENSMUST00000108531.7";
11	sicelore	exon	70954501	70954648	.	-	.	gene_id "Nup88"; transcript_id "ENSMUST00000108531.7";
11	sicelore	exon	70956136	70956322	.	-	.	gene_id "Nup88"; transcript_id "ENSMUST00000108531.7";
11	sicelore	exon	70958266	70958439	.	-	.	gene_id "Nup88"; transcript_id "ENSMUST00000108531.7";
11	sicelore	exon	70961582	70961668	.	-	.	gene_id "Nup88"; transcript_id "ENSMUST00000108531.7";
11	sicelore	exon	70965707	70965832	.	-	.	gene_id "Nup88"; transcript_id "ENSMUST00000108531.7";
11	sicelore	exon	70967848	70968017	.	-	.	gene_id "Nup88"; transcript_id "ENSMUST00000108531.7";
11	sicelore	exon	70969649	70969973	.	-	.	gene_id "Nup88"; transcript_id "ENSMUST00000108531.7";
11	sicelore	transcript	70943076	70946362	.	-	.	gene_id "Nup88"; transcript_id "ENSMUST00000123192.1"; category "full_splice_match"; subcategory "gencode"; UMIs "1"; Cells "1"; novelJunctions "-"; supportingReads "0"; CAGEdist "-23616"; POLYAdist "-20"; color "#014e8e";
11	sicelore	exon	70943077	70943322	.	-	.	gene_id "Nup88"; transcript_id "ENSMUST00000123192.1";
11	sicelore	exon	70943879	70946362	.	-	.	gene_id "Nup88"; transcript_id "ENSMUST00000123192.1";
7	sicelore	transcript	78895933	78908381	.	+	.	gene_id "Aen"; transcript_id "ENSMUST00000107421.7"; category "full_splice_match"; subcategory "gencode"; UMIs "61"; Cells "58"; novelJunctions "-"; supportingReads "0"; CAGEdist "-30"; POLYAdist "-22"; color "#014e8e";
7	sicelore	exon	78895934	78896014	.	+	.	gene_id "Aen"; transcript_id "ENSMUST00000107421.7";
7	sicelore	exon	78902344	78902830	.	+	.	gene_id "Aen"; transcript_id "ENSMUST00000107421.7";
7	sicelore	exon	78905843	78906043	.	+	.	gene_id "Aen"; transcript_id "ENSMUST00000107421.7";
7	sicelore	exon	78907144	78908381	.	+	.	gene_id "Aen"; transcript_id "ENSMUST00000107421.7";
7	sicelore	transcript	78895926	78911209	.	+	.	gene_id "Aen"; transcript_id "ENSMUST00000107425.7"; category "full_splice_match"; subcategory "gencode"; UMIs "90"; Cells "79"; novelJunctions "-"; supportingReads "0"; CAGEdist "-23"; POLYAdist "-18"; color "#014e8e";
7	sicelore	exon	78895927	78896014	.	+	.	gene_id "Aen"; transcript_id "ENSMUST00000107425.7";
7	sicelore	exon	78902230	78902830	.	+	.	gene_id "Aen"; transcript_id "ENSMUST00000107425.7";
7	sicelore	exon	78905843	78906043	.	+	.	gene_id "Aen"; transcript_id "ENSMUST00000107425.7";
7	sicelore	exon	78907144	78911209	.	+	.	gene_id "Aen"; transcript_id "ENSMUST00000107425.7";
7	sicelore	transcript	78896008	78908378	.	+	.	gene_id "Aen"; transcript_id "ENSMUST00000107423.1"; category "full_splice_match"; subcategory "gencode"; UMIs "2"; Cells "2"; novelJunctions "-"; supportingReads "0"; CAGEdist "-105"; POLYAdist "-19"; color "#014e8e";
7	sicelore	exon	78896009	78896201	.	+	.	gene_id "Aen"; transcript_id "ENSMUST00000107423.1";
7	sicelore	exon	78902230	78902830	.	+	.	gene_id "Aen"; transcript_id "ENSMUST00000107423.1";
7	sicelore	exon	78905843	78906043	.	+	.	gene_id "Aen"; transcript_id "ENSMUST00000107423.1";
7	sicelore	exon	78907144	78908378	.	+	.	gene_id "Aen"; transcript_id "ENSMUST00000107423.1";
7	sicelore	transcript	78895853	78911209	.	+	.	gene_id "Aen"; transcript_id "ENSMUST00000123824.1"; category "full_splice_match"; subcategory "gencode"; UMIs "219"; Cells "178"; novelJunctions "-"; supportingReads "0"; CAGEdist "50"; POLYAdist "-18"; color "#014e8e";
7	sicelore	exon	78895854	78896014	.	+	.	gene_id "Aen"; transcript_id "ENSMUST00000123824.1";
7	sicelore	exon	78905843	78906043	.	+	.	gene_id "Aen"; transcript_id "ENSMUST00000123824.1";
7	sicelore	exon	78907144	78911209	.	+	.	gene_id "Aen"; transcript_id "ENSMUST00000123824.1";
7	sicelore	transcript	78895950	78899699	.	+	.	gene_id "Aen"; transcript_id "ENSMUST00000172017.1"; category "full_splice_match"; subcategory "gencode"; UMIs "13"; Cells "13"; novelJunctions "-"; supportingReads "0"; CAGEdist "-47"; POLYAdist "8660"; color "#014e8e";
7	sicelore	exon	78895951	78896014	.	+	.	gene_id "Aen"; transcript_id "ENSMUST00000172017.1";
7	sicelore	exon	78899371	78899699	.	+	.	gene_id "Aen"; transcript_id "ENSMUST00000172017.1";
10	sicelore	transcript	81559493	81566362	.	+	.	gene_id "Aes"; transcript_id "ENSMUST00000002518.8"; category "full_splice_match"; subcategory "gencode"; UMIs "928"; Cells "570"; novelJunctions "-"; supportingReads "0"; CAGEdist "31"; POLYAdist "-20"; color "#014e8e";
10	sicelore	exon	81559494	81559668	.	+	.	gene_id "Aes"; transcript_id "ENSMUST00000002518.8";
10	sicelore	exon	81561219	81561316	.	+	.	gene_id "Aes"; transcript_id "ENSMUST00000002518.8";
10	sicelore	exon	81564095	81564158	.	+	.	gene_id "Aes"; transcript_id "ENSMUST00000002518.8";
10	sicelore	exon	81564673	81564717	.	+	.	gene_id "Aes"; transcript_id "ENSMUST00000002518.8";
10	sicelore	exon	81564848	81564910	.	+	.	gene_id "Aes"; transcript_id "ENSMUST00000002518.8";
10	sicelore	exon	81565292	81565366	.	+	.	gene_id "Aes"; transcript_id "ENSMUST00000002518.8";
10	sicelore	exon	81565472	81566362	.	+	.	gene_id "Aes"; transcript_id "ENSMUST00000002518.8";
10	sicelore	transcript	81559397	81566365	.	+	.	gene_id "Aes"; transcript_id "Novel.1803"; category "novel_in_catalog"; subcategory "combination_of_known_junctions"; UMIs "67"; Cells "63"; novelJunctions "-"; supportingReads "0"; CAGEdist "31"; POLYAdist "-23"; color "#9dd122";
10	sicelore	exon	81559397	81559668	.	+	.	gene_id "Aes"; transcript_id "Novel.1803";
10	sicelore	exon	81561219	81561316	.	+	.	gene_id "Aes"; transcript_id "Novel.1803";
10	sicelore	exon	81564095	81564158	.	+	.	gene_id "Aes"; transcript_id "Novel.1803";
10	sicelore	exon	81564673	81564717	.	+	.	gene_id "Aes"; transcript_id "Novel.1803";
10	sicelore	exon	81564848	81564910	.	+	.	gene_id "Aes"; transcript_id "Novel.1803";
10	sicelore	exon	81565292	81565366	.	+	.	gene_id "Aes"; transcript_id "Novel.1803";
10	sicelore	exon	81565475	81566365	.	+	.	gene_id "Aes"; transcript_id "Novel.1803";
10	sicelore	transcript	81561043	81566361	.	+	.	gene_id "Aes"; transcript_id "ENSMUST00000219870.1"; category "full_splice_match"; subcategory "gencode"; UMIs "21"; Cells "21"; novelJunctions "-"; supportingReads "0"; CAGEdist "166"; POLYAdist "-19"; color "#014e8e";
10	sicelore	exon	81561044	81561316	.	+	.	gene_id "Aes"; transcript_id "ENSMUST00000219870.1";
10	sicelore	exon	81564095	81564158	.	+	.	gene_id "Aes"; transcript_id "ENSMUST00000219870.1";
10	sicelore	exon	81564673	81564717	.	+	.	gene_id "Aes"; transcript_id "ENSMUST00000219870.1";
10	sicelore	exon	81564848	81564910	.	+	.	gene_id "Aes"; transcript_id "ENSMUST00000219870.1";
10	sicelore	exon	81565292	81565366	.	+	.	gene_id "Aes"; transcript_id "ENSMUST00000219870.1";
10	sicelore	exon	81565472	81566361	.	+	.	gene_id "Aes"; transcript_id "ENSMUST00000219870.1";
10	sicelore	transcript	81563621	81566360	.	+	.	gene_id "Aes"; transcript_id "ENSMUST00000218690.1"; category "full_splice_match"; subcategory "gencode"; UMIs "6"; Cells "6"; novelJunctions "-"; supportingReads "0"; CAGEdist "205"; POLYAdist "-18"; color "#014e8e";
10	sicelore	exon	81563622	81564717	.	+	.	gene_id "Aes"; transcript_id "ENSMUST00000218690.1";
10	sicelore	exon	81564848	81564910	.	+	.	gene_id "Aes"; transcript_id "ENSMUST00000218690.1";
10	sicelore	exon	81565292	81565366	.	+	.	gene_id "Aes"; transcript_id "ENSMUST00000218690.1";
10	sicelore	exon	81565472	81566360	.	+	.	gene_id "Aes"; transcript_id "ENSMUST00000218690.1";
10	sicelore	transcript	81564604	81565967	.	+	.	gene_id "Aes"; transcript_id "ENSMUST00000217807.1"; category "full_splice_match"; subcategory "gencode"; UMIs "4"; Cells "4"; novelJunctions "-"; supportingReads "0"; CAGEdist "54"; POLYAdist "375"; color "#014e8e";
10	sicelore	exon	81564605	81564717	.	+	.	gene_id "Aes"; transcript_id "ENSMUST00000217807.1";
10	sicelore	exon	81564848	81564910	.	+	.	gene_id "Aes"; transcript_id "ENSMUST00000217807.1";
10	sicelore	exon	81565292	81565366	.	+	.	gene_id "Aes"; transcript_id "ENSMUST00000217807.1";
10	sicelore	exon	81565472	81565967	.	+	.	gene_id "Aes"; transcript_id "ENSMUST00000217807.1";
10	sicelore	transcript	81564538	81565629	.	+	.	gene_id "Aes"; transcript_id "ENSMUST00000218574.1"; category "full_splice_match"; subcategory "gencode"; UMIs "7"; Cells "7"; novelJunctions "-"; supportingReads "0"; CAGEdist "-93"; POLYAdist "713"; color "#014e8e";
10	sicelore	exon	81564539	81564910	.	+	.	gene_id "Aes"; transcript_id "ENSMUST00000218574.1";
10	sicelore	exon	81565292	81565366	.	+	.	gene_id "Aes"; transcript_id "ENSMUST00000218574.1";
10	sicelore	exon	81565472	81565629	.	+	.	gene_id "Aes"; transcript_id "ENSMUST00000218574.1";
10	sicelore	transcript	81559487	81561560	.	+	.	gene_id "Aes"; transcript_id "ENSMUST00000220368.1"; category "full_splice_match"; subcategory "gencode"; UMIs "2"; Cells "2"; novelJunctions "-"; supportingReads "0"; CAGEdist "37"; POLYAdist "4782"; color "#014e8e";
10	sicelore	exon	81559488	81559668	.	+	.	gene_id "Aes"; transcript_id "ENSMUST00000220368.1";
10	sicelore	exon	81561219	81561560	.	+	.	gene_id "Aes"; transcript_id "ENSMUST00000220368.1";
10	sicelore	transcript	81565261	81566057	.	+	.	gene_id "Aes"; transcript_id "ENSMUST00000218432.1"; category "full_splice_match"; subcategory "gencode"; UMIs "1"; Cells "1"; novelJunctions "-"; supportingReads "0"; CAGEdist "276"; POLYAdist "285"; color "#014e8e";
10	sicelore	exon	81565262	81565366	.	+	.	gene_id "Aes"; transcript_id "ENSMUST00000218432.1";
10	sicelore	exon	81565475	81566057	.	+	.	gene_id "Aes"; transcript_id "ENSMUST00000218432.1";
10	sicelore	transcript	81019588	81025409	.	-	.	gene_id "Diras1"; transcript_id "ENSMUST00000055125.4"; category "full_splice_match"; subcategory "gencode"; UMIs "20"; Cells "20"; novelJunctions "-"; supportingReads "0"; CAGEdist "-2"; POLYAdist "-21"; color "#014e8e";
10	sicelore	exon	81019589	81022470	.	-	.	gene_id "Diras1"; transcript_id "ENSMUST00000055125.4";
10	sicelore	exon	81025339	81025409	.	-	.	gene_id "Diras1"; transcript_id "ENSMUST00000055125.4";
13	sicelore	transcript	52504379	52531279	.	-	.	gene_id "Diras2"; transcript_id "ENSMUST00000057442.7"; category "full_splice_match"; subcategory "gencode"; UMIs "2"; Cells "2"; novelJunctions "-"; supportingReads "0"; CAGEdist "-6"; POLYAdist "-330766"; color "#014e8e";
13	sicelore	exon	52504380	52508305	.	-	.	gene_id "Diras2"; transcript_id "ENSMUST00000057442.7";
13	sicelore	exon	52530420	52531279	.	-	.	gene_id "Diras2"; transcript_id "ENSMUST00000057442.7";
9	sicelore	transcript	82829539	82847687	.	+	.	gene_id "Irak1bp1"; transcript_id "ENSMUST00000113245.8"; category "full_splice_match"; subcategory "gencode"; UMIs "508"; Cells "367"; novelJunctions "-"; supportingReads "0"; CAGEdist "279"; POLYAdist "-22"; color "#014e8e";
9	sicelore	exon	82829540	82830339	.	+	.	gene_id "Irak1bp1"; transcript_id "ENSMUST00000113245.8";
9	sicelore	exon	82837418	82837483	.	+	.	gene_id "Irak1bp1"; transcript_id "ENSMUST00000113245.8";
9	sicelore	exon	82846299	82846429	.	+	.	gene_id "Irak1bp1"; transcript_id "ENSMUST00000113245.8";
9	sicelore	exon	82846527	82847687	.	+	.	gene_id "Irak1bp1"; transcript_id "ENSMUST00000113245.8";
9	sicelore	transcript	82829805	82847020	.	+	.	gene_id "Irak1bp1"; transcript_id "ENSMUST00000034783.5"; category "full_splice_match"; subcategory "gencode"; UMIs "27"; Cells "27"; novelJunctions "-"; supportingReads "0"; CAGEdist "13"; POLYAdist "-9"; color "#014e8e";
9	sicelore	exon	82829806	82830339	.	+	.	gene_id "Irak1bp1"; transcript_id "ENSMUST00000034783.5";
9	sicelore	exon	82846299	82846429	.	+	.	gene_id "Irak1bp1"; transcript_id "ENSMUST00000034783.5";
9	sicelore	exon	82846527	82847020	.	+	.	gene_id "Irak1bp1"; transcript_id "ENSMUST00000034783.5";
11	sicelore	transcript	85235170	85238304	.	+	.	gene_id "Appbp2os"; transcript_id "ENSMUST00000136454.1"; category "full_splice_match"; subcategory "gencode"; UMIs "2"; Cells "2"; novelJunctions "-"; supportingReads "0"; CAGEdist "-40813"; POLYAdist "-20"; color "#014e8e";
11	sicelore	exon	85235171	85235332	.	+	.	gene_id "Appbp2os"; transcript_id "ENSMUST00000136454.1";
11	sicelore	exon	85237140	85237247	.	+	.	gene_id "Appbp2os"; transcript_id "ENSMUST00000136454.1";
11	sicelore	exon	85237411	85237514	.	+	.	gene_id "Appbp2os"; transcript_id "ENSMUST00000136454.1";
11	sicelore	exon	85238044	85238304	.	+	.	gene_id "Appbp2os"; transcript_id "ENSMUST00000136454.1";
2	sicelore	transcript	164911353	164919953	.	+	.	gene_id "Zfp335os"; transcript_id "ENSMUST00000129364.1"; category "full_splice_match"; subcategory "gencode"; UMIs "29"; Cells "27"; novelJunctions "-"; supportingReads "0"; CAGEdist "74"; POLYAdist "-25519"; color "#014e8e";
2	sicelore	exon	164911354	164911750	.	+	.	gene_id "Zfp335os"; transcript_id "ENSMUST00000129364.1";
2	sicelore	exon	164919224	164919953	.	+	.	gene_id "Zfp335os"; transcript_id "ENSMUST00000129364.1";
3	sicelore	transcript	154132339	154132790	.	+	.	gene_id "AC123798.1"; transcript_id "ENSMUST00000161613.1"; category "full_splice_match"; subcategory "gencode"; UMIs "6"; Cells "5"; novelJunctions "-"; supportingReads "0"; CAGEdist "-19"; POLYAdist "138903"; color "#014e8e";
3	sicelore	exon	154132340	154132790	.	+	.	gene_id "AC123798.1"; transcript_id "ENSMUST00000161613.1";
8	sicelore	transcript	94214600	94315066	.	+	.	gene_id "Nup93"; transcript_id "ENSMUST00000212824.1"; category "full_splice_match"; subcategory "gencode"; UMIs "2"; Cells "2"; novelJunctions "-"; supportingReads "0"; CAGEdist "-33"; POLYAdist "-237"; color "#014e8e";
8	sicelore	exon	94214601	94214631	.	+	.	gene_id "Nup93"; transcript_id "ENSMUST00000212824.1";
8	sicelore	exon	94220560	94220611	.	+	.	gene_id "Nup93"; transcript_id "ENSMUST00000212824.1";
8	sicelore	exon	94227663	94227855	.	+	.	gene_id "Nup93"; transcript_id "ENSMUST00000212824.1";
8	sicelore	exon	94243654	94243771	.	+	.	gene_id "Nup93"; transcript_id "ENSMUST00000212824.1";
8	sicelore	exon	94281271	94281333	.	+	.	gene_id "Nup93"; transcript_id "ENSMUST00000212824.1";
8	sicelore	exon	94286489	94286617	.	+	.	gene_id "Nup93"; transcript_id "ENSMUST00000212824.1";
8	sicelore	exon	94292668	94292742	.	+	.	gene_id "Nup93"; transcript_id "ENSMUST00000212824.1";
8	sicelore	exon	94295021	94295110	.	+	.	gene_id "Nup93"; transcript_id "ENSMUST00000212824.1";
8	sicelore	exon	94296450	94296589	.	+	.	gene_id "Nup93"; transcript_id "ENSMUST00000212824.1";
8	sicelore	exon	94300760	94300892	.	+	.	gene_id "Nup93"; transcript_id "ENSMUST00000212824.1";
8	sicelore	exon	94302068	94302225	.	+	.	gene_id "Nup93"; transcript_id "ENSMUST00000212824.1";
8	sicelore	exon	94303600	94303765	.	+	.	gene_id "Nup93"; transcript_id "ENSMUST00000212824.1";
8	sicelore	exon	94304160	94304253	.	+	.	gene_id "Nup93"; transcript_id "ENSMUST00000212824.1";
8	sicelore	exon	94305240	94305431	.	+	.	gene_id "Nup93"; transcript_id "ENSMUST00000212824.1";
8	sicelore	exon	94306025	94306151	.	+	.	gene_id "Nup93"; transcript_id "ENSMUST00000212824.1";
8	sicelore	exon	94306274	94306346	.	+	.	gene_id "Nup93"; transcript_id "ENSMUST00000212824.1";
8	sicelore	exon	94306602	94306646	.	+	.	gene_id "Nup93"; transcript_id "ENSMUST00000212824.1";
8	sicelore	exon	94307841	94307957	.	+	.	gene_id "Nup93"; transcript_id "ENSMUST00000212824.1";
8	sicelore	exon	94308904	94309022	.	+	.	gene_id "Nup93"; transcript_id "ENSMUST00000212824.1";
8	sicelore	exon	94309588	94309705	.	+	.	gene_id "Nup93"; transcript_id "ENSMUST00000212824.1";
8	sicelore	exon	94310299	94310382	.	+	.	gene_id "Nup93"; transcript_id "ENSMUST00000212824.1";
8	sicelore	exon	94311533	94311661	.	+	.	gene_id "Nup93"; transcript_id "ENSMUST00000212824.1";
8	sicelore	exon	94314585	94315066	.	+	.	gene_id "Nup93"; transcript_id "ENSMUST00000212824.1";
8	sicelore	transcript	94214563	94314860	.	+	.	gene_id "Nup93"; transcript_id "ENSMUST00000079961.13"; category "full_splice_match"; subcategory "gencode"; UMIs "81"; Cells "73"; novelJunctions "-"; supportingReads "0"; CAGEdist "4"; POLYAdist "-31"; color "#014e8e";
8	sicelore	exon	94214564	94214631	.	+	.	gene_id "Nup93"; transcript_id "ENSMUST00000079961.13";
8	sicelore	exon	94227663	94227855	.	+	.	gene_id "Nup93"; transcript_id "ENSMUST00000079961.13";
8	sicelore	exon	94243654	94243771	.	+	.	gene_id "Nup93"; transcript_id "ENSMUST00000079961.13";
8	sicelore	exon	94281271	94281333	.	+	.	gene_id "Nup93"; transcript_id "ENSMUST00000079961.13";
8	sicelore	exon	94286489	94286617	.	+	.	gene_id "Nup93"; transcript_id "ENSMUST00000079961.13";
8	sicelore	exon	94292668	94292742	.	+	.	gene_id "Nup93"; transcript_id "ENSMUST00000079961.13";
8	sicelore	exon	94295021	94295110	.	+	.	gene_id "Nup93"; transcript_id "ENSMUST00000079961.13";
8	sicelore	exon	94296450	94296589	.	+	.	gene_id "Nup93"; transcript_id "ENSMUST00000079961.13";
8	sicelore	exon	94300760	94300892	.	+	.	gene_id "Nup93"; transcript_id "ENSMUST00000079961.13";
8	sicelore	exon	94302068	94302225	.	+	.	gene_id "Nup93"; transcript_id "ENSMUST00000079961.13";
8	sicelore	exon	94303600	94303765	.	+	.	gene_id "Nup93"; transcript_id "ENSMUST00000079961.13";
8	sicelore	exon	94304160	94304253	.	+	.	gene_id "Nup93"; transcript_id "ENSMUST00000079961.13";
8	sicelore	exon	94305240	94305431	.	+	.	gene_id "Nup93"; transcript_id "ENSMUST00000079961.13";
8	sicelore	exon	94306025	94306151	.	+	.	gene_id "Nup93"; transcript_id "ENSMUST00000079961.13";
8	sicelore	exon	94306274	94306346	.	+	.	gene_id "Nup93"; transcript_id "ENSMUST00000079961.13";
8	sicelore	exon	94306602	94306646	.	+	.	gene_id "Nup93"; transcript_id "ENSMUST00000079961.13";
8	sicelore	exon	94307841	94307957	.	+	.	gene_id "Nup93"; transcript_id "ENSMUST00000079961.13";
8	sicelore	exon	94308904	94309022	.	+	.	gene_id "Nup93"; transcript_id "ENSMUST00000079961.13";
8	sicelore	exon	94309588	94309705	.	+	.	gene_id "Nup93"; transcript_id "ENSMUST00000079961.13";
8	sicelore	exon	94310299	94310382	.	+	.	gene_id "Nup93"; transcript_id "ENSMUST00000079961.13";
8	sicelore	exon	94311533	94311661	.	+	.	gene_id "Nup93"; transcript_id "ENSMUST00000079961.13";
8	sicelore	exon	94314585	94314860	.	+	.	gene_id "Nup93"; transcript_id "ENSMUST00000079961.13";
8	sicelore	transcript	94227660	94315066	.	+	.	gene_id "Nup93"; transcript_id "ENSMUST00000109547.1"; category "full_splice_match"; subcategory "gencode"; UMIs "11"; Cells "11"; novelJunctions "-"; supportingReads "0"; CAGEdist "-8"; POLYAdist "-237"; color "#014e8e";
8	sicelore	exon	94227661	94227855	.	+	.	gene_id "Nup93"; transcript_id "ENSMUST00000109547.1";
8	sicelore	exon	94243654	94243771	.	+	.	gene_id "Nup93"; transcript_id "ENSMUST00000109547.1";
8	sicelore	exon	94281271	94281333	.	+	.	gene_id "Nup93"; transcript_id "ENSMUST00000109547.1";
8	sicelore	exon	94286489	94286617	.	+	.	gene_id "Nup93"; transcript_id "ENSMUST00000109547.1";
8	sicelore	exon	94292668	94292742	.	+	.	gene_id "Nup93"; transcript_id "ENSMUST00000109547.1";
8	sicelore	exon	94295021	94295110	.	+	.	gene_id "Nup93"; transcript_id "ENSMUST00000109547.1";
8	sicelore	exon	94296450	94296589	.	+	.	gene_id "Nup93"; transcript_id "ENSMUST00000109547.1";
8	sicelore	exon	94300760	94300892	.	+	.	gene_id "Nup93"; transcript_id "ENSMUST00000109547.1";
8	sicelore	exon	94302068	94302225	.	+	.	gene_id "Nup93"; transcript_id "ENSMUST00000109547.1";
8	sicelore	exon	94303600	94303765	.	+	.	gene_id "Nup93"; transcript_id "ENSMUST00000109547.1";
8	sicelore	exon	94304160	94304253	.	+	.	gene_id "Nup93"; transcript_id "ENSMUST00000109547.1";
8	sicelore	exon	94305240	94305431	.	+	.	gene_id "Nup93"; transcript_id "ENSMUST00000109547.1";
8	sicelore	exon	94306025	94306151	.	+	.	gene_id "Nup93"; transcript_id "ENSMUST00000109547.1";
8	sicelore	exon	94306274	94306346	.	+	.	gene_id "Nup93"; transcript_id "ENSMUST00000109547.1";
8	sicelore	exon	94306602	94306646	.	+	.	gene_id "Nup93"; transcript_id "ENSMUST00000109547.1";
8	sicelore	exon	94307841	94307957	.	+	.	gene_id "Nup93"; transcript_id "ENSMUST00000109547.1";
8	sicelore	exon	94308904	94309022	.	+	.	gene_id "Nup93"; transcript_id "ENSMUST00000109547.1";
8	sicelore	exon	94309588	94309705	.	+	.	gene_id "Nup93"; transcript_id "ENSMUST00000109547.1";
8	sicelore	exon	94310299	94310382	.	+	.	gene_id "Nup93"; transcript_id "ENSMUST00000109547.1";
8	sicelore	exon	94311533	94311661	.	+	.	gene_id "Nup93"; transcript_id "ENSMUST00000109547.1";
8	sicelore	exon	94314585	94315066	.	+	.	gene_id "Nup93"; transcript_id "ENSMUST00000109547.1";
8	sicelore	transcript	94266830	94315069	.	+	.	gene_id "Nup93"; transcript_id "Novel.1918"; category "novel_in_catalog"; subcategory "combination_of_known_junctions"; UMIs "9"; Cells "9"; novelJunctions "-"; supportingReads "0"; CAGEdist "-5"; POLYAdist "-240"; color "#9dd122";
8	sicelore	exon	94266830	94267223	.	+	.	gene_id "Nup93"; transcript_id "Novel.1918";
8	sicelore	exon	94281271	94281333	.	+	.	gene_id "Nup93"; transcript_id "Novel.1918";
8	sicelore	exon	94286489	94286617	.	+	.	gene_id "Nup93"; transcript_id "Novel.1918";
8	sicelore	exon	94292668	94292742	.	+	.	gene_id "Nup93"; transcript_id "Novel.1918";
8	sicelore	exon	94295021	94295110	.	+	.	gene_id "Nup93"; transcript_id "Novel.1918";
8	sicelore	exon	94296450	94296589	.	+	.	gene_id "Nup93"; transcript_id "Novel.1918";
8	sicelore	exon	94300760	94300892	.	+	.	gene_id "Nup93"; transcript_id "Novel.1918";
8	sicelore	exon	94302068	94302225	.	+	.	gene_id "Nup93"; transcript_id "Novel.1918";
8	sicelore	exon	94303600	94303765	.	+	.	gene_id "Nup93"; transcript_id "Novel.1918";
8	sicelore	exon	94304160	94304253	.	+	.	gene_id "Nup93"; transcript_id "Novel.1918";
8	sicelore	exon	94305240	94305431	.	+	.	gene_id "Nup93"; transcript_id "Novel.1918";
8	sicelore	exon	94306025	94306151	.	+	.	gene_id "Nup93"; transcript_id "Novel.1918";
8	sicelore	exon	94306274	94306346	.	+	.	gene_id "Nup93"; transcript_id "Novel.1918";
8	sicelore	exon	94306602	94306646	.	+	.	gene_id "Nup93"; transcript_id "Novel.1918";
8	sicelore	exon	94307841	94307957	.	+	.	gene_id "Nup93"; transcript_id "Novel.1918";
8	sicelore	exon	94308904	94309022	.	+	.	gene_id "Nup93"; transcript_id "Novel.1918";
8	sicelore	exon	94309588	94309705	.	+	.	gene_id "Nup93"; transcript_id "Novel.1918";
8	sicelore	exon	94310299	94310382	.	+	.	gene_id "Nup93"; transcript_id "Novel.1918";
8	sicelore	exon	94311533	94311661	.	+	.	gene_id "Nup93"; transcript_id "Novel.1918";
8	sicelore	exon	94314585	94315069	.	+	.	gene_id "Nup93"; transcript_id "Novel.1918";
8	sicelore	transcript	94214576	94244052	.	+	.	gene_id "Nup93"; transcript_id "ENSMUST00000212039.1"; category "full_splice_match"; subcategory "gencode"; UMIs "1"; Cells "1"; novelJunctions "-"; supportingReads "0"; CAGEdist "-9"; POLYAdist "-63747"; color "#014e8e";
8	sicelore	exon	94214577	94214631	.	+	.	gene_id "Nup93"; transcript_id "ENSMUST00000212039.1";
8	sicelore	exon	94227663	94227855	.	+	.	gene_id "Nup93"; transcript_id "ENSMUST00000212039.1";
8	sicelore	exon	94243654	94244052	.	+	.	gene_id "Nup93"; transcript_id "ENSMUST00000212039.1";
8	sicelore	transcript	94266846	94286552	.	+	.	gene_id "Nup93"; transcript_id "ENSMUST00000212167.1"; category "full_splice_match"; subcategory "gencode"; UMIs "3"; Cells "3"; novelJunctions "-"; supportingReads "0"; CAGEdist "-21"; POLYAdist "28277"; color "#014e8e";
8	sicelore	exon	94266847	94267223	.	+	.	gene_id "Nup93"; transcript_id "ENSMUST00000212167.1";
8	sicelore	exon	94281271	94281333	.	+	.	gene_id "Nup93"; transcript_id "ENSMUST00000212167.1";
8	sicelore	exon	94286489	94286552	.	+	.	gene_id "Nup93"; transcript_id "ENSMUST00000212167.1";
5	sicelore	transcript	29230703	29378388	.	-	.	gene_id "Lmbr1"; transcript_id "Novel.1931"; category "novel_not_in_catalog"; subcategory "at_least_one_novel_splicesite"; UMIs "10"; Cells "10"; novelJunctions "29365206-29378127"; supportingReads "85"; CAGEdist "-13"; POLYAdist "873"; color "#e65802";
5	sicelore	exon	29230703	29233148	.	-	.	gene_id "Lmbr1"; transcript_id "Novel.1931";
5	sicelore	exon	29234978	29235139	.	-	.	gene_id "Lmbr1"; transcript_id "Novel.1931";
5	sicelore	exon	29252743	29252809	.	-	.	gene_id "Lmbr1"; transcript_id "Novel.1931";
5	sicelore	exon	29254242	29254332	.	-	.	gene_id "Lmbr1"; transcript_id "Novel.1931";
5	sicelore	exon	29254546	29254619	.	-	.	gene_id "Lmbr1"; transcript_id "Novel.1931";
5	sicelore	exon	29258058	29258135	.	-	.	gene_id "Lmbr1"; transcript_id "Novel.1931";
5	sicelore	exon	29258679	29258755	.	-	.	gene_id "Lmbr1"; transcript_id "Novel.1931";
5	sicelore	exon	29263395	29263475	.	-	.	gene_id "Lmbr1"; transcript_id "Novel.1931";
5	sicelore	exon	29287391	29287463	.	-	.	gene_id "Lmbr1"; transcript_id "Novel.1931";
5	sicelore	exon	29291273	29291337	.	-	.	gene_id "Lmbr1"; transcript_id "Novel.1931";
5	sicelore	exon	29292152	29292220	.	-	.	gene_id "Lmbr1"; transcript_id "Novel.1931";
5	sicelore	exon	29292823	29292949	.	-	.	gene_id "Lmbr1"; transcript_id "Novel.1931";
5	sicelore	exon	29323802	29323905	.	-	.	gene_id "Lmbr1"; transcript_id "Novel.1931";
5	sicelore	exon	29346767	29346906	.	-	.	gene_id "Lmbr1"; transcript_id "Novel.1931";
5	sicelore	exon	29361048	29361087	.	-	.	gene_id "Lmbr1"; transcript_id "Novel.1931";
5	sicelore	exon	29363884	29363955	.	-	.	gene_id "Lmbr1"; transcript_id "Novel.1931";
5	sicelore	exon	29364921	29365206	.	-	.	gene_id "Lmbr1"; transcript_id "Novel.1931";
5	sicelore	exon	29378127	29378388	.	-	.	gene_id "Lmbr1"; transcript_id "Novel.1931";
5	sicelore	transcript	29229801	29378384	.	-	.	gene_id "Lmbr1"; transcript_id "ENSMUST00000055195.10"; category "full_splice_match"; subcategory "gencode"; UMIs "26"; Cells "26"; novelJunctions "-"; supportingReads "0"; CAGEdist "-17"; POLYAdist "-29"; color "#014e8e";
5	sicelore	exon	29229802	29233148	.	-	.	gene_id "Lmbr1"; transcript_id "ENSMUST00000055195.10";
5	sicelore	exon	29234978	29235139	.	-	.	gene_id "Lmbr1"; transcript_id "ENSMUST00000055195.10";
5	sicelore	exon	29252743	29252809	.	-	.	gene_id "Lmbr1"; transcript_id "ENSMUST00000055195.10";
5	sicelore	exon	29254242	29254332	.	-	.	gene_id "Lmbr1"; transcript_id "ENSMUST00000055195.10";
5	sicelore	exon	29254546	29254619	.	-	.	gene_id "Lmbr1"; transcript_id "ENSMUST00000055195.10";
5	sicelore	exon	29258058	29258135	.	-	.	gene_id "Lmbr1"; transcript_id "ENSMUST00000055195.10";
5	sicelore	exon	29258679	29258755	.	-	.	gene_id "Lmbr1"; transcript_id "ENSMUST00000055195.10";
5	sicelore	exon	29263395	29263475	.	-	.	gene_id "Lmbr1"; transcript_id "ENSMUST00000055195.10";
5	sicelore	exon	29287391	29287463	.	-	.	gene_id "Lmbr1"; transcript_id "ENSMUST00000055195.10";
5	sicelore	exon	29291273	29291337	.	-	.	gene_id "Lmbr1"; transcript_id "ENSMUST00000055195.10";
5	sicelore	exon	29292152	29292220	.	-	.	gene_id "Lmbr1"; transcript_id "ENSMUST00000055195.10";
5	sicelore	exon	29292823	29292949	.	-	.	gene_id "Lmbr1"; transcript_id "ENSMUST00000055195.10";
5	sicelore	exon	29323802	29323905	.	-	.	gene_id "Lmbr1"; transcript_id "ENSMUST00000055195.10";
5	sicelore	exon	29346767	29346906	.	-	.	gene_id "Lmbr1"; transcript_id "ENSMUST00000055195.10";
5	sicelore	exon	29361048	29361087	.	-	.	gene_id "Lmbr1"; transcript_id "ENSMUST00000055195.10";
5	sicelore	exon	29363883	29363955	.	-	.	gene_id "Lmbr1"; transcript_id "ENSMUST00000055195.10";
5	sicelore	exon	29378127	29378384	.	-	.	gene_id "Lmbr1"; transcript_id "ENSMUST00000055195.10";
5	sicelore	transcript	29232372	29378384	.	-	.	gene_id "Lmbr1"; transcript_id "ENSMUST00000198105.4"; category "full_splice_match"; subcategory "gencode"; UMIs "1"; Cells "1"; novelJunctions "-"; supportingReads "0"; CAGEdist "-17"; POLYAdist "-30"; color "#014e8e";
5	sicelore	exon	29232373	29233148	.	-	.	gene_id "Lmbr1"; transcript_id "ENSMUST00000198105.4";
5	sicelore	exon	29234978	29235139	.	-	.	gene_id "Lmbr1"; transcript_id "ENSMUST00000198105.4";
5	sicelore	exon	29252743	29252809	.	-	.	gene_id "Lmbr1"; transcript_id "ENSMUST00000198105.4";
5	sicelore	exon	29254242	29254332	.	-	.	gene_id "Lmbr1"; transcript_id "ENSMUST00000198105.4";
5	sicelore	exon	29254546	29254619	.	-	.	gene_id "Lmbr1"; transcript_id "ENSMUST00000198105.4";
5	sicelore	exon	29258058	29258135	.	-	.	gene_id "Lmbr1"; transcript_id "ENSMUST00000198105.4";
5	sicelore	exon	29258679	29258755	.	-	.	gene_id "Lmbr1"; transcript_id "ENSMUST00000198105.4";
5	sicelore	exon	29263395	29263475	.	-	.	gene_id "Lmbr1"; transcript_id "ENSMUST00000198105.4";
5	sicelore	exon	29287391	29287463	.	-	.	gene_id "Lmbr1"; transcript_id "ENSMUST00000198105.4";
5	sicelore	exon	29291273	29291337	.	-	.	gene_id "Lmbr1"; transcript_id "ENSMUST00000198105.4";
5	sicelore	exon	29292152	29292220	.	-	.	gene_id "Lmbr1"; transcript_id "ENSMUST00000198105.4";
5	sicelore	exon	29292823	29292949	.	-	.	gene_id "Lmbr1"; transcript_id "ENSMUST00000198105.4";
5	sicelore	exon	29323802	29323824	.	-	.	gene_id "Lmbr1"; transcript_id "ENSMUST00000198105.4";
5	sicelore	exon	29346767	29346906	.	-	.	gene_id "Lmbr1"; transcript_id "ENSMUST00000198105.4";
5	sicelore	exon	29361048	29361087	.	-	.	gene_id "Lmbr1"; transcript_id "ENSMUST00000198105.4";
5	sicelore	exon	29363883	29363955	.	-	.	gene_id "Lmbr1"; transcript_id "ENSMUST00000198105.4";
5	sicelore	exon	29378127	29378384	.	-	.	gene_id "Lmbr1"; transcript_id "ENSMUST00000198105.4";
17	sicelore	transcript	80224440	80228497	.	+	.	gene_id "Gemin6"; transcript_id "ENSMUST00000069486.12"; category "full_splice_match"; subcategory "gencode"; UMIs "97"; Cells "89"; novelJunctions "-"; supportingReads "0"; CAGEdist "7"; POLYAdist "-34"; color "#014e8e";
17	sicelore	exon	80224441	80224670	.	+	.	gene_id "Gemin6"; transcript_id "ENSMUST00000069486.12";
17	sicelore	exon	80225621	80225764	.	+	.	gene_id "Gemin6"; transcript_id "ENSMUST00000069486.12";
17	sicelore	exon	80227738	80228497	.	+	.	gene_id "Gemin6"; transcript_id "ENSMUST00000069486.12";
17	sicelore	transcript	80224440	80226818	.	+	.	gene_id "Gemin6"; transcript_id "ENSMUST00000156869.1"; category "full_splice_match"; subcategory "gencode"; UMIs "2"; Cells "2"; novelJunctions "-"; supportingReads "0"; CAGEdist "7"; POLYAdist "1617"; color "#014e8e";
17	sicelore	exon	80224441	80224670	.	+	.	gene_id "Gemin6"; transcript_id "ENSMUST00000156869.1";
17	sicelore	exon	80225621	80225764	.	+	.	gene_id "Gemin6"; transcript_id "ENSMUST00000156869.1";
17	sicelore	exon	80226525	80226818	.	+	.	gene_id "Gemin6"; transcript_id "ENSMUST00000156869.1";
17	sicelore	transcript	80224440	80228666	.	+	.	gene_id "Gemin6"; transcript_id "Novel.2015"; category "novel_not_in_catalog"; subcategory "at_least_one_novel_splicesite"; UMIs "38"; Cells "36"; novelJunctions "80224674-80225621"; supportingReads "45"; CAGEdist "7"; POLYAdist "-203"; color "#e65802";
17	sicelore	exon	80224440	80224674	.	+	.	gene_id "Gemin6"; transcript_id "Novel.2015";
17	sicelore	exon	80225621	80225764	.	+	.	gene_id "Gemin6"; transcript_id "Novel.2015";
17	sicelore	exon	80227738	80228666	.	+	.	gene_id "Gemin6"; transcript_id "Novel.2015";
7	sicelore	transcript	19565245	19573385	.	-	.	gene_id "Gemin7"; transcript_id "ENSMUST00000119912.1"; category "full_splice_match"; subcategory "gencode"; UMIs "1"; Cells "1"; novelJunctions "-"; supportingReads "0"; CAGEdist "8"; POLYAdist "273"; color "#014e8e";
7	sicelore	exon	19565246	19565676	.	-	.	gene_id "Gemin7"; transcript_id "ENSMUST00000119912.1";
7	sicelore	exon	19569738	19569882	.	-	.	gene_id "Gemin7"; transcript_id "ENSMUST00000119912.1";
7	sicelore	exon	19573309	19573385	.	-	.	gene_id "Gemin7"; transcript_id "ENSMUST00000119912.1";
7	sicelore	transcript	19564948	19573343	.	-	.	gene_id "Gemin7"; transcript_id "ENSMUST00000051364.3"; category "full_splice_match"; subcategory "gencode"; UMIs "381"; Cells "293"; novelJunctions "-"; supportingReads "0"; CAGEdist "-20"; POLYAdist "-24"; color "#014e8e";
7	sicelore	exon	19564949	19565676	.	-	.	gene_id "Gemin7"; transcript_id "ENSMUST00000051364.3";
7	sicelore	exon	19573309	19573343	.	-	.	gene_id "Gemin7"; transcript_id "ENSMUST00000051364.3";
7	sicelore	transcript	19565118	19573089	.	-	.	gene_id "Gemin7"; transcript_id "ENSMUST00000122055.1"; category "full_splice_match"; subcategory "gencode"; UMIs "1"; Cells "1"; novelJunctions "-"; supportingReads "0"; CAGEdist "-274"; POLYAdist "146"; color "#014e8e";
7	sicelore	exon	19565119	19565676	.	-	.	gene_id "Gemin7"; transcript_id "ENSMUST00000122055.1";
7	sicelore	exon	19573039	19573089	.	-	.	gene_id "Gemin7"; transcript_id "ENSMUST00000122055.1";
7	sicelore	transcript	19564946	19573448	.	-	.	gene_id "Gemin7"; transcript_id "Novel.2025"; category "novel_not_in_catalog"; subcategory "at_least_one_novel_splicesite"; UMIs "15"; Cells "15"; novelJunctions "19565673-19573309"; supportingReads "0"; CAGEdist "45"; POLYAdist "-26"; color "#e65802";
7	sicelore	exon	19564946	19565673	.	-	.	gene_id "Gemin7"; transcript_id "Novel.2025";
7	sicelore	exon	19573309	19573448	.	-	.	gene_id "Gemin7"; transcript_id "Novel.2025";
7	sicelore	transcript	19564947	19573878	.	-	.	gene_id "Gemin7"; transcript_id "Novel.2026"; category "novel_in_catalog"; subcategory "combination_of_known_splicesites"; UMIs "6"; Cells "6"; novelJunctions "19565676-19573768"; supportingReads "4"; CAGEdist "33"; POLYAdist "-25"; color "#c594e1";
7	sicelore	exon	19564947	19565676	.	-	.	gene_id "Gemin7"; transcript_id "Novel.2026";
7	sicelore	exon	19573768	19573878	.	-	.	gene_id "Gemin7"; transcript_id "Novel.2026";
7	sicelore	transcript	117381861	117383762	.	+	.	gene_id "RP23-174K7.2"; transcript_id "ENSMUST00000205957.1"; category "full_splice_match"; subcategory "gencode"; UMIs "18"; Cells "16"; novelJunctions "-"; supportingReads "0"; CAGEdist "-865"; POLYAdist "289793"; color "#014e8e";
7	sicelore	exon	117381862	117383762	.	+	.	gene_id "RP23-174K7.2"; transcript_id "ENSMUST00000205957.1";
17	sicelore	transcript	46667457	46674255	.	-	.	gene_id "Rrp36"; transcript_id "ENSMUST00000024766.6"; category "full_splice_match"; subcategory "gencode"; UMIs "26"; Cells "26"; novelJunctions "-"; supportingReads "0"; CAGEdist "-19"; POLYAdist "-7114"; color "#014e8e";
17	sicelore	exon	46667458	46668086	.	-	.	gene_id "Rrp36"; transcript_id "ENSMUST00000024766.6";
17	sicelore	exon	46669905	46670022	.	-	.	gene_id "Rrp36"; transcript_id "ENSMUST00000024766.6";
17	sicelore	exon	46670111	46670185	.	-	.	gene_id "Rrp36"; transcript_id "ENSMUST00000024766.6";
17	sicelore	exon	46672336	46672440	.	-	.	gene_id "Rrp36"; transcript_id "ENSMUST00000024766.6";
17	sicelore	exon	46672525	46672591	.	-	.	gene_id "Rrp36"; transcript_id "ENSMUST00000024766.6";
17	sicelore	exon	46672706	46672847	.	-	.	gene_id "Rrp36"; transcript_id "ENSMUST00000024766.6";
17	sicelore	exon	46674197	46674255	.	-	.	gene_id "Rrp36"; transcript_id "ENSMUST00000024766.6";
17	sicelore	transcript	46667259	46674306	.	-	.	gene_id "Rrp36"; transcript_id "Novel.2031"; category "novel_in_catalog"; subcategory "combination_of_known_splicesites"; UMIs "11"; Cells "11"; novelJunctions "46670185-46674197"; supportingReads "26"; CAGEdist "17"; POLYAdist "-7312"; color "#c594e1";
17	sicelore	exon	46667259	46668086	.	-	.	gene_id "Rrp36"; transcript_id "Novel.2031";
17	sicelore	exon	46669905	46670022	.	-	.	gene_id "Rrp36"; transcript_id "Novel.2031";
17	sicelore	exon	46670111	46670185	.	-	.	gene_id "Rrp36"; transcript_id "Novel.2031";
17	sicelore	exon	46674197	46674306	.	-	.	gene_id "Rrp36"; transcript_id "Novel.2031";
7	sicelore	transcript	102134477	102210142	.	-	.	gene_id "Nup98"; transcript_id "ENSMUST00000211235.1"; category "full_splice_match"; subcategory "gencode"; UMIs "1"; Cells "1"; novelJunctions "-"; supportingReads "0"; CAGEdist "-15"; POLYAdist "255"; color "#014e8e";
7	sicelore	exon	102134478	102134993	.	-	.	gene_id "Nup98"; transcript_id "ENSMUST00000211235.1";
7	sicelore	exon	102138732	102138885	.	-	.	gene_id "Nup98"; transcript_id "ENSMUST00000211235.1";
7	sicelore	exon	102139468	102139650	.	-	.	gene_id "Nup98"; transcript_id "ENSMUST00000211235.1";
7	sicelore	exon	102145557	102145721	.	-	.	gene_id "Nup98"; transcript_id "ENSMUST00000211235.1";
7	sicelore	exon	102147200	102147377	.	-	.	gene_id "Nup98"; transcript_id "ENSMUST00000211235.1";
7	sicelore	exon	102152318	102152456	.	-	.	gene_id "Nup98"; transcript_id "ENSMUST00000211235.1";
7	sicelore	exon	102153136	102153249	.	-	.	gene_id "Nup98"; transcript_id "ENSMUST00000211235.1";
7	sicelore	exon	102153795	102154093	.	-	.	gene_id "Nup98"; transcript_id "ENSMUST00000211235.1";
7	sicelore	exon	102157052	102157168	.	-	.	gene_id "Nup98"; transcript_id "ENSMUST00000211235.1";
7	sicelore	exon	102160541	102160728	.	-	.	gene_id "Nup98"; transcript_id "ENSMUST00000211235.1";
7	sicelore	exon	102163689	102163822	.	-	.	gene_id "Nup98"; transcript_id "ENSMUST00000211235.1";
7	sicelore	exon	102169363	102169503	.	-	.	gene_id "Nup98"; transcript_id "ENSMUST00000211235.1";
7	sicelore	exon	102176313	102176405	.	-	.	gene_id "Nup98"; transcript_id "ENSMUST00000211235.1";
7	sicelore	exon	102180428	102180515	.	-	.	gene_id "Nup98"; transcript_id "ENSMUST00000211235.1";
7	sicelore	exon	102183463	102183600	.	-	.	gene_id "Nup98"; transcript_id "ENSMUST00000211235.1";
7	sicelore	exon	102184806	102184969	.	-	.	gene_id "Nup98"; transcript_id "ENSMUST00000211235.1";
7	sicelore	exon	102185861	102186041	.	-	.	gene_id "Nup98"; transcript_id "ENSMUST00000211235.1";
7	sicelore	exon	102186632	102186739	.	-	.	gene_id "Nup98"; transcript_id "ENSMUST00000211235.1";
7	sicelore	exon	102191903	102192042	.	-	.	gene_id "Nup98"; transcript_id "ENSMUST00000211235.1";
7	sicelore	exon	102194661	102194837	.	-	.	gene_id "Nup98"; transcript_id "ENSMUST00000211235.1";
7	sicelore	exon	102194949	102195050	.	-	.	gene_id "Nup98"; transcript_id "ENSMUST00000211235.1";
7	sicelore	exon	102195785	102195888	.	-	.	gene_id "Nup98"; transcript_id "ENSMUST00000211235.1";
7	sicelore	exon	102210018	102210142	.	-	.	gene_id "Nup98"; transcript_id "ENSMUST00000211235.1";
7	sicelore	transcript	102192348	102210145	.	-	.	gene_id "Nup98"; transcript_id "ENSMUST00000211375.1"; category "full_splice_match"; subcategory "gencode"; UMIs "31"; Cells "30"; novelJunctions "-"; supportingReads "0"; CAGEdist "-12"; POLYAdist "-46797"; color "#014e8e";
7	sicelore	exon	102192349	102194837	.	-	.	gene_id "Nup98"; transcript_id "ENSMUST00000211375.1";
7	sicelore	exon	102194949	102195050	.	-	.	gene_id "Nup98"; transcript_id "ENSMUST00000211375.1";
7	sicelore	exon	102195785	102195888	.	-	.	gene_id "Nup98"; transcript_id "ENSMUST00000211375.1";
7	sicelore	exon	102210018	102210145	.	-	.	gene_id "Nup98"; transcript_id "ENSMUST00000211375.1";
X	sicelore	transcript	166170494	166190510	.	+	.	gene_id "Gemin8"; transcript_id "ENSMUST00000087169.10"; category "full_splice_match"; subcategory "gencode"; UMIs "7"; Cells "7"; novelJunctions "-"; supportingReads "0"; CAGEdist "-45"; POLYAdist "-10"; color "#014e8e";
X	sicelore	exon	166170495	166170550	.	+	.	gene_id "Gemin8"; transcript_id "ENSMUST00000087169.10";
X	sicelore	exon	166178534	166178642	.	+	.	gene_id "Gemin8"; transcript_id "ENSMUST00000087169.10";
X	sicelore	exon	166178792	166178830	.	+	.	gene_id "Gemin8"; transcript_id "ENSMUST00000087169.10";
X	sicelore	exon	166180353	166180809	.	+	.	gene_id "Gemin8"; transcript_id "ENSMUST00000087169.10";
X	sicelore	exon	166189244	166190510	.	+	.	gene_id "Gemin8"; transcript_id "ENSMUST00000087169.10";
X	sicelore	transcript	166170453	166190512	.	+	.	gene_id "Gemin8"; transcript_id "ENSMUST00000056410.10"; category "full_splice_match"; subcategory "gencode"; UMIs "84"; Cells "77"; novelJunctions "-"; supportingReads "0"; CAGEdist "-4"; POLYAdist "-12"; color "#014e8e";
X	sicelore	exon	166170454	166170550	.	+	.	gene_id "Gemin8"; transcript_id "ENSMUST00000056410.10";
X	sicelore	exon	166178792	166178830	.	+	.	gene_id "Gemin8"; transcript_id "ENSMUST00000056410.10";
X	sicelore	exon	166180353	166180809	.	+	.	gene_id "Gemin8"; transcript_id "ENSMUST00000056410.10";
X	sicelore	exon	166189244	166190512	.	+	.	gene_id "Gemin8"; transcript_id "ENSMUST00000056410.10";
16	sicelore	transcript	22813213	22857669	.	-	.	gene_id "Tbccd1"; transcript_id "ENSMUST00000004576.7"; category "full_splice_match"; subcategory "gencode"; UMIs "8"; Cells "8"; novelJunctions "-"; supportingReads "0"; CAGEdist "93"; POLYAdist "-26"; color "#014e8e";
16	sicelore	exon	22813214	22813956	.	-	.	gene_id "Tbccd1"; transcript_id "ENSMUST00000004576.7";
16	sicelore	exon	22818381	22818528	.	-	.	gene_id "Tbccd1"; transcript_id "ENSMUST00000004576.7";
16	sicelore	exon	22822082	22822579	.	-	.	gene_id "Tbccd1"; transcript_id "ENSMUST00000004576.7";
16	sicelore	exon	22822703	22822889	.	-	.	gene_id "Tbccd1"; transcript_id "ENSMUST00000004576.7";
16	sicelore	exon	22825766	22826132	.	-	.	gene_id "Tbccd1"; transcript_id "ENSMUST00000004576.7";
16	sicelore	exon	22833878	22834033	.	-	.	gene_id "Tbccd1"; transcript_id "ENSMUST00000004576.7";
16	sicelore	exon	22841729	22842107	.	-	.	gene_id "Tbccd1"; transcript_id "ENSMUST00000004576.7";
16	sicelore	exon	22857345	22857669	.	-	.	gene_id "Tbccd1"; transcript_id "ENSMUST00000004576.7";
16	sicelore	transcript	22813219	22857667	.	-	.	gene_id "Tbccd1"; transcript_id "ENSMUST00000232075.1"; category "full_splice_match"; subcategory "gencode"; UMIs "6"; Cells "6"; novelJunctions "-"; supportingReads "0"; CAGEdist "91"; POLYAdist "-20"; color "#014e8e";
16	sicelore	exon	22813220	22813956	.	-	.	gene_id "Tbccd1"; transcript_id "ENSMUST00000232075.1";
16	sicelore	exon	22818381	22818528	.	-	.	gene_id "Tbccd1"; transcript_id "ENSMUST00000232075.1";
16	sicelore	exon	22822082	22822579	.	-	.	gene_id "Tbccd1"; transcript_id "ENSMUST00000232075.1";
16	sicelore	exon	22822703	22822889	.	-	.	gene_id "Tbccd1"; transcript_id "ENSMUST00000232075.1";
16	sicelore	exon	22825766	22826132	.	-	.	gene_id "Tbccd1"; transcript_id "ENSMUST00000232075.1";
16	sicelore	exon	22833878	22834033	.	-	.	gene_id "Tbccd1"; transcript_id "ENSMUST00000232075.1";
16	sicelore	exon	22841729	22842107	.	-	.	gene_id "Tbccd1"; transcript_id "ENSMUST00000232075.1";
16	sicelore	exon	22857495	22857667	.	-	.	gene_id "Tbccd1"; transcript_id "ENSMUST00000232075.1";
16	sicelore	transcript	22813216	22857550	.	-	.	gene_id "Tbccd1"; transcript_id "Novel.2095"; category "novel_in_catalog"; subcategory "combination_of_known_junctions"; UMIs "6"; Cells "6"; novelJunctions "-"; supportingReads "0"; CAGEdist "-26"; POLYAdist "-23"; color "#9dd122";
16	sicelore	exon	22813216	22813956	.	-	.	gene_id "Tbccd1"; transcript_id "Novel.2095";
16	sicelore	exon	22818381	22818528	.	-	.	gene_id "Tbccd1"; transcript_id "Novel.2095";
16	sicelore	exon	22822082	22822579	.	-	.	gene_id "Tbccd1"; transcript_id "Novel.2095";
16	sicelore	exon	22822703	22822889	.	-	.	gene_id "Tbccd1"; transcript_id "Novel.2095";
16	sicelore	exon	22825766	22826132	.	-	.	gene_id "Tbccd1"; transcript_id "Novel.2095";
16	sicelore	exon	22833878	22834033	.	-	.	gene_id "Tbccd1"; transcript_id "Novel.2095";
16	sicelore	exon	22841729	22842107	.	-	.	gene_id "Tbccd1"; transcript_id "Novel.2095";
16	sicelore	exon	22856755	22857550	.	-	.	gene_id "Tbccd1"; transcript_id "Novel.2095";
16	sicelore	transcript	22825988	22856865	.	-	.	gene_id "Tbccd1"; transcript_id "ENSMUST00000232251.1"; category "full_splice_match"; subcategory "gencode"; UMIs "1"; Cells "1"; novelJunctions "-"; supportingReads "0"; CAGEdist "-597"; POLYAdist "12749"; color "#014e8e";
16	sicelore	exon	22825989	22826132	.	-	.	gene_id "Tbccd1"; transcript_id "ENSMUST00000232251.1";
16	sicelore	exon	22833878	22834033	.	-	.	gene_id "Tbccd1"; transcript_id "ENSMUST00000232251.1";
16	sicelore	exon	22841729	22842107	.	-	.	gene_id "Tbccd1"; transcript_id "ENSMUST00000232251.1";
16	sicelore	exon	22856755	22856865	.	-	.	gene_id "Tbccd1"; transcript_id "ENSMUST00000232251.1";
16	sicelore	transcript	22825494	22857542	.	-	.	gene_id "Tbccd1"; transcript_id "ENSMUST00000232681.1"; category "full_splice_match"; subcategory "gencode"; UMIs "2"; Cells "2"; novelJunctions "-"; supportingReads "0"; CAGEdist "-34"; POLYAdist "12255"; color "#014e8e";
16	sicelore	exon	22825495	22826132	.	-	.	gene_id "Tbccd1"; transcript_id "ENSMUST00000232681.1";
16	sicelore	exon	22833878	22834033	.	-	.	gene_id "Tbccd1"; transcript_id "ENSMUST00000232681.1";
16	sicelore	exon	22841729	22842107	.	-	.	gene_id "Tbccd1"; transcript_id "ENSMUST00000232681.1";
16	sicelore	exon	22857345	22857542	.	-	.	gene_id "Tbccd1"; transcript_id "ENSMUST00000232681.1";
10	sicelore	transcript	9532530	9535681	.	-	.	gene_id "RP24-75H6.1"; transcript_id "ENSMUST00000066742.4"; category "full_splice_match"; subcategory "gencode"; UMIs "16"; Cells "14"; novelJunctions "-"; supportingReads "0"; CAGEdist "-114052"; POLYAdist "-90441"; color "#014e8e";
10	sicelore	exon	9532531	9535681	.	-	.	gene_id "RP24-75H6.1"; transcript_id "ENSMUST00000066742.4";
4	sicelore	transcript	82296047	82505707	.	-	.	gene_id "Nfib"; transcript_id "ENSMUST00000107247.7"; category "full_splice_match"; subcategory "gencode"; UMIs "5"; Cells "5"; novelJunctions "-"; supportingReads "0"; CAGEdist "17"; POLYAdist "5852"; color "#014e8e";
4	sicelore	exon	82296048	82296811	.	-	.	gene_id "Nfib"; transcript_id "ENSMUST00000107247.7";
4	sicelore	exon	82310303	82310391	.	-	.	gene_id "Nfib"; transcript_id "ENSMUST00000107247.7";
4	sicelore	exon	82320474	82320556	.	-	.	gene_id "Nfib"; transcript_id "ENSMUST00000107247.7";
4	sicelore	exon	82323572	82323710	.	-	.	gene_id "Nfib"; transcript_id "ENSMUST00000107247.7";
4	sicelore	exon	82327729	82327913	.	-	.	gene_id "Nfib"; transcript_id "ENSMUST00000107247.7";
4	sicelore	exon	82330292	82330426	.	-	.	gene_id "Nfib"; transcript_id "ENSMUST00000107247.7";
4	sicelore	exon	82350389	82350507	.	-	.	gene_id "Nfib"; transcript_id "ENSMUST00000107247.7";
4	sicelore	exon	82353523	82353643	.	-	.	gene_id "Nfib"; transcript_id "ENSMUST00000107247.7";
4	sicelore	exon	82359732	82359800	.	-	.	gene_id "Nfib"; transcript_id "ENSMUST00000107247.7";
4	sicelore	exon	82383608	82383661	.	-	.	gene_id "Nfib"; transcript_id "ENSMUST00000107247.7";
4	sicelore	exon	82498238	82498769	.	-	.	gene_id "Nfib"; transcript_id "ENSMUST00000107247.7";
4	sicelore	exon	82504731	82505707	.	-	.	gene_id "Nfib"; transcript_id "ENSMUST00000107247.7";
4	sicelore	transcript	82296047	82505707	.	-	.	gene_id "Nfib"; transcript_id "ENSMUST00000107248.7"; category "full_splice_match"; subcategory "gencode"; UMIs "6"; Cells "6"; novelJunctions "-"; supportingReads "0"; CAGEdist "17"; POLYAdist "5852"; color "#014e8e";
4	sicelore	exon	82296048	82296811	.	-	.	gene_id "Nfib"; transcript_id "ENSMUST00000107248.7";
4	sicelore	exon	82310303	82310391	.	-	.	gene_id "Nfib"; transcript_id "ENSMUST00000107248.7";
4	sicelore	exon	82320474	82320556	.	-	.	gene_id "Nfib"; transcript_id "ENSMUST00000107248.7";
4	sicelore	exon	82323545	82323710	.	-	.	gene_id "Nfib"; transcript_id "ENSMUST00000107248.7";
4	sicelore	exon	82327729	82327913	.	-	.	gene_id "Nfib"; transcript_id "ENSMUST00000107248.7";
4	sicelore	exon	82330292	82330426	.	-	.	gene_id "Nfib"; transcript_id "ENSMUST00000107248.7";
4	sicelore	exon	82350389	82350507	.	-	.	gene_id "Nfib"; transcript_id "ENSMUST00000107248.7";
4	sicelore	exon	82353523	82353643	.	-	.	gene_id "Nfib"; transcript_id "ENSMUST00000107248.7";
4	sicelore	exon	82359732	82359800	.	-	.	gene_id "Nfib"; transcript_id "ENSMUST00000107248.7";
4	sicelore	exon	82383608	82383661	.	-	.	gene_id "Nfib"; transcript_id "ENSMUST00000107248.7";
4	sicelore	exon	82498238	82498769	.	-	.	gene_id "Nfib"; transcript_id "ENSMUST00000107248.7";
4	sicelore	exon	82504731	82505707	.	-	.	gene_id "Nfib"; transcript_id "ENSMUST00000107248.7";
4	sicelore	transcript	82290172	82505308	.	-	.	gene_id "Nfib"; transcript_id "ENSMUST00000050872.14"; category "full_splice_match"; subcategory "gencode"; UMIs "6"; Cells "6"; novelJunctions "-"; supportingReads "0"; CAGEdist "-50"; POLYAdist "-23"; color "#014e8e";
4	sicelore	exon	82290173	82296811	.	-	.	gene_id "Nfib"; transcript_id "ENSMUST00000050872.14";
4	sicelore	exon	82310303	82310391	.	-	.	gene_id "Nfib"; transcript_id "ENSMUST00000050872.14";
4	sicelore	exon	82320474	82320556	.	-	.	gene_id "Nfib"; transcript_id "ENSMUST00000050872.14";
4	sicelore	exon	82323545	82323710	.	-	.	gene_id "Nfib"; transcript_id "ENSMUST00000050872.14";
4	sicelore	exon	82327729	82327913	.	-	.	gene_id "Nfib"; transcript_id "ENSMUST00000050872.14";
4	sicelore	exon	82330292	82330426	.	-	.	gene_id "Nfib"; transcript_id "ENSMUST00000050872.14";
4	sicelore	exon	82350389	82350507	.	-	.	gene_id "Nfib"; transcript_id "ENSMUST00000050872.14";
4	sicelore	exon	82353523	82353643	.	-	.	gene_id "Nfib"; transcript_id "ENSMUST00000050872.14";
4	sicelore	exon	82359732	82359800	.	-	.	gene_id "Nfib"; transcript_id "ENSMUST00000050872.14";
4	sicelore	exon	82383608	82383661	.	-	.	gene_id "Nfib"; transcript_id "ENSMUST00000050872.14";
4	sicelore	exon	82498238	82498769	.	-	.	gene_id "Nfib"; transcript_id "ENSMUST00000050872.14";
4	sicelore	exon	82504731	82505308	.	-	.	gene_id "Nfib"; transcript_id "ENSMUST00000050872.14";
4	sicelore	transcript	82290172	82505770	.	-	.	gene_id "Nfib"; transcript_id "ENSMUST00000107245.8"; category "full_splice_match"; subcategory "gencode"; UMIs "9"; Cells "9"; novelJunctions "-"; supportingReads "0"; CAGEdist "31"; POLYAdist "-23"; color "#014e8e";
4	sicelore	exon	82290173	82296811	.	-	.	gene_id "Nfib"; transcript_id "ENSMUST00000107245.8";
4	sicelore	exon	82320474	82320556	.	-	.	gene_id "Nfib"; transcript_id "ENSMUST00000107245.8";
4	sicelore	exon	82323572	82323710	.	-	.	gene_id "Nfib"; transcript_id "ENSMUST00000107245.8";
4	sicelore	exon	82327729	82327913	.	-	.	gene_id "Nfib"; transcript_id "ENSMUST00000107245.8";
4	sicelore	exon	82330292	82330426	.	-	.	gene_id "Nfib"; transcript_id "ENSMUST00000107245.8";
4	sicelore	exon	82350389	82350507	.	-	.	gene_id "Nfib"; transcript_id "ENSMUST00000107245.8";
4	sicelore	exon	82353523	82353643	.	-	.	gene_id "Nfib"; transcript_id "ENSMUST00000107245.8";
4	sicelore	exon	82359732	82359800	.	-	.	gene_id "Nfib"; transcript_id "ENSMUST00000107245.8";
4	sicelore	exon	82383608	82383661	.	-	.	gene_id "Nfib"; transcript_id "ENSMUST00000107245.8";
4	sicelore	exon	82498238	82498769	.	-	.	gene_id "Nfib"; transcript_id "ENSMUST00000107245.8";
4	sicelore	exon	82504731	82505770	.	-	.	gene_id "Nfib"; transcript_id "ENSMUST00000107245.8";
4	sicelore	transcript	82296633	82505782	.	-	.	gene_id "Nfib"; transcript_id "Novel.2167"; category "novel_in_catalog"; subcategory "combination_of_known_junctions"; UMIs "10"; Cells "10"; novelJunctions "-"; supportingReads "0"; CAGEdist "-20"; POLYAdist "6438"; color "#9dd122";
4	sicelore	exon	82296633	82296811	.	-	.	gene_id "Nfib"; transcript_id "Novel.2167";
4	sicelore	exon	82320474	82320556	.	-	.	gene_id "Nfib"; transcript_id "Novel.2167";
4	sicelore	exon	82323545	82323710	.	-	.	gene_id "Nfib"; transcript_id "Novel.2167";
4	sicelore	exon	82327729	82327913	.	-	.	gene_id "Nfib"; transcript_id "Novel.2167";
4	sicelore	exon	82330292	82330426	.	-	.	gene_id "Nfib"; transcript_id "Novel.2167";
4	sicelore	exon	82350389	82350507	.	-	.	gene_id "Nfib"; transcript_id "Novel.2167";
4	sicelore	exon	82353523	82353643	.	-	.	gene_id "Nfib"; transcript_id "Novel.2167";
4	sicelore	exon	82359732	82359800	.	-	.	gene_id "Nfib"; transcript_id "Novel.2167";
4	sicelore	exon	82383608	82383661	.	-	.	gene_id "Nfib"; transcript_id "Novel.2167";
4	sicelore	exon	82498238	82498769	.	-	.	gene_id "Nfib"; transcript_id "Novel.2167";
4	sicelore	exon	82504731	82505782	.	-	.	gene_id "Nfib"; transcript_id "Novel.2167";
4	sicelore	transcript	82296080	82505770	.	-	.	gene_id "Nfib"; transcript_id "ENSMUST00000107246.1"; category "full_splice_match"; subcategory "gencode"; UMIs "32"; Cells "30"; novelJunctions "-"; supportingReads "0"; CAGEdist "31"; POLYAdist "5885"; color "#014e8e";
4	sicelore	exon	82296081	82296811	.	-	.	gene_id "Nfib"; transcript_id "ENSMUST00000107246.1";
4	sicelore	exon	82310303	82310391	.	-	.	gene_id "Nfib"; transcript_id "ENSMUST00000107246.1";
4	sicelore	exon	82327729	82327913	.	-	.	gene_id "Nfib"; transcript_id "ENSMUST00000107246.1";
4	sicelore	exon	82330292	82330426	.	-	.	gene_id "Nfib"; transcript_id "ENSMUST00000107246.1";
4	sicelore	exon	82350389	82350507	.	-	.	gene_id "Nfib"; transcript_id "ENSMUST00000107246.1";
4	sicelore	exon	82353523	82353643	.	-	.	gene_id "Nfib"; transcript_id "ENSMUST00000107246.1";
4	sicelore	exon	82359732	82359800	.	-	.	gene_id "Nfib"; transcript_id "ENSMUST00000107246.1";
4	sicelore	exon	82383608	82383661	.	-	.	gene_id "Nfib"; transcript_id "ENSMUST00000107246.1";
4	sicelore	exon	82498238	82498769	.	-	.	gene_id "Nfib"; transcript_id "ENSMUST00000107246.1";
4	sicelore	exon	82504731	82505770	.	-	.	gene_id "Nfib"; transcript_id "ENSMUST00000107246.1";
4	sicelore	transcript	82290175	82505308	.	-	.	gene_id "Nfib"; transcript_id "ENSMUST00000064770.8"; category "full_splice_match"; subcategory "gencode"; UMIs "135"; Cells "120"; novelJunctions "-"; supportingReads "0"; CAGEdist "-50"; POLYAdist "-20"; color "#014e8e";
4	sicelore	exon	82290176	82296811	.	-	.	gene_id "Nfib"; transcript_id "ENSMUST00000064770.8";
4	sicelore	exon	82327729	82327913	.	-	.	gene_id "Nfib"; transcript_id "ENSMUST00000064770.8";
4	sicelore	exon	82330292	82330426	.	-	.	gene_id "Nfib"; transcript_id "ENSMUST00000064770.8";
4	sicelore	exon	82350389	82350507	.	-	.	gene_id "Nfib"; transcript_id "ENSMUST00000064770.8";
4	sicelore	exon	82353523	82353643	.	-	.	gene_id "Nfib"; transcript_id "ENSMUST00000064770.8";
4	sicelore	exon	82359732	82359800	.	-	.	gene_id "Nfib"; transcript_id "ENSMUST00000064770.8";
4	sicelore	exon	82383608	82383661	.	-	.	gene_id "Nfib"; transcript_id "ENSMUST00000064770.8";
4	sicelore	exon	82498238	82498769	.	-	.	gene_id "Nfib"; transcript_id "ENSMUST00000064770.8";
4	sicelore	exon	82504731	82505308	.	-	.	gene_id "Nfib"; transcript_id "ENSMUST00000064770.8";
4	sicelore	transcript	82296086	82499350	.	-	.	gene_id "Nfib"; transcript_id "Novel.2155"; category "novel_in_catalog"; subcategory "combination_of_known_junctions"; UMIs "6"; Cells "6"; novelJunctions "-"; supportingReads "0"; CAGEdist "-5"; POLYAdist "5891"; color "#9dd122";
4	sicelore	exon	82296086	82296811	.	-	.	gene_id "Nfib"; transcript_id "Novel.2155";
4	sicelore	exon	82327729	82327913	.	-	.	gene_id "Nfib"; transcript_id "Novel.2155";
4	sicelore	exon	82330292	82330426	.	-	.	gene_id "Nfib"; transcript_id "Novel.2155";
4	sicelore	exon	82350389	82350507	.	-	.	gene_id "Nfib"; transcript_id "Novel.2155";
4	sicelore	exon	82353523	82353643	.	-	.	gene_id "Nfib"; transcript_id "Novel.2155";
4	sicelore	exon	82359732	82359800	.	-	.	gene_id "Nfib"; transcript_id "Novel.2155";
[truncated: 335,956 more rows]
